# Supplementary material for: Trends and predictive research on the global burden of ischemic heart disease from 1990 to 2021: an analysis of the Global Burden of Disease study 2021
Source: Front Public Health. 2025 Sep 19;13:1569179. doi: 10.3389/fpubh.2025.1569179 (PMC12491020; doi:10.3389/fpubh.2025.1569179)
Supplement: Supplementary file 2 [file Table_1.csv]

Table S1 all reigions epidemiol
	year	cause_id	cause	measure_id	measure	metric	location_id	location	sex	age_id	age	val	upper	lower	age_new
1	1990	493	Ischemic heart disease	1	Deaths	Number	113	Guyana	Both	22	All ages	781.0113889	858.959412694292	706.21516420119	All ages
2	1990	493	Ischemic heart disease	1	Deaths	Percent	113	Guyana	Both	22	All ages	0.123802665	0.130460090599667	0.117567636988308	All ages
3	1990	493	Ischemic heart disease	1	Deaths	Rate	113	Guyana	Both	22	All ages	100.1728169	110.170460021432	90.5794247834238	All ages
288	1990	493	Ischemic heart disease	1	Deaths	Rate	33	Armenia	Both	27	Age-standardized	307.4353058	323.82946721223	286.833304486079	Age-standardized
5	1990	493	Ischemic heart disease	1	Deaths	Number	48	Hungary	Both	22	All ages	35548.16439	36646.5519633329	34095.5857207255	All ages
6	1990	493	Ischemic heart disease	1	Deaths	Percent	48	Hungary	Both	22	All ages	0.245061616	0.25291360064234	0.235484129418864	All ages
7	1990	493	Ischemic heart disease	1	Deaths	Rate	48	Hungary	Both	22	All ages	341.9754037	352.541955885828	328.001512641197	All ages
2452	1991	493	Ischemic heart disease	1	Deaths	Rate	33	Armenia	Both	27	Age-standardized	332.6922677	348.527918217017	311.217623965562	Age-standardized
9	1990	493	Ischemic heart disease	1	Deaths	Number	44777	Slough	Both	22	All ages	268.0099371	282.983219717202	251.387432080021	All ages
10	1990	493	Ischemic heart disease	1	Deaths	Percent	44777	Slough	Both	22	All ages	0.281046646	0.28982791178928	0.267344874914877	All ages
11	1990	493	Ischemic heart disease	1	Deaths	Rate	44777	Slough	Both	22	All ages	257.8140617	272.217717246714	241.823925014791	All ages
7631	2011	493	Ischemic heart disease	1	Deaths	Rate	33	Armenia	Both	27	Age-standardized	258.361906	272.017781664715	238.569981287897	Age-standardized
13	1990	493	Ischemic heart disease	1	Deaths	Number	212	Mauritania	Both	22	All ages	1169.851821	1467.1783868474	923.400207170478	All ages
14	1990	493	Ischemic heart disease	1	Deaths	Percent	212	Mauritania	Both	22	All ages	0.055098293	0.0671354969381363	0.0454047482071519	All ages
15	1990	493	Ischemic heart disease	1	Deaths	Rate	212	Mauritania	Both	22	All ages	56.93775612	71.4089115484123	44.9427311012321	All ages
10150	2012	493	Ischemic heart disease	1	Deaths	Rate	33	Armenia	Both	27	Age-standardized	250.1219965	263.555560795425	231.259525623807	Age-standardized
17	1990	493	Ischemic heart disease	1	Deaths	Number	16	Philippines	Both	22	All ages	39311.43335	42450.8950172465	35601.3785400353	All ages
18	1990	493	Ischemic heart disease	1	Deaths	Percent	16	Philippines	Both	22	All ages	0.109080415	0.116883608075739	0.0989193773559831	All ages
19	1990	493	Ischemic heart disease	1	Deaths	Rate	16	Philippines	Both	22	All ages	62.39071339	67.3733160584236	56.5025290401747	All ages
12725	2013	493	Ischemic heart disease	1	Deaths	Rate	33	Armenia	Both	27	Age-standardized	242.1567648	255.417420123655	221.936546436738	Age-standardized
21	1990	493	Ischemic heart disease	1	Deaths	Number	524	Alaska	Both	22	All ages	376.0721143	395.624987034505	352.054981562152	All ages
22	1990	493	Ischemic heart disease	1	Deaths	Percent	524	Alaska	Both	22	All ages	0.174587271	0.181506161873457	0.164073968213119	All ages
23	1990	493	Ischemic heart disease	1	Deaths	Rate	524	Alaska	Both	22	All ages	66.81121867	70.2848908905577	62.5444468309457	All ages
17656	2014	493	Ischemic heart disease	1	Deaths	Rate	33	Armenia	Both	27	Age-standardized	239.5889215	252.464684164396	220.669903061776	Age-standardized
25	1990	493	Ischemic heart disease	1	Deaths	Number	35646	Nairobi	Both	22	All ages	96.06310571	136.433992248961	65.7477480122346	All ages
26	1990	493	Ischemic heart disease	1	Deaths	Percent	35646	Nairobi	Both	22	All ages	0.011893561	0.0160769932555072	0.00841474146956805	All ages
27	1990	493	Ischemic heart disease	1	Deaths	Rate	35646	Nairobi	Both	22	All ages	6.712311573	9.53318611076982	4.59405686099758	All ages
20993	2015	493	Ischemic heart disease	1	Deaths	Rate	33	Armenia	Both	27	Age-standardized	235.3841276	247.891078642896	215.722852598554	Age-standardized
29	1990	493	Ischemic heart disease	1	Deaths	Number	196	South Africa	Both	22	All ages	13911.28605	15652.4342517679	11672.354522213	All ages
30	1990	493	Ischemic heart disease	1	Deaths	Percent	196	South Africa	Both	22	All ages	0.047565957	0.0532974104850749	0.0399238336382075	All ages
31	1990	493	Ischemic heart disease	1	Deaths	Rate	196	South Africa	Both	22	All ages	37.58473154	42.2888679832126	31.5357120498601	All ages
22542	2016	493	Ischemic heart disease	1	Deaths	Rate	33	Armenia	Both	27	Age-standardized	234.1356021	247.121344182478	214.301482347065	Age-standardized
33	1990	493	Ischemic heart disease	1	Deaths	Number	44679	East Riding of Yorkshire	Both	22	All ages	1021.921884	1075.95641332176	950.540800321091	All ages
34	1990	493	Ischemic heart disease	1	Deaths	Percent	44679	East Riding of Yorkshire	Both	22	All ages	0.294177969	0.304269556792476	0.277531569767502	All ages
35	1990	493	Ischemic heart disease	1	Deaths	Rate	44679	East Riding of Yorkshire	Both	22	All ages	349.4185595	367.894205946298	325.011727820904	All ages
27720	2017	493	Ischemic heart disease	1	Deaths	Rate	33	Armenia	Both	27	Age-standardized	224.8087692	236.406243531868	204.281543538312	Age-standardized
37	1991	493	Ischemic heart disease	1	Deaths	Number	90	Norway	Both	22	All ages	12786.52448	13325.5119114665	11674.6604814652	All ages
38	1991	493	Ischemic heart disease	1	Deaths	Percent	90	Norway	Both	22	All ages	0.282905787	0.293896089228863	0.25930838714243	All ages
39	1991	493	Ischemic heart disease	1	Deaths	Rate	90	Norway	Both	22	All ages	299.7543259	312.389801107175	273.688912668373	All ages
28381	2018	493	Ischemic heart disease	1	Deaths	Rate	33	Armenia	Both	27	Age-standardized	219.4528742	231.427623067421	199.712484805388	Age-standardized
41	1990	493	Ischemic heart disease	1	Deaths	Number	298	American Samoa	Both	22	All ages	31.58508629	34.7210821999539	28.5130071715422	All ages
42	1990	493	Ischemic heart disease	1	Deaths	Percent	298	American Samoa	Both	22	All ages	0.140119734	0.151400136661737	0.128598356332545	All ages
43	1990	493	Ischemic heart disease	1	Deaths	Rate	298	American Samoa	Both	22	All ages	65.11967342	71.5852257956246	58.7858997231895	All ages
34855	2019	493	Ischemic heart disease	1	Deaths	Rate	33	Armenia	Both	27	Age-standardized	214.4598868	227.367026477284	196.214947519988	Age-standardized
45	1990	493	Ischemic heart disease	1	Deaths	Number	81	Germany	Both	22	All ages	254432.1618	265106.529738022	233570.90843494	All ages
46	1990	493	Ischemic heart disease	1	Deaths	Percent	81	Germany	Both	22	All ages	0.277746285	0.289572646590256	0.25507878788786	All ages
47	1990	493	Ischemic heart disease	1	Deaths	Rate	81	Germany	Both	22	All ages	318.2758183	331.628663209855	292.179933121735	All ages
37279	1996	493	Ischemic heart disease	1	Deaths	Rate	33	Armenia	Both	27	Age-standardized	372.3906118	388.448142950157	348.068075383183	Age-standardized
49	1990	493	Ischemic heart disease	1	Deaths	Number	44884	Kurdistan	Both	22	All ages	1174.439712	1396.72428776449	999.548417559488	All ages
50	1990	493	Ischemic heart disease	1	Deaths	Percent	44884	Kurdistan	Both	22	All ages	0.131668556	0.149440566289392	0.11519127250547	All ages
51	1990	493	Ischemic heart disease	1	Deaths	Rate	44884	Kurdistan	Both	22	All ages	94.35361879	112.211797360371	80.3029813869587	All ages
36337	2021	493	Ischemic heart disease	1	Deaths	Rate	369	Nauru	Both	27	Age-standardized	432.6438475	517.417985930704	361.02490514753	Age-standardized
53	1990	493	Ischemic heart disease	1	Deaths	Number	4851	Gujarat	Both	22	All ages	34674.33992	39426.6633490105	29742.5260736847	All ages
54	1990	493	Ischemic heart disease	1	Deaths	Percent	4851	Gujarat	Both	22	All ages	0.102520297	0.113525823736168	0.0891818129750657	All ages
55	1990	493	Ischemic heart disease	1	Deaths	Rate	4851	Gujarat	Both	22	All ages	82.15165087	93.4110206566427	70.4670261557761	All ages
41278	2002	493	Ischemic heart disease	1	Deaths	Rate	33	Armenia	Both	27	Age-standardized	313.5459713	327.59253976422	292.75304575466	Age-standardized
57	1990	493	Ischemic heart disease	1	Deaths	Number	146	Lebanon	Both	22	All ages	4398.285495	5364.29892466115	3686.79217231883	All ages
58	1990	493	Ischemic heart disease	1	Deaths	Percent	146	Lebanon	Both	22	All ages	0.206990151	0.23239384866694	0.185926225092022	All ages
59	1990	493	Ischemic heart disease	1	Deaths	Rate	146	Lebanon	Both	22	All ages	147.0025738	179.289350220086	123.222546367193	All ages
47540	1993	493	Ischemic heart disease	1	Deaths	Rate	33	Armenia	Both	27	Age-standardized	399.0738491	414.838505017875	375.261822478755	Age-standardized
61	1991	493	Ischemic heart disease	1	Deaths	Number	41	Uzbekistan	Both	22	All ages	35370.96063	36875.8400244783	33026.5417896817	All ages
62	1991	493	Ischemic heart disease	1	Deaths	Percent	41	Uzbekistan	Both	22	All ages	0.262733545	0.275862131079679	0.245397587274433	All ages
63	1991	493	Ischemic heart disease	1	Deaths	Rate	41	Uzbekistan	Both	22	All ages	165.014538	172.035183560547	154.077227132627	All ages
47820	2020	493	Ischemic heart disease	1	Deaths	Rate	33	Armenia	Both	27	Age-standardized	212.9641745	229.973955153376	191.929210950353	Age-standardized
65	1991	493	Ischemic heart disease	1	Deaths	Number	533	Georgia	Both	22	All ages	12743.5037	13383.5611872948	11555.9182047524	All ages
66	1991	493	Ischemic heart disease	1	Deaths	Percent	533	Georgia	Both	22	All ages	0.243500839	0.254366528461774	0.222372930740973	All ages
67	1991	493	Ischemic heart disease	1	Deaths	Rate	533	Georgia	Both	22	All ages	187.9707544	197.411807071095	170.453488667245	All ages
55434	1991	493	Ischemic heart disease	2	DALYs	Rate	33	Armenia	Both	27	Age-standardized	6092.870981	6352.40224057604	5791.49047062353	Age-standardized
69	1990	493	Ischemic heart disease	1	Deaths	Number	35456	Okayama	Both	22	All ages	1790.577291	1908.84182184703	1587.05571279918	All ages
70	1990	493	Ischemic heart disease	1	Deaths	Percent	35456	Okayama	Both	22	All ages	0.119011901	0.126533730892702	0.106952491907543	All ages
71	1990	493	Ischemic heart disease	1	Deaths	Rate	35456	Okayama	Both	22	All ages	91.07679275	97.0922572821382	80.7247723853225	All ages
57314	1990	493	Ischemic heart disease	2	DALYs	Rate	33	Armenia	Both	27	Age-standardized	5669.827852	5942.52094272877	5377.99077587343	Age-standardized
73	1990	493	Ischemic heart disease	1	Deaths	Number	35630	Kilifi	Both	22	All ages	68.41736054	96.5987288773072	45.5150251314461	All ages
74	1990	493	Ischemic heart disease	1	Deaths	Percent	35630	Kilifi	Both	22	All ages	0.009895265	0.0134225596341935	0.00661969288281267	All ages
75	1990	493	Ischemic heart disease	1	Deaths	Rate	35630	Kilifi	Both	22	All ages	10.47393213	14.7881841983884	6.96784091530857	All ages
59069	1992	493	Ischemic heart disease	2	DALYs	Rate	33	Armenia	Both	27	Age-standardized	6838.338249	7113.5110915003	6528.10969950079	Age-standardized
77	1990	493	Ischemic heart disease	1	Deaths	Number	4648	Colima	Both	22	All ages	212.2152288	221.254665502275	201.702252749821	All ages
78	1990	493	Ischemic heart disease	1	Deaths	Percent	4648	Colima	Both	22	All ages	0.090077509	0.0935687441309373	0.0859503528354703	All ages
79	1990	493	Ischemic heart disease	1	Deaths	Rate	4648	Colima	Both	22	All ages	47.73435592	49.7676298303738	45.369633349957	All ages
61822	1993	493	Ischemic heart disease	2	DALYs	Rate	33	Armenia	Both	27	Age-standardized	7150.569464	7429.91588124818	6845.42938111976	Age-standardized
81	1990	493	Ischemic heart disease	1	Deaths	Number	32	Central Asia	Both	22	All ages	131771.2056	136248.919693343	124692.115875589	All ages
82	1990	493	Ischemic heart disease	1	Deaths	Percent	32	Central Asia	Both	22	All ages	0.254364239	0.263415694028976	0.240507681421888	All ages
83	1990	493	Ischemic heart disease	1	Deaths	Rate	32	Central Asia	Both	22	All ages	190.113613	196.573858943571	179.900218311244	All ages
65576	1992	493	Ischemic heart disease	1	Deaths	Rate	33	Armenia	Both	27	Age-standardized	377.0820434	393.360341665161	353.416442630366	Age-standardized
85	1990	493	Ischemic heart disease	1	Deaths	Number	573	Wyoming	Both	22	All ages	769.4172469	819.459012514157	695.344611036792	All ages
86	1990	493	Ischemic heart disease	1	Deaths	Percent	573	Wyoming	Both	22	All ages	0.240339537	0.252774290443898	0.217178803554677	All ages
87	1990	493	Ischemic heart disease	1	Deaths	Rate	573	Wyoming	Both	22	All ages	166.5238581	177.35432476968	150.492424989389	All ages
67081	1994	493	Ischemic heart disease	1	Deaths	Rate	33	Armenia	Both	27	Age-standardized	381.0590832	395.993693382438	358.237907848975	Age-standardized
89	1991	493	Ischemic heart disease	1	Deaths	Number	139	Algeria	Both	22	All ages	25519.49346	29948.0151506262	21606.3078123846	All ages
90	1991	493	Ischemic heart disease	1	Deaths	Percent	139	Algeria	Both	22	All ages	0.192492845	0.218965330234657	0.170128264275744	All ages
91	1991	493	Ischemic heart disease	1	Deaths	Rate	139	Algeria	Both	22	All ages	98.35669902	115.425014875274	83.2745805723991	All ages
70810	1994	493	Ischemic heart disease	2	DALYs	Rate	33	Armenia	Both	27	Age-standardized	6828.378009	7087.84559563989	6517.38714622923	Age-standardized
93	1990	493	Ischemic heart disease	1	Deaths	Number	416	Tuvalu	Both	22	All ages	15.57100551	18.0344631462487	13.253184105678	All ages
94	1990	493	Ischemic heart disease	1	Deaths	Percent	416	Tuvalu	Both	22	All ages	0.136476397	0.151691210811788	0.123519603082906	All ages
95	1990	493	Ischemic heart disease	1	Deaths	Rate	416	Tuvalu	Both	22	All ages	163.6958813	189.593879203399	139.328937380373	All ages
75860	1995	493	Ischemic heart disease	2	DALYs	Rate	33	Armenia	Both	27	Age-standardized	6728.33	6994.14044061514	6392.5373159173	Age-standardized
97	1990	493	Ischemic heart disease	1	Deaths	Number	35440	Ishikawa	Both	22	All ages	1013.168996	1076.94562166179	909.542559125084	All ages
98	1990	493	Ischemic heart disease	1	Deaths	Percent	35440	Ishikawa	Both	22	All ages	0.121801742	0.129196537980709	0.110194740267843	All ages
99	1990	493	Ischemic heart disease	1	Deaths	Rate	35440	Ishikawa	Both	22	All ages	85.28267574	90.6510212687055	76.5600047148286	All ages
76855	1996	493	Ischemic heart disease	2	DALYs	Rate	33	Armenia	Both	27	Age-standardized	6606.009041	6864.63325434461	6281.3873405813	Age-standardized
101	1991	493	Ischemic heart disease	1	Deaths	Number	374	Niue	Both	22	All ages	5.616098915	6.53783718047361	4.7681522216883	All ages
102	1991	493	Ischemic heart disease	1	Deaths	Percent	374	Niue	Both	22	All ages	0.219155978	0.237829431868671	0.202289268336123	All ages
103	1991	493	Ischemic heart disease	1	Deaths	Rate	374	Niue	Both	22	All ages	247.057816	287.606005466522	209.755791721438	All ages
82016	1997	493	Ischemic heart disease	2	DALYs	Rate	33	Armenia	Both	27	Age-standardized	6233.658228	6484.95032998771	5897.60749868729	Age-standardized
105	1990	493	Ischemic heart disease	1	Deaths	Number	49	North Macedonia	Both	22	All ages	3484.083184	3870.17865231672	3138.80969967678	All ages
106	1990	493	Ischemic heart disease	1	Deaths	Percent	49	North Macedonia	Both	22	All ages	0.208872384	0.229754599004287	0.189000687891777	All ages
107	1990	493	Ischemic heart disease	1	Deaths	Rate	49	North Macedonia	Both	22	All ages	174.8766568	194.255954395675	157.546337948023	All ages
82821	1998	493	Ischemic heart disease	2	DALYs	Rate	33	Armenia	Both	27	Age-standardized	6051.312455	6307.53576208915	5714.60404079714	Age-standardized
109	1991	493	Ischemic heart disease	1	Deaths	Number	566	Texas	Both	22	All ages	32566.12899	34263.4817309976	29267.7908718326	All ages
110	1991	493	Ischemic heart disease	1	Deaths	Percent	566	Texas	Both	22	All ages	0.257433479	0.270768657787621	0.231063078291486	All ages
111	1991	493	Ischemic heart disease	1	Deaths	Rate	566	Texas	Both	22	All ages	184.0389585	193.631103456372	165.399263470539	All ages
88409	1999	493	Ischemic heart disease	2	DALYs	Rate	33	Armenia	Both	27	Age-standardized	6016.768971	6268.30059037832	5655.68741257607	Age-standardized
113	1990	493	Ischemic heart disease	1	Deaths	Number	540	Kentucky	Both	22	All ages	9823.575425	10312.6205243306	8909.56551750283	All ages
114	1990	493	Ischemic heart disease	1	Deaths	Percent	540	Kentucky	Both	22	All ages	0.280932688	0.2940306069323	0.256686148587143	All ages
115	1990	493	Ischemic heart disease	1	Deaths	Rate	540	Kentucky	Both	22	All ages	260.8718115	273.858740957417	236.599648881128	All ages
90580	2000	493	Ischemic heart disease	2	DALYs	Rate	33	Armenia	Both	27	Age-standardized	5762.288895	6013.36244282806	5424.35277744597	Age-standardized
117	1990	493	Ischemic heart disease	1	Deaths	Number	130	Mexico	Both	22	All ages	38261.91015	38955.5460187801	36879.9522121701	All ages
118	1990	493	Ischemic heart disease	1	Deaths	Percent	130	Mexico	Both	22	All ages	0.085265987	0.0880493758427491	0.0816932952895698	All ages
119	1990	493	Ischemic heart disease	1	Deaths	Rate	130	Mexico	Both	22	All ages	44.807894	45.6201995609306	43.1895057742402	All ages
92730	2001	493	Ischemic heart disease	2	DALYs	Rate	33	Armenia	Both	27	Age-standardized	5602.741385	5855.76981198415	5288.85296132677	Age-standardized
121	1990	493	Ischemic heart disease	1	Deaths	Number	557	North Dakota	Both	22	All ages	1573.298753	1684.11823091817	1386.88821319175	All ages
122	1990	493	Ischemic heart disease	1	Deaths	Percent	557	North Dakota	Both	22	All ages	0.282281602	0.298452447425229	0.249019230166488	All ages
123	1990	493	Ischemic heart disease	1	Deaths	Rate	557	North Dakota	Both	22	All ages	242.437497	259.514226204383	213.712561785054	All ages
96996	2002	493	Ischemic heart disease	2	DALYs	Rate	33	Armenia	Both	27	Age-standardized	5382.20864	5610.7253156758	5094.16059775127	Age-standardized
125	1990	493	Ischemic heart disease	1	Deaths	Number	97	Argentina	Both	22	All ages	46663.19259	48177.5181223787	44422.9389531707	All ages
126	1990	493	Ischemic heart disease	1	Deaths	Percent	97	Argentina	Both	22	All ages	0.184076198	0.190048421395267	0.175115841065054	All ages
127	1990	493	Ischemic heart disease	1	Deaths	Rate	97	Argentina	Both	22	All ages	140.929294	145.502766467665	134.163418212864	All ages
98961	2003	493	Ischemic heart disease	2	DALYs	Rate	33	Armenia	Both	27	Age-standardized	5341.499823	5585.48371230676	5061.36282846487	Age-standardized
129	1991	493	Ischemic heart disease	1	Deaths	Number	9	Southeast Asia	Both	22	All ages	258972.5914	282994.340378066	236472.738071097	All ages
130	1991	493	Ischemic heart disease	1	Deaths	Percent	9	Southeast Asia	Both	22	All ages	0.077231544	0.0832469959762154	0.0712789536738895	All ages
131	1991	493	Ischemic heart disease	1	Deaths	Rate	9	Southeast Asia	Both	22	All ages	54.67903468	59.7509461056218	49.9284537247588	All ages
103463	2004	493	Ischemic heart disease	2	DALYs	Rate	33	Armenia	Both	27	Age-standardized	5306.685922	5530.98908190178	5006.62852011615	Age-standardized
133	1990	493	Ischemic heart disease	1	Deaths	Number	35424	Hokkaid��	Both	22	All ages	4726.400285	4982.37808936363	4282.26073233475	All ages
134	1990	493	Ischemic heart disease	1	Deaths	Percent	35424	Hokkaid��	Both	22	All ages	0.129716265	0.136367229346559	0.117380238761953	All ages
135	1990	493	Ischemic heart disease	1	Deaths	Rate	35424	Hokkaid��	Both	22	All ages	82.08493778	86.5305879236084	74.3714210694185	All ages
108131	2005	493	Ischemic heart disease	2	DALYs	Rate	33	Armenia	Both	27	Age-standardized	5322.507607	5567.42936386069	5024.6068802396	Age-standardized
137	1990	493	Ischemic heart disease	1	Deaths	Number	4731	South Kalimantan	Both	22	All ages	1043.040904	1254.06598452851	865.155201822736	All ages
138	1990	493	Ischemic heart disease	1	Deaths	Percent	4731	South Kalimantan	Both	22	All ages	0.042471236	0.0494868309263221	0.0356798713873224	All ages
139	1990	493	Ischemic heart disease	1	Deaths	Rate	4731	South Kalimantan	Both	22	All ages	38.7502836	46.5901311983153	32.1416056707578	All ages
111530	2006	493	Ischemic heart disease	2	DALYs	Rate	33	Armenia	Both	27	Age-standardized	5258.83983	5491.52765050619	4997.2122063052	Age-standardized
141	1990	493	Ischemic heart disease	1	Deaths	Number	44578	World Bank Low Income	Both	22	All ages	162897.0271	183680.252050835	142182.171831454	All ages
142	1990	493	Ischemic heart disease	1	Deaths	Percent	44578	World Bank Low Income	Both	22	All ages	0.035877996	0.039879066027609	0.0322328665242756	All ages
143	1990	493	Ischemic heart disease	1	Deaths	Rate	44578	World Bank Low Income	Both	22	All ages	49.16838205	55.4415324140217	42.9158682018136	All ages
112451	2007	493	Ischemic heart disease	2	DALYs	Rate	33	Armenia	Both	27	Age-standardized	5003.535344	5205.33477447181	4728.8281931418	Age-standardized
145	1990	493	Ischemic heart disease	1	Deaths	Number	44712	Walsall	Both	22	All ages	851.9528428	887.063302523937	803.615149754606	All ages
146	1990	493	Ischemic heart disease	1	Deaths	Percent	44712	Walsall	Both	22	All ages	0.298066133	0.305795714021648	0.284619747831597	All ages
147	1990	493	Ischemic heart disease	1	Deaths	Rate	44712	Walsall	Both	22	All ages	324.2258507	337.587762440924	305.830079428818	All ages
112943	1995	493	Ischemic heart disease	1	Deaths	Rate	33	Armenia	Both	27	Age-standardized	376.5211308	392.344951047343	351.44560645382	Age-standardized
149	1990	493	Ischemic heart disease	1	Deaths	Number	44744	Ealing	Both	22	All ages	748.9140836	784.911782825256	690.761826423347	All ages
150	1990	493	Ischemic heart disease	1	Deaths	Percent	44744	Ealing	Both	22	All ages	0.278234748	0.288318712534303	0.260016007292711	All ages
151	1990	493	Ischemic heart disease	1	Deaths	Rate	44744	Ealing	Both	22	All ages	266.1913856	278.986281063022	245.521951983557	All ages
117708	1998	493	Ischemic heart disease	1	Deaths	Rate	33	Armenia	Both	27	Age-standardized	348.7586319	364.584953183661	324.057573195153	Age-standardized
153	1991	493	Ischemic heart disease	1	Deaths	Number	123	Peru	Both	22	All ages	8069.928362	9223.85153292187	6880.58399780602	All ages
154	1991	493	Ischemic heart disease	1	Deaths	Percent	123	Peru	Both	22	All ages	0.057728038	0.0633318952977372	0.0517405826806415	All ages
155	1991	493	Ischemic heart disease	1	Deaths	Rate	123	Peru	Both	22	All ages	36.59345255	41.8259689823235	31.2003171175656	All ages
124187	2009	493	Ischemic heart disease	2	DALYs	Rate	33	Armenia	Both	27	Age-standardized	4858.531574	5081.86448483993	4574.29162704702	Age-standardized
157	1991	493	Ischemic heart disease	1	Deaths	Number	25	Micronesia (Federated States of)	Both	22	All ages	117.6275394	142.389812374823	95.6474268935882	All ages
158	1991	493	Ischemic heart disease	1	Deaths	Percent	25	Micronesia (Federated States of)	Both	22	All ages	0.145746443	0.162775128059943	0.130695617903167	All ages
159	1991	493	Ischemic heart disease	1	Deaths	Rate	25	Micronesia (Federated States of)	Both	22	All ages	112.3030968	135.944498693026	91.3179200355895	All ages
126075	2008	493	Ischemic heart disease	2	DALYs	Rate	33	Armenia	Both	27	Age-standardized	4964.039641	5180.32422156269	4684.19549590623	Age-standardized
161	1990	493	Ischemic heart disease	1	Deaths	Number	35663	West Pokot	Both	22	All ages	23.40411275	35.0920045802364	15.0987087460693	All ages
162	1990	493	Ischemic heart disease	1	Deaths	Percent	35663	West Pokot	Both	22	All ages	0.009229742	0.0127106633992771	0.00625876101160672	All ages
163	1990	493	Ischemic heart disease	1	Deaths	Rate	35663	West Pokot	Both	22	All ages	9.60945294	14.4083636141516	6.1993519127733	All ages
127939	2010	493	Ischemic heart disease	2	DALYs	Rate	33	Armenia	Both	27	Age-standardized	4734.520394	4965.93016433513	4463.11817972267	Age-standardized
165	1990	493	Ischemic heart disease	1	Deaths	Number	4715	Bengkulu	Both	22	All ages	616.8493525	745.061944441732	504.906630469721	All ages
166	1990	493	Ischemic heart disease	1	Deaths	Percent	4715	Bengkulu	Both	22	All ages	0.061268993	0.0722589680264644	0.050809804698333	All ages
167	1990	493	Ischemic heart disease	1	Deaths	Rate	4715	Bengkulu	Both	22	All ages	50.42039379	60.9003097432732	41.2703539838936	All ages
135910	2011	493	Ischemic heart disease	2	DALYs	Rate	33	Armenia	Both	27	Age-standardized	4578.604567	4803.98540012335	4315.57467284551	Age-standardized
169	1990	493	Ischemic heart disease	1	Deaths	Number	4752	Amazonas	Both	22	All ages	618.7563386	660.063356819209	570.726761308675	All ages
170	1990	493	Ischemic heart disease	1	Deaths	Percent	4752	Amazonas	Both	22	All ages	0.079840243	0.085067623414504	0.0738525511915732	All ages
171	1990	493	Ischemic heart disease	1	Deaths	Rate	4752	Amazonas	Both	22	All ages	29.98759153	31.9895071670767	27.6598717876214	All ages
137459	2012	493	Ischemic heart disease	2	DALYs	Rate	33	Armenia	Both	27	Age-standardized	4450.320958	4668.72765283724	4193.56632406777	Age-standardized
173	1990	493	Ischemic heart disease	1	Deaths	Number	44538	Other Union Territories	Both	22	All ages	1168.319109	1472.85572790957	917.044399804822	All ages
174	1990	493	Ischemic heart disease	1	Deaths	Percent	44538	Other Union Territories	Both	22	All ages	0.108748511	0.123556337377945	0.0944760248772757	All ages
175	1990	493	Ischemic heart disease	1	Deaths	Rate	44538	Other Union Territories	Both	22	All ages	57.60866831	72.6250700028661	45.2185590682991	All ages
141363	2013	493	Ischemic heart disease	2	DALYs	Rate	33	Armenia	Both	27	Age-standardized	4279.523507	4485.58329927009	4009.96738785388	Age-standardized
177	1990	493	Ischemic heart disease	1	Deaths	Number	44745	Greenwich	Both	22	All ages	582.9924597	613.658820493058	542.110241845389	All ages
178	1990	493	Ischemic heart disease	1	Deaths	Percent	44745	Greenwich	Both	22	All ages	0.260016125	0.268717671815432	0.243269743916001	All ages
179	1990	493	Ischemic heart disease	1	Deaths	Rate	44745	Greenwich	Both	22	All ages	276.8949006	291.460027155682	257.477706720942	All ages
143567	2014	493	Ischemic heart disease	2	DALYs	Rate	33	Armenia	Both	27	Age-standardized	4232.172689	4444.71250642756	3983.31627309048	Age-standardized
181	1990	493	Ischemic heart disease	1	Deaths	Number	95078	Brazil North	Both	22	All ages	3454.787396	3662.13490917856	3240.06734701443	All ages
182	1990	493	Ischemic heart disease	1	Deaths	Percent	95078	Brazil North	Both	22	All ages	0.08166766	0.086513766118658	0.0762125018235977	All ages
183	1990	493	Ischemic heart disease	1	Deaths	Rate	95078	Brazil North	Both	22	All ages	35.10158085	37.2082880522217	32.919966671395	All ages
145514	2015	493	Ischemic heart disease	2	DALYs	Rate	33	Armenia	Both	27	Age-standardized	4184.90732	4385.19678914211	3928.6710476459	Age-standardized
185	1991	493	Ischemic heart disease	1	Deaths	Number	189	United Republic of Tanzania	Both	22	All ages	6629.962865	8161.89055180095	5313.25680382434	All ages
186	1991	493	Ischemic heart disease	1	Deaths	Percent	189	United Republic of Tanzania	Both	22	All ages	0.019009974	0.0231277002649118	0.0154046093863569	All ages
187	1991	493	Ischemic heart disease	1	Deaths	Rate	189	United Republic of Tanzania	Both	22	All ages	24.91803566	30.6756287953902	19.9693309257538	All ages
148506	2016	493	Ischemic heart disease	2	DALYs	Rate	33	Armenia	Both	27	Age-standardized	4179.846602	4389.22133232396	3912.89084532063	Age-standardized
189	1990	493	Ischemic heart disease	1	Deaths	Number	53615	Azad Jammu & Kashmir	Both	22	All ages	1581.020363	2014.35512493683	1158.51900885293	All ages
190	1990	493	Ischemic heart disease	1	Deaths	Percent	53615	Azad Jammu & Kashmir	Both	22	All ages	0.068501012	0.0833904168484309	0.0535346646632891	All ages
191	1990	493	Ischemic heart disease	1	Deaths	Rate	53615	Azad Jammu & Kashmir	Both	22	All ages	64.02382306	81.5718248519615	46.9145229199757	All ages
154419	2017	493	Ischemic heart disease	2	DALYs	Rate	33	Armenia	Both	27	Age-standardized	4025.732075	4215.23112534593	3765.00941539301	Age-standardized
193	1991	493	Ischemic heart disease	1	Deaths	Number	156	United Arab Emirates	Both	22	All ages	956.4913371	1193.3809272113	765.100185611186	All ages
194	1991	493	Ischemic heart disease	1	Deaths	Percent	156	United Arab Emirates	Both	22	All ages	0.169918406	0.184375411389801	0.155398583443263	All ages
195	1991	493	Ischemic heart disease	1	Deaths	Rate	156	United Arab Emirates	Both	22	All ages	48.29991426	60.2621207635413	38.6352410451634	All ages
158103	2018	493	Ischemic heart disease	2	DALYs	Rate	33	Armenia	Both	27	Age-standardized	3963.064379	4153.82514986524	3707.78998741248	Age-standardized
197	1990	493	Ischemic heart disease	1	Deaths	Number	179	Ethiopia	Both	22	All ages	13974.67199	17944.1425032944	11641.5636919169	All ages
198	1990	493	Ischemic heart disease	1	Deaths	Percent	179	Ethiopia	Both	22	All ages	0.015170001	0.019585144687334	0.01261075444348	All ages
199	1990	493	Ischemic heart disease	1	Deaths	Rate	179	Ethiopia	Both	22	All ages	27.63504502	35.4847102240621	23.0213014685318	All ages
160347	2019	493	Ischemic heart disease	2	DALYs	Rate	33	Armenia	Both	27	Age-standardized	3869.728427	4087.26542234119	3611.47032710871	Age-standardized
201	1990	493	Ischemic heart disease	1	Deaths	Number	44713	Wolverhampton	Both	22	All ages	844.3262473	880.187540636889	793.731739058742	All ages
202	1990	493	Ischemic heart disease	1	Deaths	Percent	44713	Wolverhampton	Both	22	All ages	0.289722424	0.298276733031348	0.275662014891197	All ages
203	1990	493	Ischemic heart disease	1	Deaths	Rate	44713	Wolverhampton	Both	22	All ages	337.7231195	352.067323452822	317.485758441618	All ages
161962	2020	493	Ischemic heart disease	2	DALYs	Rate	33	Armenia	Both	27	Age-standardized	3836.48333	4138.2878434562	3525.10653779196	Age-standardized
205	1990	493	Ischemic heart disease	1	Deaths	Number	44868	Bushehr	Both	22	All ages	526.9634273	614.383764598319	447.717226242783	All ages
206	1990	493	Ischemic heart disease	1	Deaths	Percent	44868	Bushehr	Both	22	All ages	0.171051425	0.188420352332965	0.153159785318446	All ages
207	1990	493	Ischemic heart disease	1	Deaths	Rate	44868	Bushehr	Both	22	All ages	74.97008429	87.4072093644218	63.6958780247824	All ages
163886	1997	493	Ischemic heart disease	1	Deaths	Rate	33	Armenia	Both	27	Age-standardized	354.8277123	371.259449019631	329.701560124878	Age-standardized
209	1990	493	Ischemic heart disease	1	Deaths	Number	94365	Central Africa	Both	22	All ages	26631.41571	33184.8140365543	21554.7229540924	All ages
210	1990	493	Ischemic heart disease	1	Deaths	Percent	94365	Central Africa	Both	22	All ages	0.02885203	0.0358737832724693	0.0238186326636433	All ages
211	1990	493	Ischemic heart disease	1	Deaths	Rate	94365	Central Africa	Both	22	All ages	39.85281563	49.6597060419864	32.2557542295581	All ages
165486	1999	493	Ischemic heart disease	1	Deaths	Rate	33	Armenia	Both	27	Age-standardized	349.047123	365.060088848501	324.411307320772	Age-standardized
213	1991	493	Ischemic heart disease	1	Deaths	Number	35449	Ky��to	Both	22	All ages	2342.290476	2486.87893807835	2103.70262597044	All ages
214	1991	493	Ischemic heart disease	1	Deaths	Percent	35449	Ky��to	Both	22	All ages	0.125839968	0.132756783089869	0.113281332826712	All ages
215	1991	493	Ischemic heart disease	1	Deaths	Rate	35449	Ky��to	Both	22	All ages	88.38899757	93.8452077757994	79.3856134328928	All ages
318307	2021	493	Ischemic heart disease	6	Incidence	Rate	33	Armenia	Both	27	Age-standardized	591.0029701	710.55078843738	490.42029182987	Age-standardized
217	1990	493	Ischemic heart disease	1	Deaths	Number	4665	Quintana Roo	Both	22	All ages	103.3735911	112.308316572421	95.5103542924254	All ages
218	1990	493	Ischemic heart disease	1	Deaths	Percent	4665	Quintana Roo	Both	22	All ages	0.056109237	0.0593476361054893	0.0526644309768788	All ages
219	1990	493	Ischemic heart disease	1	Deaths	Rate	4665	Quintana Roo	Both	22	All ages	20.44925332	22.2167111530202	18.8937562078862	All ages
179644	1990	493	Ischemic heart disease	5	Prevalence	Percent	33	Armenia	Both	27	Age-standardized	0.04004079	0.0435199957361155	0.0370147903242991	Age-standardized
221	1990	493	Ischemic heart disease	1	Deaths	Number	163	India	Both	22	All ages	571504.9645	624257.480583413	511213.901040263	All ages
222	1990	493	Ischemic heart disease	1	Deaths	Percent	163	India	Both	22	All ages	0.073047896	0.0796276960176398	0.065749763129859	All ages
223	1990	493	Ischemic heart disease	1	Deaths	Rate	163	India	Both	22	All ages	66.99428038	73.1781581596598	59.9267015090937	All ages
179645	1990	493	Ischemic heart disease	5	Prevalence	Rate	33	Armenia	Both	27	Age-standardized	3850.374018	4182.44179135421	3557.26411254554	Age-standardized
225	1991	493	Ischemic heart disease	1	Deaths	Number	74	Andorra	Both	22	All ages	43.6900686	57.0921561686993	32.6168045857939	All ages
226	1991	493	Ischemic heart disease	1	Deaths	Percent	74	Andorra	Both	22	All ages	0.145699021	0.160735152256824	0.13028797873068	All ages
227	1991	493	Ischemic heart disease	1	Deaths	Rate	74	Andorra	Both	22	All ages	74.33539241	97.1380445973491	55.4950597612024	All ages
179646	1991	493	Ischemic heart disease	5	Prevalence	Percent	33	Armenia	Both	27	Age-standardized	0.039933967	0.0432431736887008	0.0370448611010289	Age-standardized
229	1991	493	Ischemic heart disease	1	Deaths	Number	58	Estonia	Both	22	All ages	7188.831109	7443.32501191198	6828.54708692197	All ages
230	1991	493	Ischemic heart disease	1	Deaths	Percent	58	Estonia	Both	22	All ages	0.360524153	0.371558744500407	0.343683712283612	All ages
231	1991	493	Ischemic heart disease	1	Deaths	Rate	58	Estonia	Both	22	All ages	460.6559266	476.963741195778	437.569145549539	All ages
179647	1991	493	Ischemic heart disease	5	Prevalence	Rate	33	Armenia	Both	27	Age-standardized	3837.996739	4164.02223438488	3554.70670389362	Age-standardized
233	1991	493	Ischemic heart disease	1	Deaths	Number	4724	East Java	Both	22	All ages	19027.72796	22811.8218399838	15279.540927753	All ages
234	1991	493	Ischemic heart disease	1	Deaths	Percent	4724	East Java	Both	22	All ages	0.071893671	0.0838709738462972	0.0594530028565758	All ages
235	1991	493	Ischemic heart disease	1	Deaths	Rate	4724	East Java	Both	22	All ages	56.21441876	67.3939267978932	45.1409918073921	All ages
179648	1992	493	Ischemic heart disease	5	Prevalence	Percent	33	Armenia	Both	27	Age-standardized	0.039841229	0.0431031029214368	0.036974933883853	Age-standardized
237	1990	493	Ischemic heart disease	1	Deaths	Number	213	Niger	Both	22	All ages	1418.703232	2031.72858249379	992.209320556969	All ages
238	1990	493	Ischemic heart disease	1	Deaths	Percent	213	Niger	Both	22	All ages	0.008747896	0.0125326023770257	0.00614839340376379	All ages
239	1990	493	Ischemic heart disease	1	Deaths	Rate	213	Niger	Both	22	All ages	17.66262247	25.294687511647	12.3528432517432	All ages
179649	1992	493	Ischemic heart disease	5	Prevalence	Rate	33	Armenia	Both	27	Age-standardized	3826.94066	4149.78637672628	3553.42472042846	Age-standardized
241	1990	493	Ischemic heart disease	1	Deaths	Number	44680	York	Both	22	All ages	572.9550961	603.918083034907	529.995250272697	All ages
242	1990	493	Ischemic heart disease	1	Deaths	Percent	44680	York	Both	22	All ages	0.299800606	0.310114189049389	0.279377921872048	All ages
243	1990	493	Ischemic heart disease	1	Deaths	Rate	44680	York	Both	22	All ages	334.6590246	352.744286539733	309.56648207549	All ages
179650	1993	493	Ischemic heart disease	5	Prevalence	Percent	33	Armenia	Both	27	Age-standardized	0.039750531	0.0429725875864817	0.0368513366854122	Age-standardized
245	1990	493	Ischemic heart disease	1	Deaths	Number	114	Haiti	Both	22	All ages	6915.875725	8181.8929574048	5794.58037590353	All ages
246	1990	493	Ischemic heart disease	1	Deaths	Percent	114	Haiti	Both	22	All ages	0.079109079	0.0898971254032343	0.0678494896531964	All ages
247	1990	493	Ischemic heart disease	1	Deaths	Rate	114	Haiti	Both	22	All ages	108.3854224	128.226411170944	90.8125112014868	All ages
179651	1993	493	Ischemic heart disease	5	Prevalence	Rate	33	Armenia	Both	27	Age-standardized	3816.112785	4130.56161481836	3542.71862465394	Age-standardized
249	1990	493	Ischemic heart disease	1	Deaths	Number	4649	Chiapas	Both	22	All ages	797.610373	832.489887131067	757.161446061997	All ages
250	1990	493	Ischemic heart disease	1	Deaths	Percent	4649	Chiapas	Both	22	All ages	0.044383943	0.0474777882676167	0.0408724038920861	All ages
251	1990	493	Ischemic heart disease	1	Deaths	Rate	4649	Chiapas	Both	22	All ages	23.47384952	24.5003613332559	22.2834286672948	All ages
179652	1994	493	Ischemic heart disease	5	Prevalence	Percent	33	Armenia	Both	27	Age-standardized	0.039679326	0.0428417473591911	0.0367516140415261	Age-standardized
253	1991	493	Ischemic heart disease	1	Deaths	Number	534	Hawaii	Both	22	All ages	1459.42777	1555.57214255917	1289.71179682977	All ages
254	1991	493	Ischemic heart disease	1	Deaths	Percent	534	Hawaii	Both	22	All ages	0.216698723	0.229304862086102	0.192747388672712	All ages
255	1991	493	Ischemic heart disease	1	Deaths	Rate	534	Hawaii	Both	22	All ages	127.5446494	135.947052397324	112.712559208352	All ages
179653	1994	493	Ischemic heart disease	5	Prevalence	Rate	33	Armenia	Both	27	Age-standardized	3806.994522	4115.17806368979	3528.65649503766	Age-standardized
257	1991	493	Ischemic heart disease	1	Deaths	Number	91	Portugal	Both	22	All ages	14784.15815	15321.5841189482	13909.7899171609	All ages
258	1991	493	Ischemic heart disease	1	Deaths	Percent	91	Portugal	Both	22	All ages	0.143845611	0.148809711402025	0.135326820525278	All ages
259	1991	493	Ischemic heart disease	1	Deaths	Rate	91	Portugal	Both	22	All ages	145.8409795	151.142514386882	137.215617285488	All ages
179654	1995	493	Ischemic heart disease	5	Prevalence	Percent	33	Armenia	Both	27	Age-standardized	0.039639794	0.0427988304159827	0.0366520517493814	Age-standardized
261	1990	493	Ischemic heart disease	1	Deaths	Number	44728	Kensington and Chelsea	Both	22	All ages	351.0674464	369.355056793944	325.648171640503	All ages
262	1990	493	Ischemic heart disease	1	Deaths	Percent	44728	Kensington and Chelsea	Both	22	All ages	0.237639567	0.246218507505158	0.22190573027169	All ages
263	1990	493	Ischemic heart disease	1	Deaths	Rate	44728	Kensington and Chelsea	Both	22	All ages	249.6268373	262.630259768989	231.552438062204	All ages
179655	1995	493	Ischemic heart disease	5	Prevalence	Rate	33	Armenia	Both	27	Age-standardized	3800.892049	4100.45825005635	3524.30464738451	Age-standardized
265	1990	493	Ischemic heart disease	1	Deaths	Number	82	Greece	Both	22	All ages	20546.14866	21346.3293222562	19202.7041214571	All ages
266	1990	493	Ischemic heart disease	1	Deaths	Percent	82	Greece	Both	22	All ages	0.219343778	0.227576979797022	0.205480980927279	All ages
267	1990	493	Ischemic heart disease	1	Deaths	Rate	82	Greece	Both	22	All ages	197.7626455	205.464616658016	184.8316018	All ages
179656	1996	493	Ischemic heart disease	5	Prevalence	Percent	33	Armenia	Both	27	Age-standardized	0.039620084	0.0428307220023708	0.0366537886350084	Age-standardized
269	1990	493	Ischemic heart disease	1	Deaths	Number	147	Libya	Both	22	All ages	2812.269585	3459.44605637966	2244.91827511459	All ages
270	1990	493	Ischemic heart disease	1	Deaths	Percent	147	Libya	Both	22	All ages	0.151139092	0.176352002580417	0.129092933244445	All ages
271	1990	493	Ischemic heart disease	1	Deaths	Rate	147	Libya	Both	22	All ages	66.72026449	82.074334950304	53.2600223981041	All ages
179657	1996	493	Ischemic heart disease	5	Prevalence	Rate	33	Armenia	Both	27	Age-standardized	3796.580203	4095.86575944807	3519.76446368893	Age-standardized
273	1991	493	Ischemic heart disease	1	Deaths	Number	550	Nebraska	Both	22	All ages	4030.74695	4305.64716601185	3559.37072517866	All ages
274	1991	493	Ischemic heart disease	1	Deaths	Percent	550	Nebraska	Both	22	All ages	0.274737419	0.291690320345981	0.241730426637877	All ages
275	1991	493	Ischemic heart disease	1	Deaths	Rate	550	Nebraska	Both	22	All ages	249.3012745	266.303823916458	220.146704619401	All ages
179658	1997	493	Ischemic heart disease	5	Prevalence	Percent	33	Armenia	Both	27	Age-standardized	0.039626899	0.0428023192510656	0.0366941823262521	Age-standardized
277	1990	493	Ischemic heart disease	1	Deaths	Number	541	Louisiana	Both	22	All ages	9902.655954	10383.4463705692	9009.82768727588	All ages
278	1990	493	Ischemic heart disease	1	Deaths	Percent	541	Louisiana	Both	22	All ages	0.264613928	0.276399161527627	0.241240580280272	All ages
279	1990	493	Ischemic heart disease	1	Deaths	Rate	541	Louisiana	Both	22	All ages	229.8802199	241.041286941558	209.15410773616	All ages
179659	1997	493	Ischemic heart disease	5	Prevalence	Rate	33	Armenia	Both	27	Age-standardized	3794.489206	4097.68643796357	3516.25214868185	Age-standardized
281	1990	493	Ischemic heart disease	1	Deaths	Number	98	Chile	Both	22	All ages	10269.33855	10639.8487687057	9716.66632863381	All ages
282	1990	493	Ischemic heart disease	1	Deaths	Percent	98	Chile	Both	22	All ages	0.134217957	0.138744877350454	0.127115397101798	All ages
283	1990	493	Ischemic heart disease	1	Deaths	Rate	98	Chile	Both	22	All ages	77.29697716	80.0857955132874	73.1370313227184	All ages
179660	1998	493	Ischemic heart disease	5	Prevalence	Percent	33	Armenia	Both	27	Age-standardized	0.039654792	0.0427852783593309	0.0366982467294279	Age-standardized
285	1990	493	Ischemic heart disease	1	Deaths	Number	33	Armenia	Both	22	All ages	7035.934386	7396.25821483408	6608.08096451006	All ages
286	1990	493	Ischemic heart disease	1	Deaths	Percent	33	Armenia	Both	22	All ages	0.297639216	0.313146654839095	0.280580840430178	All ages
287	1990	493	Ischemic heart disease	1	Deaths	Rate	33	Armenia	Both	22	All ages	205.6919641	216.225847996629	193.183886862666	All ages
179661	1998	493	Ischemic heart disease	5	Prevalence	Rate	33	Armenia	Both	27	Age-standardized	3794.101206	4103.27133448995	3516.19697063688	Age-standardized
289	1990	493	Ischemic heart disease	1	Deaths	Number	44696	Rutland	Both	22	All ages	85.02526816	91.6254856513918	77.3260865331025	All ages
290	1990	493	Ischemic heart disease	1	Deaths	Percent	44696	Rutland	Both	22	All ages	0.279741429	0.290341004627287	0.259964026381414	All ages
291	1990	493	Ischemic heart disease	1	Deaths	Rate	44696	Rutland	Both	22	All ages	257.8784272	277.896637575519	234.527100092881	All ages
179662	1999	493	Ischemic heart disease	5	Prevalence	Percent	33	Armenia	Both	27	Age-standardized	0.039708722	0.043003389901489	0.0367200418620013	Age-standardized
293	1990	493	Ischemic heart disease	1	Deaths	Number	35647	Nakuru	Both	22	All ages	85.26855439	119.130804022572	54.6973223774818	All ages
294	1990	493	Ischemic heart disease	1	Deaths	Percent	35647	Nakuru	Both	22	All ages	0.018204762	0.0242736959020734	0.0122786182267505	All ages
295	1990	493	Ischemic heart disease	1	Deaths	Rate	35647	Nakuru	Both	22	All ages	9.283418003	12.9700926530473	5.9550453380229	All ages
179663	1999	493	Ischemic heart disease	5	Prevalence	Rate	33	Armenia	Both	27	Age-standardized	3796.63839	4114.50041346219	3517.38360555369	Age-standardized
297	1990	493	Ischemic heart disease	1	Deaths	Number	4768	Rio de Janeiro	Both	22	All ages	15843.39234	16303.4165287692	15252.2499680767	All ages
298	1990	493	Ischemic heart disease	1	Deaths	Percent	4768	Rio de Janeiro	Both	22	All ages	0.152731061	0.157537789460488	0.14688596409747	All ages
299	1990	493	Ischemic heart disease	1	Deaths	Rate	4768	Rio de Janeiro	Both	22	All ages	121.3890926	124.913711369017	116.859870866849	All ages
179664	2000	493	Ischemic heart disease	5	Prevalence	Percent	33	Armenia	Both	27	Age-standardized	0.039803521	0.0431636145635708	0.0368334845012431	Age-standardized
301	1990	493	Ischemic heart disease	1	Deaths	Number	4852	Haryana	Both	22	All ages	10485.26498	12238.5551236546	8796.73508620856	All ages
302	1990	493	Ischemic heart disease	1	Deaths	Percent	4852	Haryana	Both	22	All ages	0.082255207	0.094304392708245	0.0692719470184056	All ages
303	1990	493	Ischemic heart disease	1	Deaths	Rate	4852	Haryana	Both	22	All ages	63.07215543	73.6187451741954	52.9151188300654	All ages
179665	2000	493	Ischemic heart disease	5	Prevalence	Rate	33	Armenia	Both	27	Age-standardized	3803.157914	4132.91832036721	3527.57626253012	Age-standardized
305	1990	493	Ischemic heart disease	1	Deaths	Number	44778	South Gloucestershire	Both	22	All ages	507.6298383	538.231137181606	470.708531730056	All ages
306	1990	493	Ischemic heart disease	1	Deaths	Percent	44778	South Gloucestershire	Both	22	All ages	0.291168271	0.301716192059831	0.271805732401635	All ages
307	1990	493	Ischemic heart disease	1	Deaths	Rate	44778	South Gloucestershire	Both	22	All ages	231.2809529	245.223193964614	214.459256633997	All ages
179666	2001	493	Ischemic heart disease	5	Prevalence	Percent	33	Armenia	Both	27	Age-standardized	0.039981716	0.0432798543102039	0.037003694049307	Age-standardized
309	1990	493	Ischemic heart disease	1	Deaths	Number	422	United States Virgin Islands	Both	22	All ages	139.9809936	159.149755211444	121.397668819837	All ages
310	1990	493	Ischemic heart disease	1	Deaths	Percent	422	United States Virgin Islands	Both	22	All ages	0.217646521	0.232244205082866	0.204096038422765	All ages
311	1990	493	Ischemic heart disease	1	Deaths	Rate	422	United States Virgin Islands	Both	22	All ages	131.9814436	150.054760344505	114.460107569379	All ages
179667	2001	493	Ischemic heart disease	5	Prevalence	Rate	33	Armenia	Both	27	Age-standardized	3817.377371	4141.09822089307	3539.79186716561	Age-standardized
313	1991	493	Ischemic heart disease	1	Deaths	Number	206	Gambia	Both	22	All ages	332.5043662	420.345165925498	261.33435225569	All ages
314	1991	493	Ischemic heart disease	1	Deaths	Percent	206	Gambia	Both	22	All ages	0.032282286	0.0388433166514485	0.0260153420941992	All ages
315	1991	493	Ischemic heart disease	1	Deaths	Rate	206	Gambia	Both	22	All ages	32.54177768	41.1386445644254	25.576459303987	All ages
179668	2002	493	Ischemic heart disease	5	Prevalence	Percent	33	Armenia	Both	27	Age-standardized	0.040266427	0.0435354391475992	0.037299049627928	Age-standardized
317	1990	493	Ischemic heart disease	1	Deaths	Number	4732	East Kalimantan	Both	22	All ages	457.0605458	546.168373692427	371.63577928726	All ages
318	1990	493	Ischemic heart disease	1	Deaths	Percent	4732	East Kalimantan	Both	22	All ages	0.046053075	0.0529227937569239	0.0385876982940424	All ages
319	1990	493	Ischemic heart disease	1	Deaths	Rate	4732	East Kalimantan	Both	22	All ages	27.05410527	32.3285324372969	21.9976840920382	All ages
179669	2002	493	Ischemic heart disease	5	Prevalence	Rate	33	Armenia	Both	27	Age-standardized	3841.125546	4158.98471377833	3560.9162286826	Age-standardized
321	1991	493	Ischemic heart disease	1	Deaths	Number	42	Central Europe	Both	22	All ages	371257.6134	379410.278918941	357163.22101424	All ages
322	1991	493	Ischemic heart disease	1	Deaths	Percent	42	Central Europe	Both	22	All ages	0.272666434	0.27814662366339	0.26219437940625	All ages
323	1991	493	Ischemic heart disease	1	Deaths	Rate	42	Central Europe	Both	22	All ages	296.7022792	303.217740067006	285.438299193069	All ages
179670	2003	493	Ischemic heart disease	5	Prevalence	Percent	33	Armenia	Both	27	Age-standardized	0.0405878	0.0439192316688266	0.03763871755164	Age-standardized
325	1991	493	Ischemic heart disease	1	Deaths	Number	107	Barbados	Both	22	All ages	347.4160218	364.230889181104	325.961531683952	All ages
326	1991	493	Ischemic heart disease	1	Deaths	Percent	107	Barbados	Both	22	All ages	0.151616501	0.156814496489059	0.143957445775508	All ages
327	1991	493	Ischemic heart disease	1	Deaths	Rate	107	Barbados	Both	22	All ages	137.0460027	143.679002356798	128.582800279076	All ages
179671	2003	493	Ischemic heart disease	5	Prevalence	Rate	33	Armenia	Both	27	Age-standardized	3867.853714	4186.65415602693	3589.23418454004	Age-standardized
329	1990	493	Ischemic heart disease	1	Deaths	Number	44663	Wirral	Both	22	All ages	1247.96849	1308.58326074668	1168.97570129504	All ages
330	1990	493	Ischemic heart disease	1	Deaths	Percent	44663	Wirral	Both	22	All ages	0.284737621	0.294101786427336	0.267938131284744	All ages
331	1990	493	Ischemic heart disease	1	Deaths	Rate	44663	Wirral	Both	22	All ages	371.5888461	389.637196724847	348.068349148959	All ages
179672	2004	493	Ischemic heart disease	5	Prevalence	Percent	33	Armenia	Both	27	Age-standardized	0.040890458	0.0443841773691431	0.0378713242212821	Age-standardized
333	1990	493	Ischemic heart disease	1	Deaths	Number	44761	Surrey	Both	22	All ages	2963.987145	3107.73396330632	2728.47149697226	All ages
334	1990	493	Ischemic heart disease	1	Deaths	Percent	44761	Surrey	Both	22	All ages	0.27889405	0.289691422772809	0.25732937918347	All ages
335	1990	493	Ischemic heart disease	1	Deaths	Rate	44761	Surrey	Both	22	All ages	291.337102	305.466306826091	268.187728197191	All ages
179673	2004	493	Ischemic heart disease	5	Prevalence	Rate	33	Armenia	Both	27	Age-standardized	3893.525257	4220.21497248975	3608.72272154125	Age-standardized
337	1990	493	Ischemic heart disease	1	Deaths	Number	44869	Chahar Mahaal and Bakhtiari	Both	22	All ages	641.6399559	740.902574777459	546.888704190484	All ages
338	1990	493	Ischemic heart disease	1	Deaths	Percent	44869	Chahar Mahaal and Bakhtiari	Both	22	All ages	0.182108697	0.201624246598823	0.164115602029289	All ages
339	1990	493	Ischemic heart disease	1	Deaths	Rate	44869	Chahar Mahaal and Bakhtiari	Both	22	All ages	88.32088917	101.984257	75.278505005966	All ages
179674	2005	493	Ischemic heart disease	5	Prevalence	Percent	33	Armenia	Both	27	Age-standardized	0.041131495	0.0446450022862313	0.0380521950689821	Age-standardized
341	1990	493	Ischemic heart disease	1	Deaths	Number	44729	Barnet	Both	22	All ages	852.9995901	900.120341599643	780.985394738249	All ages
342	1990	493	Ischemic heart disease	1	Deaths	Percent	44729	Barnet	Both	22	All ages	0.275730126	0.286879618892114	0.25471183625752	All ages
343	1990	493	Ischemic heart disease	1	Deaths	Rate	44729	Barnet	Both	22	All ages	288.8475861	304.803883745588	264.46172857482	All ages
179675	2005	493	Ischemic heart disease	5	Prevalence	Rate	33	Armenia	Both	27	Age-standardized	3913.801339	4242.4824789724	3614.33752224882	Age-standardized
345	1990	493	Ischemic heart disease	1	Deaths	Number	44584	OECD Countries	Both	22	All ages	2051686.102	2127097.6409137	1889767.7103105	All ages
346	1990	493	Ischemic heart disease	1	Deaths	Percent	44584	OECD Countries	Both	22	All ages	0.220562182	0.228658184471896	0.20304265862378	All ages
347	1990	493	Ischemic heart disease	1	Deaths	Rate	44584	OECD Countries	Both	22	All ages	183.1471466	189.878882162957	168.693234141933	All ages
179676	2006	493	Ischemic heart disease	5	Prevalence	Percent	33	Armenia	Both	27	Age-standardized	0.041324092	0.0447659143290818	0.0381723580785954	Age-standardized
349	1990	493	Ischemic heart disease	1	Deaths	Number	131	Nicaragua	Both	22	All ages	1178.253539	1266.39360482683	1073.9625276705	All ages
350	1990	493	Ischemic heart disease	1	Deaths	Percent	131	Nicaragua	Both	22	All ages	0.066329321	0.0726449069753823	0.0602720762786263	All ages
351	1990	493	Ischemic heart disease	1	Deaths	Rate	131	Nicaragua	Both	22	All ages	30.30854049	32.5757916863885	27.6258340590446	All ages
179677	2006	493	Ischemic heart disease	5	Prevalence	Rate	33	Armenia	Both	27	Age-standardized	3929.754991	4254.41370913568	3634.27599338177	Age-standardized
353	1991	493	Ischemic heart disease	1	Deaths	Number	190	Uganda	Both	22	All ages	4062.405697	5127.17837344241	3121.51799248272	All ages
354	1991	493	Ischemic heart disease	1	Deaths	Percent	190	Uganda	Both	22	All ages	0.013511038	0.0167159386890936	0.0103649076065894	All ages
355	1991	493	Ischemic heart disease	1	Deaths	Rate	190	Uganda	Both	22	All ages	22.77413165	28.743322058906	17.4994490995951	All ages
179678	2007	493	Ischemic heart disease	5	Prevalence	Percent	33	Armenia	Both	27	Age-standardized	0.041534412	0.0449283092279902	0.0383272666291975	Age-standardized
357	1991	493	Ischemic heart disease	1	Deaths	Number	4761	Mato Grosso do Sul	Both	22	All ages	1001.346216	1046.641805	946.282830784009	All ages
358	1991	493	Ischemic heart disease	1	Deaths	Percent	4761	Mato Grosso do Sul	Both	22	All ages	0.11941177	0.124520463565175	0.113213378996361	All ages
359	1991	493	Ischemic heart disease	1	Deaths	Rate	4761	Mato Grosso do Sul	Both	22	All ages	54.93055489	57.4153217006432	51.9099589487139	All ages
179679	2007	493	Ischemic heart disease	5	Prevalence	Rate	33	Armenia	Both	27	Age-standardized	3947.231508	4277.17178971886	3643.54498513188	Age-standardized
361	1990	493	Ischemic heart disease	1	Deaths	Number	44885	Lorestan	Both	22	All ages	1356.93251	1577.65186301927	1152.3084470207	All ages
362	1990	493	Ischemic heart disease	1	Deaths	Percent	44885	Lorestan	Both	22	All ages	0.157739748	0.177798454570053	0.138686456810306	All ages
363	1990	493	Ischemic heart disease	1	Deaths	Rate	44885	Lorestan	Both	22	All ages	87.56586318	101.80937238796	74.3610187636744	All ages
179680	2008	493	Ischemic heart disease	5	Prevalence	Percent	33	Armenia	Both	27	Age-standardized	0.041732121	0.0451843620113633	0.0384546410906723	Age-standardized
365	1990	493	Ischemic heart disease	1	Deaths	Number	4716	Lampung	Both	22	All ages	2212.728473	2702.55575744932	1749.47046306101	All ages
366	1990	493	Ischemic heart disease	1	Deaths	Percent	4716	Lampung	Both	22	All ages	0.057555321	0.0683051407612655	0.0468022393747605	All ages
367	1990	493	Ischemic heart disease	1	Deaths	Rate	4716	Lampung	Both	22	All ages	35.61430886	43.4981773144136	28.1580782186634	All ages
179681	2008	493	Ischemic heart disease	5	Prevalence	Rate	33	Armenia	Both	27	Age-standardized	3963.341265	4296.97812729227	3655.8934588713	Age-standardized
369	1990	493	Ischemic heart disease	1	Deaths	Number	214	Nigeria	Both	22	All ages	38716.80264	47886.3650325987	30965.2986391655	All ages
370	1990	493	Ischemic heart disease	1	Deaths	Percent	214	Nigeria	Both	22	All ages	0.029313608	0.0349846167934564	0.0240457109362878	All ages
371	1990	493	Ischemic heart disease	1	Deaths	Rate	214	Nigeria	Both	22	All ages	42.99870943	53.182384785661	34.3899234387479	All ages
179682	2009	493	Ischemic heart disease	5	Prevalence	Percent	33	Armenia	Both	27	Age-standardized	0.0419049	0.0453718841842357	0.0386020540239193	Age-standardized
373	1991	493	Ischemic heart disease	1	Deaths	Number	59	Latvia	Both	22	All ages	11789.2555	12229.1695	11180.9334894708	All ages
374	1991	493	Ischemic heart disease	1	Deaths	Percent	59	Latvia	Both	22	All ages	0.342453779	0.353885449556011	0.324829749417184	All ages
375	1991	493	Ischemic heart disease	1	Deaths	Rate	59	Latvia	Both	22	All ages	444.9737977	461.577917068465	422.013284649739	All ages
179683	2009	493	Ischemic heart disease	5	Prevalence	Rate	33	Armenia	Both	27	Age-standardized	3977.383277	4314.04677012871	3662.91656161544	Age-standardized
377	1990	493	Ischemic heart disease	1	Deaths	Number	44647	North Tyneside	Both	22	All ages	714.6162553	748.822507167439	668.623471601379	All ages
378	1990	493	Ischemic heart disease	1	Deaths	Percent	44647	North Tyneside	Both	22	All ages	0.283295771	0.29280287850507	0.266710457655488	All ages
379	1990	493	Ischemic heart disease	1	Deaths	Rate	44647	North Tyneside	Both	22	All ages	366.1267289	383.651971376126	342.562770927584	All ages
179684	2010	493	Ischemic heart disease	5	Prevalence	Percent	33	Armenia	Both	27	Age-standardized	0.042045468	0.0455088207654541	0.0388005639490952	Age-standardized
381	1991	493	Ischemic heart disease	1	Deaths	Number	124	Central Latin America	Both	22	All ages	92642.63073	94644.9446418675	88562.3186783128	All ages
382	1991	493	Ischemic heart disease	1	Deaths	Percent	124	Central Latin America	Both	22	All ages	0.104293899	0.107324461720834	0.0995386396959954	All ages
383	1991	493	Ischemic heart disease	1	Deaths	Rate	124	Central Latin America	Both	22	All ages	55.14222998	56.3340360959458	52.7135693939403	All ages
179685	2010	493	Ischemic heart disease	5	Prevalence	Rate	33	Armenia	Both	27	Age-standardized	3988.484865	4323.98455253608	3673.41426965361	Age-standardized
385	1991	493	Ischemic heart disease	1	Deaths	Number	243	Middle East & North Africa - WB	Both	22	All ages	290175.9846	311229.193172303	270925.310919917	All ages
386	1991	493	Ischemic heart disease	1	Deaths	Percent	243	Middle East & North Africa - WB	Both	22	All ages	0.176835603	0.188745127737772	0.167031290679417	All ages
387	1991	493	Ischemic heart disease	1	Deaths	Rate	243	Middle East & North Africa - WB	Both	22	All ages	109.9720332	117.950860767619	102.676337335256	All ages
179686	2011	493	Ischemic heart disease	5	Prevalence	Percent	33	Armenia	Both	27	Age-standardized	0.042153532	0.0455684056290596	0.0389266494538259	Age-standardized
389	1991	493	Ischemic heart disease	1	Deaths	Number	35433	Gunma	Both	22	All ages	1676.175425	1783.89452094568	1511.18227699855	All ages
390	1991	493	Ischemic heart disease	1	Deaths	Percent	35433	Gunma	Both	22	All ages	0.121649889	0.128716690000458	0.10973589650517	All ages
391	1991	493	Ischemic heart disease	1	Deaths	Rate	35433	Gunma	Both	22	All ages	83.22238189	88.570652474735	75.0304453040546	All ages
179687	2011	493	Ischemic heart disease	5	Prevalence	Rate	33	Armenia	Both	27	Age-standardized	3996.485074	4322.85824375694	3687.99223199229	Age-standardized
393	1990	493	Ischemic heart disease	1	Deaths	Number	44852	Tigray	Both	22	All ages	993.3769414	1365.44495150277	758.262403466733	All ages
394	1990	493	Ischemic heart disease	1	Deaths	Percent	44852	Tigray	Both	22	All ages	0.017598061	0.0236185779694308	0.0136491976104069	All ages
395	1990	493	Ischemic heart disease	1	Deaths	Rate	44852	Tigray	Both	22	All ages	32.87668095	45.190598005008	25.0953591498974	All ages
179688	2012	493	Ischemic heart disease	5	Prevalence	Percent	33	Armenia	Both	27	Age-standardized	0.042262941	0.0457145006207966	0.0390693442736292	Age-standardized
397	1990	493	Ischemic heart disease	1	Deaths	Number	44664	Bury	Both	22	All ages	643.2838986	677.292075961837	600.748507264053	All ages
398	1990	493	Ischemic heart disease	1	Deaths	Percent	44664	Bury	Both	22	All ages	0.312335483	0.321922143596193	0.294942123625342	All ages
399	1990	493	Ischemic heart disease	1	Deaths	Rate	44664	Bury	Both	22	All ages	361.1417325	380.23403704556	337.262221533765	All ages
179689	2012	493	Ischemic heart disease	5	Prevalence	Rate	33	Armenia	Both	27	Age-standardized	4004.451439	4329.44895740826	3698.92485135263	Age-standardized
401	1991	493	Ischemic heart disease	1	Deaths	Number	4658	Michoac��n de Ocampo	Both	22	All ages	1453.943476	1511.72517305343	1380.9521981771	All ages
402	1991	493	Ischemic heart disease	1	Deaths	Percent	4658	Michoac��n de Ocampo	Both	22	All ages	0.070181585	0.0739744658791681	0.0664107383688763	All ages
403	1991	493	Ischemic heart disease	1	Deaths	Rate	4658	Michoac��n de Ocampo	Both	22	All ages	38.25163461	39.7718067593487	36.3313153401172	All ages
179690	2013	493	Ischemic heart disease	5	Prevalence	Percent	33	Armenia	Both	27	Age-standardized	0.042360519	0.0458312375574992	0.0391577248651886	Age-standardized
405	1991	493	Ischemic heart disease	1	Deaths	Number	75	Austria	Both	22	All ages	20909.15756	21724.9671230957	19141.0357306225	All ages
406	1991	493	Ischemic heart disease	1	Deaths	Percent	75	Austria	Both	22	All ages	0.251719893	0.261638602016757	0.231741083117582	All ages
407	1991	493	Ischemic heart disease	1	Deaths	Rate	75	Austria	Both	22	All ages	268.2212945	278.686445771511	245.539944246073	All ages
179691	2013	493	Ischemic heart disease	5	Prevalence	Rate	33	Armenia	Both	27	Age-standardized	4011.156635	4327.36521219334	3705.18600009836	Age-standardized
409	1990	493	Ischemic heart disease	1	Deaths	Number	164	Nepal	Both	22	All ages	10694.40981	13409.2550271567	8418.63724774877	All ages
410	1990	493	Ischemic heart disease	1	Deaths	Percent	164	Nepal	Both	22	All ages	0.048567345	0.0577528918364939	0.0402574164153845	All ages
411	1990	493	Ischemic heart disease	1	Deaths	Rate	164	Nepal	Both	22	All ages	54.93001803	68.874358968308	43.2408991141668	All ages
179692	2014	493	Ischemic heart disease	5	Prevalence	Percent	33	Armenia	Both	27	Age-standardized	0.042447274	0.045896534958194	0.0391905481772451	Age-standardized
413	1991	493	Ischemic heart disease	1	Deaths	Number	10	Cambodia	Both	22	All ages	4482.113323	5269.66214307383	3777.72333842154	All ages
414	1991	493	Ischemic heart disease	1	Deaths	Percent	10	Cambodia	Both	22	All ages	0.039150118	0.0449591858551485	0.0338745851769916	All ages
415	1991	493	Ischemic heart disease	1	Deaths	Rate	10	Cambodia	Both	22	All ages	42.48417946	49.9490432465009	35.8075453949439	All ages
179693	2014	493	Ischemic heart disease	5	Prevalence	Rate	33	Armenia	Both	27	Age-standardized	4017.023087	4327.43595184384	3713.87197468637	Age-standardized
417	1991	493	Ischemic heart disease	1	Deaths	Number	35623	Garissa	Both	22	All ages	15.14136059	20.2995192040388	10.6817540308484	All ages
418	1991	493	Ischemic heart disease	1	Deaths	Percent	35623	Garissa	Both	22	All ages	0.012135706	0.015458508170648	0.00873306850737729	All ages
419	1991	493	Ischemic heart disease	1	Deaths	Rate	35623	Garissa	Both	22	All ages	10.43944413	13.9958159891696	7.36469974262154	All ages
179694	2015	493	Ischemic heart disease	5	Prevalence	Percent	33	Armenia	Both	27	Age-standardized	0.04252782	0.0459218284400251	0.0392490062445547	Age-standardized
421	1990	493	Ischemic heart disease	1	Deaths	Number	35457	Hiroshima	Both	22	All ages	2521.516164	2683.48753174512	2249.09087092968	All ages
422	1990	493	Ischemic heart disease	1	Deaths	Percent	35457	Hiroshima	Both	22	All ages	0.124351674	0.13176407618059	0.111070019392846	All ages
423	1990	493	Ischemic heart disease	1	Deaths	Rate	35457	Hiroshima	Both	22	All ages	86.89628061	92.478124436792	77.507982791419	All ages
179695	2015	493	Ischemic heart disease	5	Prevalence	Rate	33	Armenia	Both	27	Age-standardized	4022.48398	4333.98413040411	3714.68582946654	Age-standardized
425	1990	493	Ischemic heart disease	1	Deaths	Number	53616	Balochistan	Both	22	All ages	2563.863039	3260.04927725555	1877.63391385778	All ages
426	1990	493	Ischemic heart disease	1	Deaths	Percent	53616	Balochistan	Both	22	All ages	0.058556953	0.0706949479637346	0.0448140882703438	All ages
427	1990	493	Ischemic heart disease	1	Deaths	Rate	53616	Balochistan	Both	22	All ages	46.09905478	58.6166998432249	33.7604416939105	All ages
179696	2016	493	Ischemic heart disease	5	Prevalence	Percent	33	Armenia	Both	27	Age-standardized	0.042598885	0.0461523078686922	0.0393046201186114	Age-standardized
429	1990	493	Ischemic heart disease	1	Deaths	Number	65	High-income Asia Pacific	Both	22	All ages	117621.5762	122952.523788964	107063.62741999	All ages
430	1990	493	Ischemic heart disease	1	Deaths	Percent	65	High-income Asia Pacific	Both	22	All ages	0.110190325	0.115159421140772	0.10022625168644	All ages
431	1990	493	Ischemic heart disease	1	Deaths	Rate	65	High-income Asia Pacific	Both	22	All ages	67.84030861	70.9150261969271	61.7508263291798	All ages
179697	2016	493	Ischemic heart disease	5	Prevalence	Rate	33	Armenia	Both	27	Age-standardized	4026.996556	4354.76840444529	3719.32095559076	Age-standardized
433	1991	493	Ischemic heart disease	1	Deaths	Number	172	Equatorial Guinea	Both	22	All ages	252.4393151	323.715377333818	191.44223344135	All ages
434	1991	493	Ischemic heart disease	1	Deaths	Percent	172	Equatorial Guinea	Both	22	All ages	0.036885338	0.044959001304362	0.0294373973355586	All ages
435	1991	493	Ischemic heart disease	1	Deaths	Rate	172	Equatorial Guinea	Both	22	All ages	57.29544149	73.4727689021499	43.4511053864548	All ages
179698	2017	493	Ischemic heart disease	5	Prevalence	Percent	33	Armenia	Both	27	Age-standardized	0.042675657	0.0462819965438215	0.0393182159296659	Age-standardized
437	1990	493	Ischemic heart disease	1	Deaths	Number	44746	Wandsworth	Both	22	All ages	735.9586917	770.83507588285	684.488170175615	All ages
438	1990	493	Ischemic heart disease	1	Deaths	Percent	44746	Wandsworth	Both	22	All ages	0.254699974	0.26373486516683	0.237549685330696	All ages
439	1990	493	Ischemic heart disease	1	Deaths	Rate	44746	Wandsworth	Both	22	All ages	283.7440778	297.190440447014	263.899953621438	All ages
179699	2017	493	Ischemic heart disease	5	Prevalence	Rate	33	Armenia	Both	27	Age-standardized	4031.500765	4375.97519334028	3721.75349100459	Age-standardized
441	1990	493	Ischemic heart disease	1	Deaths	Number	35425	Aomori	Both	22	All ages	1409.587346	1504.75113104099	1285.31342715854	All ages
442	1990	493	Ischemic heart disease	1	Deaths	Percent	35425	Aomori	Both	22	All ages	0.125647435	0.132978081027104	0.114612965030687	All ages
443	1990	493	Ischemic heart disease	1	Deaths	Rate	35425	Aomori	Both	22	All ages	92.89861143	99.1703643317276	84.7083602213963	All ages
179700	2018	493	Ischemic heart disease	5	Prevalence	Percent	33	Armenia	Both	27	Age-standardized	0.042739229	0.0464300104516344	0.0393686464190722	Age-standardized
445	1990	493	Ischemic heart disease	1	Deaths	Number	44853	Afar	Both	22	All ages	381.8802452	549.19563773211	277.346258891768	All ages
446	1990	493	Ischemic heart disease	1	Deaths	Percent	44853	Afar	Both	22	All ages	0.019464493	0.0276505880864679	0.0145828779429021	All ages
447	1990	493	Ischemic heart disease	1	Deaths	Rate	44853	Afar	Both	22	All ages	44.70068751	64.2856573367461	32.4645451234294	All ages
179701	2018	493	Ischemic heart disease	5	Prevalence	Rate	33	Armenia	Both	27	Age-standardized	4034.957738	4375.0301986199	3717.26557256626	Age-standardized
449	1990	493	Ischemic heart disease	1	Deaths	Number	180	Kenya	Both	22	All ages	2694.818241	3295.0855840491	1965.75790571286	All ages
450	1990	493	Ischemic heart disease	1	Deaths	Percent	180	Kenya	Both	22	All ages	0.014061606	0.0174238212134674	0.0101779617098753	All ages
451	1990	493	Ischemic heart disease	1	Deaths	Rate	180	Kenya	Both	22	All ages	11.64210122	14.2353644888541	8.49242897366032	All ages
179702	2019	493	Ischemic heart disease	5	Prevalence	Percent	33	Armenia	Both	27	Age-standardized	0.042790284	0.0468141759663007	0.0393217290386712	Age-standardized
453	1991	493	Ischemic heart disease	1	Deaths	Number	140	Bahrain	Both	22	All ages	491.1281007	524.657805243998	461.556809778086	All ages
454	1991	493	Ischemic heart disease	1	Deaths	Percent	140	Bahrain	Both	22	All ages	0.235344457	0.246580944178746	0.2262655719646	All ages
455	1991	493	Ischemic heart disease	1	Deaths	Rate	140	Bahrain	Both	22	All ages	93.96678756	100.381974587431	88.3089577372288	All ages
179703	2019	493	Ischemic heart disease	5	Prevalence	Rate	33	Armenia	Both	27	Age-standardized	4037.831784	4399.05726020292	3711.41491644282	Age-standardized
457	1991	493	Ischemic heart disease	1	Deaths	Number	4862	Meghalaya	Both	22	All ages	365.5532704	457.507886763341	284.038952175143	All ages
458	1991	493	Ischemic heart disease	1	Deaths	Percent	4862	Meghalaya	Both	22	All ages	0.029418793	0.0343054542902849	0.0241979915593718	All ages
459	1991	493	Ischemic heart disease	1	Deaths	Rate	4862	Meghalaya	Both	22	All ages	20.47302323	25.6229949364627	15.9077664973819	All ages
179704	2020	493	Ischemic heart disease	5	Prevalence	Percent	33	Armenia	Both	27	Age-standardized	0.042668947	0.0466204349701523	0.0393278800964672	Age-standardized
461	1991	493	Ischemic heart disease	1	Deaths	Number	4725	Banten	Both	22	All ages	3676.01573	4409.32932115017	2963.17952773224	All ages
462	1991	493	Ischemic heart disease	1	Deaths	Percent	4725	Banten	Both	22	All ages	0.061293487	0.0708954686613187	0.0514584369606758	All ages
463	1991	493	Ischemic heart disease	1	Deaths	Rate	4725	Banten	Both	22	All ages	43.55730928	52.2463817054817	35.1108745552677	All ages
179705	2020	493	Ischemic heart disease	5	Prevalence	Rate	33	Armenia	Both	27	Age-standardized	4038.134054	4415.97744540038	3723.23982535134	Age-standardized
465	1990	493	Ischemic heart disease	1	Deaths	Number	525	Arizona	Both	22	All ages	7320.304276	7723.07988167899	6545.87181908148	All ages
466	1990	493	Ischemic heart disease	1	Deaths	Percent	525	Arizona	Both	22	All ages	0.257458999	0.270826763409674	0.231427291954454	All ages
467	1990	493	Ischemic heart disease	1	Deaths	Rate	525	Arizona	Both	22	All ages	194.9740307	205.701833910181	174.347262796057	All ages
179706	2021	493	Ischemic heart disease	5	Prevalence	Percent	33	Armenia	Both	27	Age-standardized	0.043147963	0.0478719057496573	0.0388633034221319	Age-standardized
469	1991	493	Ischemic heart disease	1	Deaths	Number	157	Yemen	Both	22	All ages	13470.83697	17233.1038405557	10351.2680850139	All ages
470	1991	493	Ischemic heart disease	1	Deaths	Percent	157	Yemen	Both	22	All ages	0.091386554	0.110270441231734	0.0740000181394038	All ages
471	1991	493	Ischemic heart disease	1	Deaths	Rate	157	Yemen	Both	22	All ages	95.45533522	122.115033170877	73.3498420979373	All ages
161603	2021	493	Ischemic heart disease	2	DALYs	Rate	369	Nauru	Both	27	Age-standardized	10681.94829	13238.7450128677	8619.32797974411	Age-standardized
473	1991	493	Ischemic heart disease	1	Deaths	Number	26	Papua New Guinea	Both	22	All ages	2212.395885	2961.34993327936	1664.94336395104	All ages
474	1991	493	Ischemic heart disease	1	Deaths	Percent	26	Papua New Guinea	Both	22	All ages	0.063375236	0.0790549467743565	0.0522769887800148	All ages
475	1991	493	Ischemic heart disease	1	Deaths	Rate	26	Papua New Guinea	Both	22	All ages	52.47022862	70.2327775464316	39.4865853554464	All ages
224668	2000	493	Ischemic heart disease	1	Deaths	Rate	33	Armenia	Both	27	Age-standardized	335.1635054	350.266833796675	310.903247138785	Age-standardized
477	1990	493	Ischemic heart disease	1	Deaths	Number	4769	Rio Grande do Norte	Both	22	All ages	1247.881016	1373.09774141572	1099.57915623659	All ages
478	1990	493	Ischemic heart disease	1	Deaths	Percent	4769	Rio Grande do Norte	Both	22	All ages	0.093972915	0.103726372593535	0.0819366430965588	All ages
479	1990	493	Ischemic heart disease	1	Deaths	Rate	4769	Rio Grande do Norte	Both	22	All ages	50.98261557	56.0983887126049	44.9236912029574	All ages
226396	2001	493	Ischemic heart disease	1	Deaths	Rate	33	Armenia	Both	27	Age-standardized	323.9799862	339.234777904858	301.220763492732	Age-standardized
481	1990	493	Ischemic heart disease	1	Deaths	Number	66	Brunei Darussalam	Both	22	All ages	134.4428733	150.392504786569	120.199223503777	All ages
482	1990	493	Ischemic heart disease	1	Deaths	Percent	66	Brunei Darussalam	Both	22	All ages	0.128123864	0.138905984690139	0.117480288833522	All ages
483	1990	493	Ischemic heart disease	1	Deaths	Rate	66	Brunei Darussalam	Both	22	All ages	51.85692309	58.0089696409259	46.3629029717188	All ages
283170	2003	493	Ischemic heart disease	1	Deaths	Rate	33	Armenia	Both	27	Age-standardized	312.302982	327.70822735885	289.529988839242	Age-standardized
485	1990	493	Ischemic heart disease	1	Deaths	Number	4753	Amap��	Both	22	All ages	92.94713843	102.768508879858	83.5078923241863	All ages
486	1990	493	Ischemic heart disease	1	Deaths	Percent	4753	Amap��	Both	22	All ages	0.089570801	0.0950823157018977	0.0836970478953568	All ages
487	1990	493	Ischemic heart disease	1	Deaths	Rate	4753	Amap��	Both	22	All ages	33.59365848	37.1433725435018	30.1820546851178	All ages
288040	2004	493	Ischemic heart disease	1	Deaths	Rate	33	Armenia	Both	27	Age-standardized	307.4279554	321.839079687816	287.285672210172	Age-standardized
489	1991	493	Ischemic heart disease	1	Deaths	Number	4626	South West England	Both	22	All ages	15721.89548	16352.1117625481	14606.3096402523	All ages
490	1991	493	Ischemic heart disease	1	Deaths	Percent	4626	South West England	Both	22	All ages	0.282331453	0.291929398258852	0.26287184979841	All ages
491	1991	493	Ischemic heart disease	1	Deaths	Rate	4626	South West England	Both	22	All ages	335.2070055	348.643865674405	311.421566227195	All ages
318244	1990	493	Ischemic heart disease	6	Incidence	Percent	33	Armenia	Both	27	Age-standardized	0.00171633	0.0020490997312132	0.0014330081866229	Age-standardized
493	1990	493	Ischemic heart disease	1	Deaths	Number	94366	Sahel Region	Both	22	All ages	73881.13857	84626.3583914537	63704.0951202001	All ages
494	1990	493	Ischemic heart disease	1	Deaths	Percent	94366	Sahel Region	Both	22	All ages	0.031262169	0.0354250532556969	0.0273069132068879	All ages
495	1990	493	Ischemic heart disease	1	Deaths	Rate	94366	Sahel Region	Both	22	All ages	50.9652411	58.3775892226059	43.9448366609667	All ages
318245	1990	493	Ischemic heart disease	6	Incidence	Rate	33	Armenia	Both	27	Age-standardized	649.5486665	772.11497020794	547.43467028269	Age-standardized
497	1990	493	Ischemic heart disease	1	Deaths	Number	4870	Tamil Nadu	Both	22	All ages	65495.62111	75504.3171969472	54573.110855862	All ages
498	1990	493	Ischemic heart disease	1	Deaths	Percent	4870	Tamil Nadu	Both	22	All ages	0.12468304	0.139067170727538	0.108366011266319	All ages
499	1990	493	Ischemic heart disease	1	Deaths	Rate	4870	Tamil Nadu	Both	22	All ages	115.1309259	132.724628021469	95.9308832556599	All ages
318246	1991	493	Ischemic heart disease	6	Incidence	Percent	33	Armenia	Both	27	Age-standardized	0.001709016	0.0020215025536726	0.0014427305595046	Age-standardized
501	1990	493	Ischemic heart disease	1	Deaths	Number	95079	Brazil Northeast	Both	22	All ages	23073.84007	24425.2405695294	21049.9401080004	All ages
502	1990	493	Ischemic heart disease	1	Deaths	Percent	95079	Brazil Northeast	Both	22	All ages	0.088375265	0.0946935253218346	0.0806393275252747	All ages
503	1990	493	Ischemic heart disease	1	Deaths	Rate	95079	Brazil Northeast	Both	22	All ages	53.37290494	56.4988766035335	48.6913512801728	All ages
318247	1991	493	Ischemic heart disease	6	Incidence	Rate	33	Armenia	Both	27	Age-standardized	647.4646779	759.10709695782	554.32893915152	Age-standardized
505	1990	493	Ischemic heart disease	1	Deaths	Number	35632	Kisii	Both	22	All ages	80.79006454	104.463257967279	60.9631707078942	All ages
506	1990	493	Ischemic heart disease	1	Deaths	Percent	35632	Kisii	Both	22	All ages	0.009748509	0.0121953769761533	0.00766760021672433	All ages
507	1990	493	Ischemic heart disease	1	Deaths	Rate	35632	Kisii	Both	22	All ages	8.666850499	11.2064205490037	6.53989682350669	All ages
318248	1992	493	Ischemic heart disease	6	Incidence	Percent	33	Armenia	Both	27	Age-standardized	0.00170269	0.001994007940218	0.0014514338219841	Age-standardized
509	1991	493	Ischemic heart disease	1	Deaths	Number	567	Utah	Both	22	All ages	2183.966625	2314.05126708334	1957.19737224917	All ages
510	1991	493	Ischemic heart disease	1	Deaths	Percent	567	Utah	Both	22	All ages	0.228974841	0.241211231307271	0.204238754005116	All ages
511	1991	493	Ischemic heart disease	1	Deaths	Rate	567	Utah	Both	22	All ages	121.3352994	128.56245154867	108.736610947308	All ages
318249	1992	493	Ischemic heart disease	6	Incidence	Rate	33	Armenia	Both	27	Age-standardized	645.7528848	750.01943817361	557.39438070922	Age-standardized
513	1990	493	Ischemic heart disease	1	Deaths	Number	115	Jamaica	Both	22	All ages	1312.87571	1372.08357301748	1219.81576284091	All ages
514	1990	493	Ischemic heart disease	1	Deaths	Percent	115	Jamaica	Both	22	All ages	0.10116669	0.105781819888089	0.0946854490510892	All ages
515	1990	493	Ischemic heart disease	1	Deaths	Rate	115	Jamaica	Both	22	All ages	55.5002598	58.0032018295683	51.5662611799584	All ages
318250	1993	493	Ischemic heart disease	6	Incidence	Percent	33	Armenia	Both	27	Age-standardized	0.001697656	0.0019821606313336	0.0014579273262022	Age-standardized
517	1991	493	Ischemic heart disease	1	Deaths	Number	551	Nevada	Both	22	All ages	2305.048466	2421.78607973864	2140.22849647884	All ages
518	1991	493	Ischemic heart disease	1	Deaths	Percent	551	Nevada	Both	22	All ages	0.235401239	0.244976171156585	0.21976661033239	All ages
519	1991	493	Ischemic heart disease	1	Deaths	Rate	551	Nevada	Both	22	All ages	176.6300838	185.575394423701	164.000342851821	All ages
318251	1993	493	Ischemic heart disease	6	Incidence	Rate	33	Armenia	Both	27	Age-standardized	644.461251	744.90967837665	559.7012412	Age-standardized
521	1991	493	Ischemic heart disease	1	Deaths	Number	35656	Tana River	Both	22	All ages	16.80292118	22.8595340012009	11.5775026104919	All ages
522	1991	493	Ischemic heart disease	1	Deaths	Percent	35656	Tana River	Both	22	All ages	0.012097227	0.0153585709087025	0.00879014073002936	All ages
523	1991	493	Ischemic heart disease	1	Deaths	Rate	35656	Tana River	Both	22	All ages	11.63271089	15.8257214517722	8.01513851556138	All ages
318252	1994	493	Ischemic heart disease	6	Incidence	Percent	33	Armenia	Both	27	Age-standardized	0.001694254	0.0019740520908288	0.0014750008311577	Age-standardized
525	1991	493	Ischemic heart disease	1	Deaths	Number	376	Northern Mariana Islands	Both	22	All ages	20.4562917	25.4949154279576	16.4994035235634	All ages
526	1991	493	Ischemic heart disease	1	Deaths	Percent	376	Northern Mariana Islands	Both	22	All ages	0.119326786	0.128845016804491	0.109951685649454	All ages
527	1991	493	Ischemic heart disease	1	Deaths	Rate	376	Northern Mariana Islands	Both	22	All ages	43.323242	53.9942628544221	34.9431687000433	All ages
318253	1994	493	Ischemic heart disease	6	Incidence	Rate	33	Armenia	Both	27	Age-standardized	643.853826	740.42300522556	561.38503037266	Age-standardized
529	1991	493	Ischemic heart disease	1	Deaths	Number	380	Palau	Both	22	All ages	21.88351841	26.0999109163533	18.2690224511619	All ages
530	1991	493	Ischemic heart disease	1	Deaths	Percent	380	Palau	Both	22	All ages	0.178016688	0.191553520491237	0.164449857098804	All ages
531	1991	493	Ischemic heart disease	1	Deaths	Rate	380	Palau	Both	22	All ages	140.3204559	167.356607365146	117.143756815984	All ages
318254	1995	493	Ischemic heart disease	6	Incidence	Percent	33	Armenia	Both	27	Age-standardized	0.001694973	0.0019715898341331	0.0014815087778873	Age-standardized
533	1990	493	Ischemic heart disease	1	Deaths	Number	35441	Fukui	Both	22	All ages	762.1788476	815.863060296802	674.677762093422	All ages
534	1990	493	Ischemic heart disease	1	Deaths	Percent	35441	Fukui	Both	22	All ages	0.121187836	0.129174749115735	0.109071623761595	All ages
535	1990	493	Ischemic heart disease	1	Deaths	Rate	35441	Fukui	Both	22	All ages	90.52846849	96.9048584603404	80.1354494689561	All ages
318255	1995	493	Ischemic heart disease	6	Incidence	Rate	33	Armenia	Both	27	Age-standardized	644.2525435	744.6085124	562.87729715252	Age-standardized
537	1990	493	Ischemic heart disease	1	Deaths	Number	197	Eswatini	Both	22	All ages	205.1549032	256.483040339824	162.392967366319	All ages
538	1990	493	Ischemic heart disease	1	Deaths	Percent	197	Eswatini	Both	22	All ages	0.031046422	0.0372324675285321	0.0257996696521297	All ages
539	1990	493	Ischemic heart disease	1	Deaths	Rate	197	Eswatini	Both	22	All ages	25.44113175	31.8063020533906	20.1382507184727	All ages
318256	1996	493	Ischemic heart disease	6	Incidence	Percent	33	Armenia	Both	27	Age-standardized	0.001697483	0.0019707377789313	0.0014812787334767	Age-standardized
541	1991	493	Ischemic heart disease	1	Deaths	Number	485	KwaZulu-Natal	Both	22	All ages	2573.815258	3028.58839567722	2019.48096637805	All ages
542	1991	493	Ischemic heart disease	1	Deaths	Percent	485	KwaZulu-Natal	Both	22	All ages	0.039695001	0.0456027543012912	0.0317492794605095	All ages
543	1991	493	Ischemic heart disease	1	Deaths	Rate	485	KwaZulu-Natal	Both	22	All ages	32.77301756	38.563754862821	25.7145437949554	All ages
318257	1996	493	Ischemic heart disease	6	Incidence	Rate	33	Armenia	Both	27	Age-standardized	645.6617817	743.63873173531	562.26234977818	Age-standardized
545	1990	493	Ischemic heart disease	1	Deaths	Number	4666	San Luis Potos��	Both	22	All ages	928.1111001	963.375040132032	877.328474627684	All ages
546	1990	493	Ischemic heart disease	1	Deaths	Percent	4666	San Luis Potos��	Both	22	All ages	0.082671404	0.0866051275041333	0.0777722351420713	All ages
547	1990	493	Ischemic heart disease	1	Deaths	Rate	4666	San Luis Potos��	Both	22	All ages	43.95112419	45.6210641458907	41.5462898151488	All ages
318258	1997	493	Ischemic heart disease	6	Incidence	Percent	33	Armenia	Both	27	Age-standardized	0.001702279	0.0019844232865059	0.0014792322385168	Age-standardized
549	1991	493	Ischemic heart disease	1	Deaths	Number	242	Sub-Saharan Africa - WB	Both	22	All ages	193801.4352	213779.700061992	175488.050548017	All ages
550	1991	493	Ischemic heart disease	1	Deaths	Percent	242	Sub-Saharan Africa - WB	Both	22	All ages	0.026817949	0.0294262049237761	0.0246040458270346	All ages
551	1991	493	Ischemic heart disease	1	Deaths	Rate	242	Sub-Saharan Africa - WB	Both	22	All ages	36.826279	40.6225623325648	33.3463573479609	All ages
318259	1997	493	Ischemic heart disease	6	Incidence	Rate	33	Armenia	Both	27	Age-standardized	647.8055443	747.64919243006	562.94801836146	Age-standardized
553	1991	493	Ischemic heart disease	1	Deaths	Number	4842	Arunachal Pradesh	Both	22	All ages	211.1763405	265.042155661356	160.093208845191	All ages
554	1991	493	Ischemic heart disease	1	Deaths	Percent	4842	Arunachal Pradesh	Both	22	All ages	0.035318002	0.0418314934506842	0.0290167860862561	All ages
555	1991	493	Ischemic heart disease	1	Deaths	Rate	4842	Arunachal Pradesh	Both	22	All ages	24.66794418	30.960121218853	18.7008181388895	All ages
318260	1998	493	Ischemic heart disease	6	Incidence	Percent	33	Armenia	Both	27	Age-standardized	0.001707752	0.0019986619827034	0.0014755037379956	Age-standardized
557	1990	493	Ischemic heart disease	1	Deaths	Number	35631	Kirinyaga	Both	22	All ages	65.19240614	91.1636997726468	41.9787014482986	All ages
558	1990	493	Ischemic heart disease	1	Deaths	Percent	35631	Kirinyaga	Both	22	All ages	0.026125622	0.0344804555539422	0.0172556408634336	All ages
559	1990	493	Ischemic heart disease	1	Deaths	Rate	35631	Kirinyaga	Both	22	All ages	15.82182874	22.1249150115721	10.1879937316721	All ages
318261	1998	493	Ischemic heart disease	6	Incidence	Rate	33	Armenia	Both	27	Age-standardized	649.9530685	754.9172048	563.09751045657	Age-standardized
561	1991	493	Ischemic heart disease	1	Deaths	Number	4841	Andhra Pradesh	Both	22	All ages	32263.29453	40875.3400057356	25200.5932122332	All ages
562	1991	493	Ischemic heart disease	1	Deaths	Percent	4841	Andhra Pradesh	Both	22	All ages	0.08220784	0.0969500916345293	0.0692254310083778	All ages
563	1991	493	Ischemic heart disease	1	Deaths	Rate	4841	Andhra Pradesh	Both	22	All ages	77.45301844	98.127562899125	60.497913783266	All ages
318262	1999	493	Ischemic heart disease	6	Incidence	Percent	33	Armenia	Both	27	Age-standardized	0.001712263	0.0020083747130055	0.0014673741730709	Age-standardized
565	1990	493	Ischemic heart disease	1	Deaths	Number	17	Sri Lanka	Both	22	All ages	12405.77737	13577.1411075027	11273.2376998719	All ages
566	1990	493	Ischemic heart disease	1	Deaths	Percent	17	Sri Lanka	Both	22	All ages	0.118149509	0.127525391072612	0.109847522649414	All ages
567	1990	493	Ischemic heart disease	1	Deaths	Rate	17	Sri Lanka	Both	22	All ages	72.41903558	79.256900686756	65.8078069397987	All ages
318263	1999	493	Ischemic heart disease	6	Incidence	Rate	33	Armenia	Both	27	Age-standardized	651.5979211	760.76260354621	562.09385468736	Age-standardized
569	1990	493	Ischemic heart disease	1	Deaths	Number	148	Morocco	Both	22	All ages	37963.82814	44182.2542064829	32567.9074543881	All ages
570	1990	493	Ischemic heart disease	1	Deaths	Percent	148	Morocco	Both	22	All ages	0.208480149	0.235649078002928	0.18189100838556	All ages
571	1990	493	Ischemic heart disease	1	Deaths	Rate	148	Morocco	Both	22	All ages	149.7172283	174.24071710925	128.437438322638	All ages
318264	2000	493	Ischemic heart disease	6	Incidence	Percent	33	Armenia	Both	27	Age-standardized	0.001715103	0.0020158368148764	0.0014615759101296	Age-standardized
573	1990	493	Ischemic heart disease	1	Deaths	Number	4853	Himachal Pradesh	Both	22	All ages	3629.976289	4294.21585801355	3019.84012004249	All ages
574	1990	493	Ischemic heart disease	1	Deaths	Percent	4853	Himachal Pradesh	Both	22	All ages	0.089444384	0.101206534613439	0.075428953267897	All ages
575	1990	493	Ischemic heart disease	1	Deaths	Rate	4853	Himachal Pradesh	Both	22	All ages	67.84840288	80.2637990967572	56.4442610045089	All ages
318265	2000	493	Ischemic heart disease	6	Incidence	Rate	33	Armenia	Both	27	Age-standardized	652.2283058	766.16076467858	555.5914495	Age-standardized
577	1991	493	Ischemic heart disease	1	Deaths	Number	92	Spain	Both	22	All ages	52555.17958	54980.2654554061	48113.2307410356	All ages
578	1991	493	Ischemic heart disease	1	Deaths	Percent	92	Spain	Both	22	All ages	0.157349693	0.164668124942979	0.144101618175691	All ages
579	1991	493	Ischemic heart disease	1	Deaths	Rate	92	Spain	Both	22	All ages	135.2100237	141.449102747134	123.782110948613	All ages
318266	2001	493	Ischemic heart disease	6	Incidence	Percent	33	Armenia	Both	27	Age-standardized	0.001713317	0.0020119259829485	0.0014625745531526	Age-standardized
581	1990	493	Ischemic heart disease	1	Deaths	Number	35458	Yamaguchi	Both	22	All ages	1666.596983	1779.29343239452	1491.63867144534	All ages
582	1990	493	Ischemic heart disease	1	Deaths	Percent	35458	Yamaguchi	Both	22	All ages	0.126966178	0.134479586199398	0.113518283727917	All ages
583	1990	493	Ischemic heart disease	1	Deaths	Rate	35458	Yamaguchi	Both	22	All ages	103.8625403	110.885797640865	92.9591156038752	All ages
318267	2001	493	Ischemic heart disease	6	Incidence	Rate	33	Armenia	Both	27	Age-standardized	650.449686	762.61663153778	556.02663938927	Age-standardized
585	1991	493	Ischemic heart disease	1	Deaths	Number	191	Zambia	Both	22	All ages	1538.459905	1883.29611074219	1238.78530240052	All ages
586	1991	493	Ischemic heart disease	1	Deaths	Percent	191	Zambia	Both	22	All ages	0.012571435	0.0151474896465465	0.0102333993825334	All ages
587	1991	493	Ischemic heart disease	1	Deaths	Rate	191	Zambia	Both	22	All ages	18.9360666	23.1804679894362	15.2475348323014	All ages
318268	2002	493	Ischemic heart disease	6	Incidence	Percent	33	Armenia	Both	27	Age-standardized	0.001707327	0.0020014288703135	0.0014650227382381	Age-standardized
318269	2002	493	Ischemic heart disease	6	Incidence	Rate	33	Armenia	Both	27	Age-standardized	646.161757	752.88193417266	553.64850765415	Age-standardized
590	1990	493	Ischemic heart disease	1	Deaths	Number	44870	Fars	Both	22	All ages	3744.610356	4389.76575207515	3187.65799742708	All ages
591	1990	493	Ischemic heart disease	1	Deaths	Percent	44870	Fars	Both	22	All ages	0.21302325	0.230875718837442	0.193213509670027	All ages
592	1990	493	Ischemic heart disease	1	Deaths	Rate	44870	Fars	Both	22	All ages	103.2453771	121.033426046061	87.8892383515779	All ages
318270	2003	493	Ischemic heart disease	6	Incidence	Percent	33	Armenia	Both	27	Age-standardized	0.00169779	0.0019904107852742	0.0014551570655009	Age-standardized
594	1990	493	Ischemic heart disease	1	Deaths	Number	4618	North East England	Both	22	All ages	9322.353949	9614.88393681093	8842.34283852833	All ages
595	1990	493	Ischemic heart disease	1	Deaths	Percent	4618	North East England	Both	22	All ages	0.295446917	0.302309638555801	0.279861626638776	All ages
596	1990	493	Ischemic heart disease	1	Deaths	Rate	4618	North East England	Both	22	All ages	359.1149291	370.383744527481	340.623981782162	All ages
318271	2003	493	Ischemic heart disease	6	Incidence	Rate	33	Armenia	Both	27	Age-standardized	640.1825903	743.0296608	551.17559325252	Age-standardized
598	1990	493	Ischemic heart disease	1	Deaths	Number	34	Azerbaijan	Both	22	All ages	15240.91355	16284.5451214847	14226.8138812362	All ages
599	1990	493	Ischemic heart disease	1	Deaths	Percent	34	Azerbaijan	Both	22	All ages	0.272477832	0.289482465952343	0.255901029792009	All ages
600	1990	493	Ischemic heart disease	1	Deaths	Rate	34	Azerbaijan	Both	22	All ages	208.0264257	222.271171821358	194.184766542526	All ages
318272	2004	493	Ischemic heart disease	6	Incidence	Percent	33	Armenia	Both	27	Age-standardized	0.00168596	0.0019648305732976	0.0014470189896767	Age-standardized
602	1990	493	Ischemic heart disease	1	Deaths	Number	320	Cook Islands	Both	22	All ages	17.53915115	20.1435949609646	15.2133018445702	All ages
603	1990	493	Ischemic heart disease	1	Deaths	Percent	320	Cook Islands	Both	22	All ages	0.133587205	0.147496372645231	0.119779486249474	All ages
604	1990	493	Ischemic heart disease	1	Deaths	Rate	320	Cook Islands	Both	22	All ages	92.68692942	106.450303573597	80.3958083375658	All ages
318273	2004	493	Ischemic heart disease	6	Incidence	Rate	33	Armenia	Both	27	Age-standardized	633.6667209	734.88228618326	547.85693111554	Age-standardized
606	1990	493	Ischemic heart disease	1	Deaths	Number	215	Sao Tome and Principe	Both	22	All ages	45.78812631	51.5853690250602	39.9466000043053	All ages
607	1990	493	Ischemic heart disease	1	Deaths	Percent	215	Sao Tome and Principe	Both	22	All ages	0.040543682	0.0446777965957806	0.03597750690193	All ages
608	1990	493	Ischemic heart disease	1	Deaths	Rate	215	Sao Tome and Principe	Both	22	All ages	37.75372541	42.5337312195924	32.9372064178561	All ages
318274	2005	493	Ischemic heart disease	6	Incidence	Percent	33	Armenia	Both	27	Age-standardized	0.001674202	0.0019521405220858	0.0014436947762234	Age-standardized
610	1991	493	Ischemic heart disease	1	Deaths	Number	35466	Kumamoto	Both	22	All ages	1775.099751	1905.86748190221	1557.25952002221	All ages
611	1991	493	Ischemic heart disease	1	Deaths	Percent	35466	Kumamoto	Both	22	All ages	0.121183163	0.129513059643386	0.107111458652209	All ages
612	1991	493	Ischemic heart disease	1	Deaths	Rate	35466	Kumamoto	Both	22	All ages	94.36769943	101.319562261122	82.7868959378733	All ages
318275	2005	493	Ischemic heart disease	6	Incidence	Rate	33	Armenia	Both	27	Age-standardized	627.7395917	731.87355025903	544.40307656839	Age-standardized
614	1990	493	Ischemic heart disease	1	Deaths	Number	542	Maine	Both	22	All ages	3059.601466	3259.16624699621	2731.53727596795	All ages
615	1990	493	Ischemic heart disease	1	Deaths	Percent	542	Maine	Both	22	All ages	0.277677391	0.292816392459262	0.248343380222126	All ages
616	1990	493	Ischemic heart disease	1	Deaths	Rate	542	Maine	Both	22	All ages	244.3460224	260.28367344529	218.146146118488	All ages
318276	2006	493	Ischemic heart disease	6	Incidence	Percent	33	Armenia	Both	27	Age-standardized	0.001659984	0.0019292132439131	0.0014339310100641	Age-standardized
618	1990	493	Ischemic heart disease	1	Deaths	Number	4733	North Sulawesi	Both	22	All ages	1157.091976	1353.31988619813	950.482151806037	All ages
619	1990	493	Ischemic heart disease	1	Deaths	Percent	4733	North Sulawesi	Both	22	All ages	0.075680132	0.0865307591530718	0.0657218555523587	All ages
620	1990	493	Ischemic heart disease	1	Deaths	Rate	4733	North Sulawesi	Both	22	All ages	59.00145244	69.0073395918956	48.4661795741264	All ages
318277	2006	493	Ischemic heart disease	6	Incidence	Rate	33	Armenia	Both	27	Age-standardized	621.4510653	723.46592738043	540.88012119845	Age-standardized
622	1990	493	Ischemic heart disease	1	Deaths	Number	198	Zimbabwe	Both	22	All ages	2460.52856	2888.60811042053	2021.37114110965	All ages
623	1990	493	Ischemic heart disease	1	Deaths	Percent	198	Zimbabwe	Both	22	All ages	0.030182729	0.0351885837172493	0.0248228465567036	All ages
624	1990	493	Ischemic heart disease	1	Deaths	Rate	198	Zimbabwe	Both	22	All ages	23.78987078	27.928801478184	19.5438325850172	All ages
318278	2007	493	Ischemic heart disease	6	Incidence	Percent	33	Armenia	Both	27	Age-standardized	0.001641613	0.0019011779270905	0.0014224004886437	Age-standardized
626	1990	493	Ischemic heart disease	1	Deaths	Number	44762	Windsor and Maidenhead	Both	22	All ages	336.4034367	356.515406909319	310.707296574602	All ages
627	1990	493	Ischemic heart disease	1	Deaths	Percent	44762	Windsor and Maidenhead	Both	22	All ages	0.274696207	0.284793665995991	0.256143922311513	All ages
628	1990	493	Ischemic heart disease	1	Deaths	Rate	44762	Windsor and Maidenhead	Both	22	All ages	251.890839	266.950200741108	232.650184493749	All ages
318279	2007	493	Ischemic heart disease	6	Incidence	Rate	33	Armenia	Both	27	Age-standardized	614.0798396	714.64871459985	533.04230026839	Age-standardized
630	1991	493	Ischemic heart disease	1	Deaths	Number	43	Albania	Both	22	All ages	2995.769912	3296.47080604881	2679.47845181343	All ages
631	1991	493	Ischemic heart disease	1	Deaths	Percent	43	Albania	Both	22	All ages	0.170827974	0.187948955883095	0.152176195216798	All ages
632	1991	493	Ischemic heart disease	1	Deaths	Rate	43	Albania	Both	22	All ages	90.12419196	99.1704224632285	80.6089377645532	All ages
318280	2008	493	Ischemic heart disease	6	Incidence	Percent	33	Armenia	Both	27	Age-standardized	0.001623001	0.0018963436198722	0.001399902116387	Age-standardized
634	1991	493	Ischemic heart disease	1	Deaths	Number	4926	Nordland	Both	22	All ages	861.5901675	910.154512049177	793.071555176057	All ages
635	1991	493	Ischemic heart disease	1	Deaths	Percent	4926	Nordland	Both	22	All ages	0.319594604	0.331871218457967	0.295237607300329	All ages
636	1991	493	Ischemic heart disease	1	Deaths	Rate	4926	Nordland	Both	22	All ages	358.6056573	378.81880423558	330.087270048949	All ages
318281	2008	493	Ischemic heart disease	6	Incidence	Rate	33	Armenia	Both	27	Age-standardized	606.5316892	709.27977443992	526.00197536713	Age-standardized
638	1990	493	Ischemic heart disease	1	Deaths	Number	35617	Baringo	Both	22	All ages	41.99911241	57.8584228565743	30.5012647645006	All ages
639	1990	493	Ischemic heart disease	1	Deaths	Percent	35617	Baringo	Both	22	All ages	0.012073665	0.0156664800131903	0.00883390082910771	All ages
640	1990	493	Ischemic heart disease	1	Deaths	Rate	35617	Baringo	Both	22	All ages	13.32278739	18.3536132555986	9.67548698453074	All ages
318282	2009	493	Ischemic heart disease	6	Incidence	Percent	33	Armenia	Both	27	Age-standardized	0.001607167	0.001886973572023	0.0013815176871519	Age-standardized
642	1990	493	Ischemic heart disease	1	Deaths	Number	559	Oklahoma	Both	22	All ages	9077.307426	9571.86117381651	8236.09915013094	All ages
643	1990	493	Ischemic heart disease	1	Deaths	Percent	559	Oklahoma	Both	22	All ages	0.301711445	0.317010661788598	0.272716971668985	All ages
644	1990	493	Ischemic heart disease	1	Deaths	Rate	559	Oklahoma	Both	22	All ages	282.8910194	298.303608987119	256.675066201383	All ages
318283	2009	493	Ischemic heart disease	6	Incidence	Rate	33	Armenia	Both	27	Age-standardized	599.883845	707.09214308344	517.9696872	Age-standardized
646	1991	493	Ischemic heart disease	1	Deaths	Number	109	Cuba	Both	22	All ages	20297.65184	20933.898158619	19348.2182481541	All ages
647	1991	493	Ischemic heart disease	1	Deaths	Percent	109	Cuba	Both	22	All ages	0.280514414	0.287351313799999	0.268226530715264	All ages
648	1991	493	Ischemic heart disease	1	Deaths	Rate	109	Cuba	Both	22	All ages	185.7485103	191.570947568764	177.06002367457	All ages
318284	2010	493	Ischemic heart disease	6	Incidence	Percent	33	Armenia	Both	27	Age-standardized	0.001597913	0.0018821450337451	0.0013707844957802	Age-standardized
650	1991	493	Ischemic heart disease	1	Deaths	Number	35624	Homa Bay	Both	22	All ages	106.0916944	149.787980657093	68.7693592299113	All ages
651	1991	493	Ischemic heart disease	1	Deaths	Percent	35624	Homa Bay	Both	22	All ages	0.008311221	0.0115363714841178	0.00564225938727187	All ages
652	1991	493	Ischemic heart disease	1	Deaths	Rate	35624	Homa Bay	Both	22	All ages	15.24928145	21.5300461289064	9.88468814373601	All ages
318285	2010	493	Ischemic heart disease	6	Incidence	Rate	33	Armenia	Both	27	Age-standardized	595.2264336	704.18917771109	514.12408389995	Age-standardized
654	1991	493	Ischemic heart disease	1	Deaths	Number	207	Ghana	Both	22	All ages	7337.030413	8696.55140632455	6078.12913096757	All ages
655	1991	493	Ischemic heart disease	1	Deaths	Percent	207	Ghana	Both	22	All ages	0.048380287	0.0536647022583704	0.0426742480831741	All ages
656	1991	493	Ischemic heart disease	1	Deaths	Rate	207	Ghana	Both	22	All ages	47.85732525	56.7250871019797	39.6458766541038	All ages
318286	2011	493	Ischemic heart disease	6	Incidence	Percent	33	Armenia	Both	27	Age-standardized	0.001595252	0.0018779758175125	0.0013722624082821	Age-standardized
658	1990	493	Ischemic heart disease	1	Deaths	Number	4619	North West England	Both	22	All ages	24681.94734	25401.7903725615	23357.9367493968	All ages
659	1990	493	Ischemic heart disease	1	Deaths	Percent	4619	North West England	Both	22	All ages	0.296495379	0.30388512296978	0.279424414263804	All ages
660	1990	493	Ischemic heart disease	1	Deaths	Rate	4619	North West England	Both	22	All ages	360.2032076	370.708447254968	340.880872428658	All ages
318287	2011	493	Ischemic heart disease	6	Incidence	Rate	33	Armenia	Both	27	Age-standardized	591.3219128	695.36863438789	511.89190770093	Age-standardized
662	1990	493	Ischemic heart disease	1	Deaths	Number	44886	Markazi	Both	22	All ages	1140.236509	1335.44541846522	953.973400092603	All ages
663	1990	493	Ischemic heart disease	1	Deaths	Percent	44886	Markazi	Both	22	All ages	0.173838066	0.191826792300912	0.157433950760169	All ages
664	1990	493	Ischemic heart disease	1	Deaths	Rate	44886	Markazi	Both	22	All ages	95.23410185	111.538215084622	79.6771540141444	All ages
318288	2012	493	Ischemic heart disease	6	Incidence	Percent	33	Armenia	Both	27	Age-standardized	0.001596439	0.0018779032999119	0.0013796029474994	Age-standardized
666	1991	493	Ischemic heart disease	1	Deaths	Number	108	Belize	Both	22	All ages	112.952684	119.585293135998	105.614226179887	All ages
667	1991	493	Ischemic heart disease	1	Deaths	Percent	108	Belize	Both	22	All ages	0.122003797	0.12784431322503	0.11462963245891	All ages
668	1991	493	Ischemic heart disease	1	Deaths	Rate	108	Belize	Both	22	All ages	58.98367453	62.4472102864849	55.1515459681091	All ages
318289	2012	493	Ischemic heart disease	6	Incidence	Rate	33	Armenia	Both	27	Age-standardized	586.8654915	687.00413227667	511.55725324483	Age-standardized
670	1991	493	Ischemic heart disease	1	Deaths	Number	35467	��ita	Both	22	All ages	1312.890716	1400.21157164764	1167.47003526481	All ages
671	1991	493	Ischemic heart disease	1	Deaths	Percent	35467	��ita	Both	22	All ages	0.129992655	0.138231280316962	0.115790014903533	All ages
672	1991	493	Ischemic heart disease	1	Deaths	Rate	35467	��ita	Both	22	All ages	104.1995801	111.129933397732	92.6580453196511	All ages
318290	2013	493	Ischemic heart disease	6	Incidence	Percent	33	Armenia	Both	27	Age-standardized	0.001600067	0.00187784252904	0.0013892439985157	Age-standardized
674	1990	493	Ischemic heart disease	1	Deaths	Number	165	Pakistan	Both	22	All ages	71656.82156	82010.971618083	57131.5699468781	All ages
675	1990	493	Ischemic heart disease	1	Deaths	Percent	165	Pakistan	Both	22	All ages	0.069442305	0.0798056151969121	0.0552310986918166	All ages
676	1990	493	Ischemic heart disease	1	Deaths	Rate	165	Pakistan	Both	22	All ages	64.48172429	73.7990988938637	51.4109063370941	All ages
318291	2013	493	Ischemic heart disease	6	Incidence	Rate	33	Armenia	Both	27	Age-standardized	582.4591081	679.75045660384	507.81008740162	Age-standardized
678	1990	493	Ischemic heart disease	1	Deaths	Number	44763	West Berkshire	Both	22	All ages	260.4954134	277.342503256821	241.462056644332	All ages
679	1990	493	Ischemic heart disease	1	Deaths	Percent	44763	West Berkshire	Both	22	All ages	0.242921384	0.252262706278965	0.226355383379604	All ages
680	1990	493	Ischemic heart disease	1	Deaths	Rate	44763	West Berkshire	Both	22	All ages	190.1283086	202.424527807602	176.236394442652	All ages
318292	2014	493	Ischemic heart disease	6	Incidence	Percent	33	Armenia	Both	27	Age-standardized	0.001604206	0.0018746811619552	0.0013920271987982	Age-standardized
682	1990	493	Ischemic heart disease	1	Deaths	Number	199	Western Sub-Saharan Africa	Both	22	All ages	75117.1204	87128.7922315223	64540.8415055935	All ages
683	1990	493	Ischemic heart disease	1	Deaths	Percent	199	Western Sub-Saharan Africa	Both	22	All ages	0.027014827	0.0306663101465451	0.0236694210859205	All ages
684	1990	493	Ischemic heart disease	1	Deaths	Rate	199	Western Sub-Saharan Africa	Both	22	All ages	38.88879667	45.1073452631348	33.4133636746637	All ages
318293	2014	493	Ischemic heart disease	6	Incidence	Rate	33	Armenia	Both	27	Age-standardized	578.8037222	673.70734389684	505.52239498277	Age-standardized
686	1991	493	Ischemic heart disease	1	Deaths	Number	4636	Wales	Both	22	All ages	10008.37081	10413.4636163734	9311.9203274087	All ages
687	1991	493	Ischemic heart disease	1	Deaths	Percent	4636	Wales	Both	22	All ages	0.291536773	0.302544887521147	0.271192715201606	All ages
688	1991	493	Ischemic heart disease	1	Deaths	Rate	4636	Wales	Both	22	All ages	345.5400477	359.525919206739	321.495022081566	All ages
318294	2015	493	Ischemic heart disease	6	Incidence	Percent	33	Armenia	Both	27	Age-standardized	0.0016075	0.0018793690537264	0.0013976017843769	Age-standardized
690	1990	493	Ischemic heart disease	1	Deaths	Number	35648	Nandi	Both	22	All ages	64.01335617	86.1449219682202	42.9503338237652	All ages
691	1990	493	Ischemic heart disease	1	Deaths	Percent	35648	Nandi	Both	22	All ages	0.019697623	0.0248891260703205	0.0141272514541517	All ages
692	1990	493	Ischemic heart disease	1	Deaths	Rate	35648	Nandi	Both	22	All ages	13.63483061	18.3488492032375	9.14841154365095	All ages
318295	2015	493	Ischemic heart disease	6	Incidence	Rate	33	Armenia	Both	27	Age-standardized	576.6035375	674.91969668631	505.93313635972	Age-standardized
694	1990	493	Ischemic heart disease	1	Deaths	Number	50	Montenegro	Both	22	All ages	956.7086496	1065.07048525587	835.457606153593	All ages
695	1990	493	Ischemic heart disease	1	Deaths	Percent	50	Montenegro	Both	22	All ages	0.225234868	0.248920812188095	0.196387068022464	All ages
696	1990	493	Ischemic heart disease	1	Deaths	Rate	50	Montenegro	Both	22	All ages	152.782025	170.086917882372	133.418784220569	All ages
318296	2016	493	Ischemic heart disease	6	Incidence	Percent	33	Armenia	Both	27	Age-standardized	0.001609562	0.0018820371128492	0.0013945082969871	Age-standardized
698	1990	493	Ischemic heart disease	1	Deaths	Number	305	Bermuda	Both	22	All ages	139.7394279	146.942435864405	132.030557691608	All ages
699	1990	493	Ischemic heart disease	1	Deaths	Percent	305	Bermuda	Both	22	All ages	0.282410946	0.291341754026318	0.270953252823878	All ages
700	1990	493	Ischemic heart disease	1	Deaths	Rate	305	Bermuda	Both	22	All ages	235.3207972	247.450642009794	222.339081787427	All ages
318297	2016	493	Ischemic heart disease	6	Incidence	Rate	33	Armenia	Both	27	Age-standardized	575.8976955	671.51006415364	503.65942429454	Age-standardized
702	1990	493	Ischemic heart disease	1	Deaths	Number	44586	G20	Both	22	All ages	3955140.892	4110624.07597384	3726768.82540093	All ages
703	1990	493	Ischemic heart disease	1	Deaths	Percent	44586	G20	Both	22	All ages	0.131369759	0.136269549911769	0.125349939364064	All ages
704	1990	493	Ischemic heart disease	1	Deaths	Rate	44586	G20	Both	22	All ages	107.1933357	111.407284511332	101.003932046752	All ages
318298	2017	493	Ischemic heart disease	6	Incidence	Percent	33	Armenia	Both	27	Age-standardized	0.001616151	0.0019032809530343	0.001390256296374	Age-standardized
706	1991	493	Ischemic heart disease	1	Deaths	Number	244	South Asia - WB	Both	22	All ages	759864.2265	819261.038454738	694011.840114856	All ages
707	1991	493	Ischemic heart disease	1	Deaths	Percent	244	South Asia - WB	Both	22	All ages	0.071190258	0.0765737130113273	0.0651103569323811	All ages
708	1991	493	Ischemic heart disease	1	Deaths	Rate	244	South Asia - WB	Both	22	All ages	66.54400157	71.7455907630711	60.777074861906	All ages
318299	2017	493	Ischemic heart disease	6	Incidence	Rate	33	Armenia	Both	27	Age-standardized	576.0256342	673.01313054477	500.42972570158	Age-standardized
710	1991	493	Ischemic heart disease	1	Deaths	Number	35640	Mandera	Both	22	All ages	15.04381401	20.8493577751521	10.2995085104724	All ages
711	1991	493	Ischemic heart disease	1	Deaths	Percent	35640	Mandera	Both	22	All ages	0.01002551	0.0134973279355559	0.0069626339084217	All ages
712	1991	493	Ischemic heart disease	1	Deaths	Rate	35640	Mandera	Both	22	All ages	10.25908069	14.2181526393172	7.02371678260361	All ages
318300	2018	493	Ischemic heart disease	6	Incidence	Percent	33	Armenia	Both	27	Age-standardized	0.001619793	0.0019171132410757	0.0013903394769936	Age-standardized
714	1990	493	Ischemic heart disease	1	Deaths	Number	4650	Chihuahua	Both	22	All ages	1735.205091	1785.3184177668	1673.437424	All ages
715	1990	493	Ischemic heart disease	1	Deaths	Percent	4650	Chihuahua	Both	22	All ages	0.114499303	0.119154427109449	0.109395059642642	All ages
716	1990	493	Ischemic heart disease	1	Deaths	Rate	4650	Chihuahua	Both	22	All ages	68.43415761	70.4105598858416	65.9981237873738	All ages
318301	2018	493	Ischemic heart disease	6	Incidence	Rate	33	Armenia	Both	27	Age-standardized	576.4357627	675.83145904427	496.87399780573	Age-standardized
718	1990	493	Ischemic heart disease	1	Deaths	Number	44730	Westminster	Both	22	All ages	502.1430418	530.408491852593	464.824456896201	All ages
719	1990	493	Ischemic heart disease	1	Deaths	Percent	44730	Westminster	Both	22	All ages	0.246127489	0.255892312815814	0.228410381724348	All ages
720	1990	493	Ischemic heart disease	1	Deaths	Rate	44730	Westminster	Both	22	All ages	274.7962454	290.264426588026	254.373763839668	All ages
318302	2019	493	Ischemic heart disease	6	Incidence	Percent	33	Armenia	Both	27	Age-standardized	0.001623313	0.0019326038035885	0.0013894053080006	Age-standardized
722	1990	493	Ischemic heart disease	1	Deaths	Number	132	Panama	Both	22	All ages	1437.606227	1509.00851100118	1338.51560019758	All ages
723	1990	493	Ischemic heart disease	1	Deaths	Percent	132	Panama	Both	22	All ages	0.146513517	0.154176967034592	0.136362350475889	All ages
724	1990	493	Ischemic heart disease	1	Deaths	Rate	132	Panama	Both	22	All ages	60.17718262	63.1660318813514	56.0293188934179	All ages
318303	2019	493	Ischemic heart disease	6	Incidence	Rate	33	Armenia	Both	27	Age-standardized	576.6120757	679.7895841	496.43993471008	Age-standardized
726	1991	493	Ischemic heart disease	1	Deaths	Number	4709	Aceh	Both	22	All ages	1566.469348	1919.25848907285	1265.13184090373	All ages
727	1991	493	Ischemic heart disease	1	Deaths	Percent	4709	Aceh	Both	22	All ages	0.065636106	0.0766156817988881	0.054076947936771	All ages
728	1991	493	Ischemic heart disease	1	Deaths	Rate	4709	Aceh	Both	22	All ages	43.74774296	53.6003000246254	35.332106972159	All ages
318304	2020	493	Ischemic heart disease	6	Incidence	Percent	33	Armenia	Both	27	Age-standardized	0.001358558	0.001609528014039	0.0011636813099844	Age-standardized
730	1990	493	Ischemic heart disease	1	Deaths	Number	44697	Derby	Both	22	All ages	714.1064521	752.561179933774	666.254767210363	All ages
731	1990	493	Ischemic heart disease	1	Deaths	Percent	44697	Derby	Both	22	All ages	0.283016098	0.292750009749293	0.266523697283817	All ages
732	1990	493	Ischemic heart disease	1	Deaths	Rate	44697	Derby	Both	22	All ages	321.5520904	338.867713402538	300.005149784612	All ages
318305	2020	493	Ischemic heart disease	6	Incidence	Rate	33	Armenia	Both	27	Age-standardized	576.1902278	674.9260468	495.88130052269	Age-standardized
734	1990	493	Ischemic heart disease	1	Deaths	Number	4871	Telangana	Both	22	All ages	25305.45333	32457.7429353789	19691.4914375331	All ages
735	1990	493	Ischemic heart disease	1	Deaths	Percent	4871	Telangana	Both	22	All ages	0.096495452	0.112351444651579	0.081743532962821	All ages
736	1990	493	Ischemic heart disease	1	Deaths	Rate	4871	Telangana	Both	22	All ages	93.64320762	120.110362034851	72.868657881638	All ages
318306	2021	493	Ischemic heart disease	6	Incidence	Percent	33	Armenia	Both	27	Age-standardized	0.00147416	0.0017580549032051	0.0012166046574545	Age-standardized
738	1991	493	Ischemic heart disease	1	Deaths	Number	11	Indonesia	Both	22	All ages	93157.31531	105477.035841921	80147.2352154421	All ages
739	1991	493	Ischemic heart disease	1	Deaths	Percent	11	Indonesia	Both	22	All ages	0.068402816	0.0763877712806835	0.0596018892196124	All ages
740	1991	493	Ischemic heart disease	1	Deaths	Rate	11	Indonesia	Both	22	All ages	49.61773065	56.1794974049742	42.6882624910875	All ages
207451	2021	493	Ischemic heart disease	5	Prevalence	Rate	145	Kuwait	Both	27	Age-standardized	7806.445922	8556.30982613748	7141.58660779473	Age-standardized
742	1990	493	Ischemic heart disease	1	Deaths	Number	4770	Rond?nia	Both	22	All ages	318.5061344	355.618664488094	273.643346504265	All ages
743	1990	493	Ischemic heart disease	1	Deaths	Percent	4770	Rond?nia	Both	22	All ages	0.065756191	0.0726558631913793	0.0568673815619752	All ages
744	1990	493	Ischemic heart disease	1	Deaths	Rate	4770	Rond?nia	Both	22	All ages	28.70406081	32.0486755796022	24.6609858041505	All ages
344452	2005	493	Ischemic heart disease	1	Deaths	Rate	33	Armenia	Both	27	Age-standardized	299.7298851	314.280552508156	279.758691490804	Age-standardized
746	1990	493	Ischemic heart disease	1	Deaths	Number	433	Northern Ireland	Both	22	All ages	4687.800595	4845.69972975814	4453.17932140513	All ages
747	1990	493	Ischemic heart disease	1	Deaths	Percent	433	Northern Ireland	Both	22	All ages	0.301254294	0.309519073689088	0.287324190450387	All ages
748	1990	493	Ischemic heart disease	1	Deaths	Rate	433	Northern Ireland	Both	22	All ages	293.9266113	303.826938041755	279.215781668113	All ages
346112	2006	493	Ischemic heart disease	1	Deaths	Rate	33	Armenia	Both	27	Age-standardized	290.7821134	304.333291731998	269.188798211187	Age-standardized
750	1991	493	Ischemic heart disease	1	Deaths	Number	76	Belgium	Both	22	All ages	20440.58246	21494.7868264057	18665.0839681842	All ages
751	1991	493	Ischemic heart disease	1	Deaths	Percent	76	Belgium	Both	22	All ages	0.196695582	0.206749133138188	0.179828031030282	All ages
752	1991	493	Ischemic heart disease	1	Deaths	Rate	76	Belgium	Both	22	All ages	204.2840117	214.819772967396	186.53960761951	All ages
349101	2007	493	Ischemic heart disease	1	Deaths	Rate	33	Armenia	Both	27	Age-standardized	277.1668924	289.761451274877	257.088914559582	Age-standardized
754	1991	493	Ischemic heart disease	1	Deaths	Number	141	Egypt	Both	22	All ages	76658.22104	84554.3521471637	70095.807998863	All ages
755	1991	493	Ischemic heart disease	1	Deaths	Percent	141	Egypt	Both	22	All ages	0.169530776	0.188511276290188	0.154599449579722	All ages
756	1991	493	Ischemic heart disease	1	Deaths	Rate	141	Egypt	Both	22	All ages	135.8419202	149.834230422924	124.21302015422	All ages
414050	2008	493	Ischemic heart disease	1	Deaths	Rate	33	Armenia	Both	27	Age-standardized	274.9552081	288.045470088484	254.627318418712	Age-standardized
758	1991	493	Ischemic heart disease	1	Deaths	Number	4674	Zacatecas	Both	22	All ages	623.890791	651.567356381979	582.917223480688	All ages
759	1991	493	Ischemic heart disease	1	Deaths	Percent	4674	Zacatecas	Both	22	All ages	0.094125583	0.098713270534957	0.0884930999701346	All ages
760	1991	493	Ischemic heart disease	1	Deaths	Rate	4674	Zacatecas	Both	22	All ages	46.04842385	48.0911887552935	43.0242275776121	All ages
452204	2009	493	Ischemic heart disease	1	Deaths	Rate	33	Armenia	Both	27	Age-standardized	269.9139682	283.479781648559	251.352922272932	Age-standardized
762	1990	493	Ischemic heart disease	1	Deaths	Number	558	Ohio	Both	22	All ages	28962.35727	30385.6701746017	26291.1918820338	All ages
763	1990	493	Ischemic heart disease	1	Deaths	Percent	558	Ohio	Both	22	All ages	0.292823186	0.307311039151821	0.265098767441822	All ages
764	1990	493	Ischemic heart disease	1	Deaths	Rate	558	Ohio	Both	22	All ages	262.0147444	274.891077735335	237.849421449975	All ages
455249	2010	493	Ischemic heart disease	1	Deaths	Rate	33	Armenia	Both	27	Age-standardized	265.8926282	279.708539602588	246.946416778845	Age-standardized
766	1990	493	Ischemic heart disease	1	Deaths	Number	44648	Redcar and Cleveland	Both	22	All ages	496.7398529	522.165283975492	466.368951193217	All ages
767	1990	493	Ischemic heart disease	1	Deaths	Percent	44648	Redcar and Cleveland	Both	22	All ages	0.308402622	0.317314166546625	0.292056907417827	All ages
768	1990	493	Ischemic heart disease	1	Deaths	Rate	44648	Redcar and Cleveland	Both	22	All ages	338.0922629	355.397380397995	317.42114736377	All ages
601	1990	493	Ischemic heart disease	1	Deaths	Rate	34	Azerbaijan	Both	27	Age-standardized	362.3062123	388.215997404371	337.111584889881	Age-standardized
770	1990	493	Ischemic heart disease	1	Deaths	Number	99	Uruguay	Both	22	All ages	5852.767583	6052.10659230744	5529.81052623651	All ages
771	1990	493	Ischemic heart disease	1	Deaths	Percent	99	Uruguay	Both	22	All ages	0.195651832	0.202122466280455	0.18467975923925	All ages
772	1990	493	Ischemic heart disease	1	Deaths	Rate	99	Uruguay	Both	22	All ages	186.4280129	192.777551807071	176.140872429414	All ages
3196	1991	493	Ischemic heart disease	1	Deaths	Rate	34	Azerbaijan	Both	27	Age-standardized	370.4465061	395.67550608568	345.216452004637	Age-standardized
774	1991	493	Ischemic heart disease	1	Deaths	Number	173	Gabon	Both	22	All ages	672.3057388	808.455781244202	534.071025219102	All ages
775	1991	493	Ischemic heart disease	1	Deaths	Percent	173	Gabon	Both	22	All ages	0.063316621	0.0735177877763355	0.0534355061138508	All ages
776	1991	493	Ischemic heart disease	1	Deaths	Rate	173	Gabon	Both	22	All ages	66.76106627	80.2809895491437	53.0341317222447	All ages
7619	2011	493	Ischemic heart disease	1	Deaths	Rate	34	Azerbaijan	Both	27	Age-standardized	375.9938722	407.671849150136	344.847418814945	Age-standardized
778	1990	493	Ischemic heart disease	1	Deaths	Number	44665	St Helens	Both	22	All ages	617.3929512	646.360908748501	584.25513587509	All ages
779	1990	493	Ischemic heart disease	1	Deaths	Percent	44665	St Helens	Both	22	All ages	0.299128467	0.307234181062111	0.283804512655334	All ages
780	1990	493	Ischemic heart disease	1	Deaths	Rate	44665	St Helens	Both	22	All ages	340.8535696	356.846352969133	322.558669032434	All ages
9833	2012	493	Ischemic heart disease	1	Deaths	Rate	34	Azerbaijan	Both	27	Age-standardized	381.8674731	412.909829969341	348.98973630168	Age-standardized
782	1990	493	Ischemic heart disease	1	Deaths	Number	181	Madagascar	Both	22	All ages	3664.060459	4234.3775995402	3112.30241275231	All ages
783	1990	493	Ischemic heart disease	1	Deaths	Percent	181	Madagascar	Both	22	All ages	0.02504714	0.0286536619611975	0.021876165042717	All ages
784	1990	493	Ischemic heart disease	1	Deaths	Rate	181	Madagascar	Both	22	All ages	30.78896027	35.5813134421059	26.1525584508068	All ages
12075	2013	493	Ischemic heart disease	1	Deaths	Rate	34	Azerbaijan	Both	27	Age-standardized	382.1339637	413.297333406854	347.867639791813	Age-standardized
786	1991	493	Ischemic heart disease	1	Deaths	Number	35434	Saitama	Both	22	All ages	3994.213884	4216.32419668205	3652.85427443667	All ages
787	1991	493	Ischemic heart disease	1	Deaths	Percent	35434	Saitama	Both	22	All ages	0.125990845	0.132942444915021	0.114735700354366	All ages
788	1991	493	Ischemic heart disease	1	Deaths	Rate	35434	Saitama	Both	22	All ages	60.44626648	63.8075634906118	55.2803153091235	All ages
18588	2014	493	Ischemic heart disease	1	Deaths	Rate	34	Azerbaijan	Both	27	Age-standardized	384.1987838	414.613010189063	352.254974421553	Age-standardized
790	1990	493	Ischemic heart disease	1	Deaths	Number	35618	Bomet	Both	22	All ages	31.63033896	44.2462449088193	19.5881751726925	All ages
791	1990	493	Ischemic heart disease	1	Deaths	Percent	35618	Bomet	Both	22	All ages	0.015483383	0.0214558874432404	0.00932953303094539	All ages
792	1990	493	Ischemic heart disease	1	Deaths	Rate	35618	Bomet	Both	22	All ages	9.274936262	12.9742871844272	5.74382324721804	All ages
21168	2015	493	Ischemic heart disease	1	Deaths	Rate	34	Azerbaijan	Both	27	Age-standardized	378.188746	406.96185485495	347.530506273968	Age-standardized
794	1991	493	Ischemic heart disease	1	Deaths	Number	4940	Sweden except Stockholm	Both	22	All ages	25541.35553	26697.9454229561	23381.6882149579	All ages
795	1991	493	Ischemic heart disease	1	Deaths	Percent	4940	Sweden except Stockholm	Both	22	All ages	0.323951579	0.33803093426253	0.296138139630417	All ages
796	1991	493	Ischemic heart disease	1	Deaths	Rate	4940	Sweden except Stockholm	Both	22	All ages	362.9593271	379.395224186052	332.269045487475	All ages
22069	2016	493	Ischemic heart disease	1	Deaths	Rate	34	Azerbaijan	Both	27	Age-standardized	377.8582431	406.93919471183	347.052673688355	Age-standardized
798	1990	493	Ischemic heart disease	1	Deaths	Number	52	Romania	Both	22	All ages	62748.47247	64675.2356914716	60268.1741953519	All ages
799	1990	493	Ischemic heart disease	1	Deaths	Percent	52	Romania	Both	22	All ages	0.252514035	0.259815920907983	0.242633054905904	All ages
800	1990	493	Ischemic heart disease	1	Deaths	Rate	52	Romania	Both	22	All ages	268.3876869	276.628836141924	257.77895829543	All ages
28184	2017	493	Ischemic heart disease	1	Deaths	Rate	34	Azerbaijan	Both	27	Age-standardized	376.4442117	404.009718177525	345.288058310823	Age-standardized
802	1990	493	Ischemic heart disease	1	Deaths	Number	44779	Dorset	Both	22	All ages	1327.979641	1402.97959294196	1230.07425793373	All ages
803	1990	493	Ischemic heart disease	1	Deaths	Percent	44779	Dorset	Both	22	All ages	0.28446046	0.295483024828176	0.263576091893564	All ages
804	1990	493	Ischemic heart disease	1	Deaths	Rate	44779	Dorset	Both	22	All ages	365.9326303	386.599309977558	338.954224088995	All ages
28340	2018	493	Ischemic heart disease	1	Deaths	Rate	34	Azerbaijan	Both	27	Age-standardized	347.5733681	373.986264841004	318.773208897709	Age-standardized
806	1990	493	Ischemic heart disease	1	Deaths	Number	35633	Kisumu	Both	22	All ages	123.1356189	157.274889233697	90.8151782496058	All ages
807	1990	493	Ischemic heart disease	1	Deaths	Percent	35633	Kisumu	Both	22	All ages	0.014160602	0.0175600006128122	0.0108682031872962	All ages
808	1990	493	Ischemic heart disease	1	Deaths	Rate	35633	Kisumu	Both	22	All ages	17.18930673	21.9550308516431	12.6774849436064	All ages
31099	2019	493	Ischemic heart disease	1	Deaths	Rate	34	Azerbaijan	Both	27	Age-standardized	334.2928763	364.981415638925	303.758237738662	Age-standardized
810	1991	493	Ischemic heart disease	1	Deaths	Number	4741	West Papua	Both	22	All ages	165.7052898	209.487207633215	129.618497647084	All ages
811	1991	493	Ischemic heart disease	1	Deaths	Percent	4741	West Papua	Both	22	All ages	0.044886883	0.0550190124985381	0.0355678137019394	All ages
812	1991	493	Ischemic heart disease	1	Deaths	Rate	4741	West Papua	Both	22	All ages	26.45367174	33.4431437374038	20.692671866759	All ages
813	1990	493	Ischemic heart disease	1	Deaths	Number	83	Iceland	Both	22	All ages	503.3357328	532.224910860108	456.588440176883	All ages
814	1990	493	Ischemic heart disease	1	Deaths	Percent	83	Iceland	Both	22	All ages	0.289222861	0.301938126962089	0.262375124294046	All ages
815	1990	493	Ischemic heart disease	1	Deaths	Rate	83	Iceland	Both	22	All ages	198.2465852	209.625036004102	179.834438896253	All ages
37251	1996	493	Ischemic heart disease	1	Deaths	Rate	34	Azerbaijan	Both	27	Age-standardized	397.98125	421.433456459446	368.820813117032	Age-standardized
817	1991	493	Ischemic heart disease	1	Deaths	Number	35625	Isiolo	Both	22	All ages	8.695634925	12.1277949848868	5.85449648305203	All ages
818	1991	493	Ischemic heart disease	1	Deaths	Percent	35625	Isiolo	Both	22	All ages	0.007540124	0.0105248082543381	0.00527625139928923	All ages
819	1991	493	Ischemic heart disease	1	Deaths	Rate	35625	Isiolo	Both	22	All ages	11.24571735	15.6843928780432	7.57138647691014	All ages
36786	2021	493	Ischemic heart disease	1	Deaths	Rate	63	Ukraine	Both	27	Age-standardized	373.4659501	459.068736619502	291.579415814614	Age-standardized
821	1990	493	Ischemic heart disease	1	Deaths	Number	526	Arkansas	Both	22	All ages	6905.051611	7276.22545556598	6256.12305265483	All ages
822	1990	493	Ischemic heart disease	1	Deaths	Percent	526	Arkansas	Both	22	All ages	0.278450993	0.292342762396745	0.253037056539144	All ages
823	1990	493	Ischemic heart disease	1	Deaths	Rate	526	Arkansas	Both	22	All ages	287.4359757	302.886796633511	260.423083690208	All ages
41186	2002	493	Ischemic heart disease	1	Deaths	Rate	34	Azerbaijan	Both	27	Age-standardized	365.3129492	388.785708423099	337.120848209539	Age-standardized
825	1990	493	Ischemic heart disease	1	Deaths	Number	84	Ireland	Both	22	All ages	9014.684821	9312.76772098671	8506.4962615231	All ages
826	1990	493	Ischemic heart disease	1	Deaths	Percent	84	Ireland	Both	22	All ages	0.286952334	0.295805697556188	0.2710506456401	All ages
827	1990	493	Ischemic heart disease	1	Deaths	Rate	84	Ireland	Both	22	All ages	250.2601632	258.53535819393	236.152143362509	All ages
47668	2020	493	Ischemic heart disease	1	Deaths	Rate	34	Azerbaijan	Both	27	Age-standardized	322.6759944	352.483775908775	292.066874945916	Age-standardized
829	1991	493	Ischemic heart disease	1	Deaths	Number	4643	Aguascalientes	Both	22	All ages	269.904558	279.530837050531	258.346535062262	All ages
830	1991	493	Ischemic heart disease	1	Deaths	Percent	4643	Aguascalientes	Both	22	All ages	0.078225151	0.0820841818313208	0.074010794775211	All ages
831	1991	493	Ischemic heart disease	1	Deaths	Rate	4643	Aguascalientes	Both	22	All ages	34.71628206	35.9544553622835	33.2296395664481	All ages
47700	1993	493	Ischemic heart disease	1	Deaths	Rate	34	Azerbaijan	Both	27	Age-standardized	405.8984314	429.786409562495	376.399613533561	Age-standardized
833	1991	493	Ischemic heart disease	1	Deaths	Number	385	Puerto Rico	Both	22	All ages	5314.486305	5492.58294574224	5037.06094477598	All ages
834	1991	493	Ischemic heart disease	1	Deaths	Percent	385	Puerto Rico	Both	22	All ages	0.200974424	0.20668715735655	0.190740587681692	All ages
835	1991	493	Ischemic heart disease	1	Deaths	Rate	385	Puerto Rico	Both	22	All ages	145.7960395	150.681889839923	138.185234505393	All ages
56388	1990	493	Ischemic heart disease	2	DALYs	Rate	34	Azerbaijan	Both	27	Age-standardized	7154.017711	7635.33143613862	6698.22766979001	Age-standardized
837	1990	493	Ischemic heart disease	1	Deaths	Number	44714	Birmingham	Both	22	All ages	3259.529969	3391.34510130617	3069.28941212705	All ages
838	1990	493	Ischemic heart disease	1	Deaths	Percent	44714	Birmingham	Both	22	All ages	0.283918899	0.292284406874276	0.267517402503591	All ages
839	1990	493	Ischemic heart disease	1	Deaths	Rate	44714	Birmingham	Both	22	All ages	323.6650693	336.75405894639	304.774547189808	All ages
57594	1991	493	Ischemic heart disease	2	DALYs	Rate	34	Azerbaijan	Both	27	Age-standardized	7456.449778	7950.37217629977	7018.59601856971	Age-standardized
841	1990	493	Ischemic heart disease	1	Deaths	Number	4717	Bangka-Belitung Islands	Both	22	All ages	580.0680111	699.44168049751	460.153550732111	All ages
842	1990	493	Ischemic heart disease	1	Deaths	Percent	4717	Bangka-Belitung Islands	Both	22	All ages	0.078389606	0.0903834828950483	0.0655185140782099	All ages
843	1990	493	Ischemic heart disease	1	Deaths	Rate	4717	Bangka-Belitung Islands	Both	22	All ages	68.60659026	82.7253147435966	54.4239046315069	All ages
59404	1992	493	Ischemic heart disease	2	DALYs	Rate	34	Azerbaijan	Both	27	Age-standardized	8034.071775	8547.17524564345	7535.12496774753	Age-standardized
845	1990	493	Ischemic heart disease	1	Deaths	Number	166	Sub-Saharan Africa	Both	22	All ages	160279.2187	178539.646694589	144179.783648328	All ages
846	1990	493	Ischemic heart disease	1	Deaths	Percent	166	Sub-Saharan Africa	Both	22	All ages	0.023398827	0.0258797938570535	0.0212088507569132	All ages
847	1990	493	Ischemic heart disease	1	Deaths	Rate	166	Sub-Saharan Africa	Both	22	All ages	32.61921056	36.3354798938389	29.3427355035237	All ages
63208	1994	493	Ischemic heart disease	1	Deaths	Rate	34	Azerbaijan	Both	27	Age-standardized	412.7712244	437.119694061016	382.467120928309	Age-standardized
849	1990	493	Ischemic heart disease	1	Deaths	Number	53617	Gilgit-Baltistan	Both	22	All ages	376.1784458	496.974442026929	267.327041420316	All ages
850	1990	493	Ischemic heart disease	1	Deaths	Percent	53617	Gilgit-Baltistan	Both	22	All ages	0.051664711	0.0649776060797407	0.0389674544997134	All ages
851	1990	493	Ischemic heart disease	1	Deaths	Rate	53617	Gilgit-Baltistan	Both	22	All ages	48.3493142	63.8749341321259	34.3589040370279	All ages
65825	1992	493	Ischemic heart disease	1	Deaths	Rate	34	Azerbaijan	Both	27	Age-standardized	392.1372109	417.909240485757	364.047239598014	Age-standardized
853	1990	493	Ischemic heart disease	1	Deaths	Number	543	Maryland	Both	22	All ages	9233.675604	9704.34377860969	8379.6583596862	All ages
854	1990	493	Ischemic heart disease	1	Deaths	Percent	543	Maryland	Both	22	All ages	0.241976123	0.253496780162848	0.217982780172327	All ages
855	1990	493	Ischemic heart disease	1	Deaths	Rate	543	Maryland	Both	22	All ages	189.1878205	198.831291907923	171.689949924892	All ages
72164	1993	493	Ischemic heart disease	2	DALYs	Rate	34	Azerbaijan	Both	27	Age-standardized	8368.719285	8843.86755854305	7825.72799943994	Age-standardized
857	1990	493	Ischemic heart disease	1	Deaths	Number	351	Guam	Both	22	All ages	112.868609	120.877311917746	104.405732196962	All ages
858	1990	493	Ischemic heart disease	1	Deaths	Percent	351	Guam	Both	22	All ages	0.205832568	0.21892062043548	0.191965916457566	All ages
859	1990	493	Ischemic heart disease	1	Deaths	Rate	351	Guam	Both	22	All ages	82.50169405	88.3556827322535	76.3157254497906	All ages
74225	1994	493	Ischemic heart disease	2	DALYs	Rate	34	Azerbaijan	Both	27	Age-standardized	8570.053707	9099.57460474192	8041.48128009568	Age-standardized
861	1991	493	Ischemic heart disease	1	Deaths	Number	174	Eastern Sub-Saharan Africa	Both	22	All ages	45593.42458	51921.1024988049	40457.4856289874	All ages
862	1991	493	Ischemic heart disease	1	Deaths	Percent	174	Eastern Sub-Saharan Africa	Both	22	All ages	0.015668538	0.0179122602239001	0.0139664607360345	All ages
863	1991	493	Ischemic heart disease	1	Deaths	Rate	174	Eastern Sub-Saharan Africa	Both	22	All ages	23.22892496	26.452748496716	20.612268242527	All ages
78288	1995	493	Ischemic heart disease	2	DALYs	Rate	34	Azerbaijan	Both	27	Age-standardized	8483.422515	9039.42599013118	7900.86687913664	Age-standardized
865	1991	493	Ischemic heart disease	1	Deaths	Number	125	Colombia	Both	22	All ages	23506.01273	24175.1961910458	22330.3546192101	All ages
866	1991	493	Ischemic heart disease	1	Deaths	Percent	125	Colombia	Both	22	All ages	0.130659162	0.135328278969303	0.124047924770921	All ages
867	1991	493	Ischemic heart disease	1	Deaths	Rate	125	Colombia	Both	22	All ages	70.76063241	72.7750891050779	67.2215246701046	All ages
80708	1996	493	Ischemic heart disease	2	DALYs	Rate	34	Azerbaijan	Both	27	Age-standardized	8234.771014	8732.88387437523	7697.90190642056	Age-standardized
869	1991	493	Ischemic heart disease	1	Deaths	Number	536	Illinois	Both	22	All ages	29127.76795	30669.9716205508	26153.8543891989	All ages
870	1991	493	Ischemic heart disease	1	Deaths	Percent	536	Illinois	Both	22	All ages	0.281211442	0.295996767578962	0.253140413926424	All ages
871	1991	493	Ischemic heart disease	1	Deaths	Rate	536	Illinois	Both	22	All ages	248.5534327	261.713384356977	223.176396472123	All ages
83437	1997	493	Ischemic heart disease	2	DALYs	Rate	34	Azerbaijan	Both	27	Age-standardized	7916.456165	8366.19663134926	7470.4763628636	Age-standardized
873	1991	493	Ischemic heart disease	1	Deaths	Number	4843	Assam	Both	22	All ages	6906.060917	8250.97483541282	5735.5008639218	All ages
874	1991	493	Ischemic heart disease	1	Deaths	Percent	4843	Assam	Both	22	All ages	0.032814158	0.0380879217532229	0.0277995010215482	All ages
875	1991	493	Ischemic heart disease	1	Deaths	Rate	4843	Assam	Both	22	All ages	31.03209268	37.0754064961553	25.7722305825347	All ages
86730	1998	493	Ischemic heart disease	2	DALYs	Rate	34	Azerbaijan	Both	27	Age-standardized	7735.645586	8162.79575701419	7255.51781871627	Age-standardized
877	1990	493	Ischemic heart disease	1	Deaths	Number	44681	North East Lincolnshire	Both	22	All ages	554.3799162	579.909381826504	520.632911278099	All ages
878	1990	493	Ischemic heart disease	1	Deaths	Percent	44681	North East Lincolnshire	Both	22	All ages	0.301103366	0.309894410397538	0.285139247821467	All ages
879	1990	493	Ischemic heart disease	1	Deaths	Rate	44681	North East Lincolnshire	Both	22	All ages	343.1600206	358.962706997305	322.270694424093	All ages
88441	1999	493	Ischemic heart disease	2	DALYs	Rate	34	Azerbaijan	Both	27	Age-standardized	7638.323723	8046.79158117229	7208.57616777159	Age-standardized
881	1991	493	Ischemic heart disease	1	Deaths	Number	568	Vermont	Both	22	All ages	1228.249816	1305.02663623618	1089.29723900228	All ages
882	1991	493	Ischemic heart disease	1	Deaths	Percent	568	Vermont	Both	22	All ages	0.2624898	0.277144097439533	0.233380987589722	All ages
883	1991	493	Ischemic heart disease	1	Deaths	Number	175	Burundi	Both	22	All ages	2225.244421	2797.7996956775	1710.15380631811	All ages
884	1991	493	Ischemic heart disease	1	Deaths	Percent	175	Burundi	Both	22	All ages	0.02303926	0.02862481845131	0.0180331701952365	All ages
885	1991	493	Ischemic heart disease	1	Deaths	Rate	175	Burundi	Both	22	All ages	39.18766997	49.2706554219135	30.1166659785376	All ages
93014	2000	493	Ischemic heart disease	2	DALYs	Rate	34	Azerbaijan	Both	27	Age-standardized	7576.270856	8005.50344713708	7162.03504400106	Age-standardized
887	1991	493	Ischemic heart disease	1	Deaths	Number	535	Idaho	Both	22	All ages	1860.582719	1989.10458613842	1658.95210940277	All ages
888	1991	493	Ischemic heart disease	1	Deaths	Percent	535	Idaho	Both	22	All ages	0.245662378	0.259383406120922	0.21907773043829	All ages
889	1991	493	Ischemic heart disease	1	Deaths	Rate	535	Idaho	Both	22	All ages	177.6925777	189.966894584598	158.436103704144	All ages
95037	2001	493	Ischemic heart disease	2	DALYs	Rate	34	Azerbaijan	Both	27	Age-standardized	7383.344972	7823.19297123936	6852.09308032249	Age-standardized
891	1990	493	Ischemic heart disease	1	Deaths	Number	35426	Iwate	Both	22	All ages	1372.829211	1458.22813598203	1238.55977238609	All ages
892	1990	493	Ischemic heart disease	1	Deaths	Percent	35426	Iwate	Both	22	All ages	0.125555762	0.132600926093222	0.113846804687827	All ages
893	1990	493	Ischemic heart disease	1	Deaths	Rate	35426	Iwate	Both	22	All ages	94.72482152	100.617322864191	85.4602688219597	All ages
98205	2002	493	Ischemic heart disease	2	DALYs	Rate	34	Azerbaijan	Both	27	Age-standardized	7461.71668	7938.51235556817	6966.01169203716	Age-standardized
895	1991	493	Ischemic heart disease	1	Deaths	Number	4742	Papua	Both	22	All ages	317.0474214	393.795106003502	237.710793580824	All ages
896	1991	493	Ischemic heart disease	1	Deaths	Percent	4742	Papua	Both	22	All ages	0.042664868	0.0514178700275337	0.0323709527083766	All ages
897	1991	493	Ischemic heart disease	1	Deaths	Rate	4742	Papua	Both	22	All ages	28.61779827	35.5453100772491	21.4565994795887	All ages
100529	2003	493	Ischemic heart disease	2	DALYs	Rate	34	Azerbaijan	Both	27	Age-standardized	7605.872551	8078.72908427967	7098.19014431307	Age-standardized
899	1991	493	Ischemic heart disease	1	Deaths	Number	28	Solomon Islands	Both	22	All ages	342.1587784	435.208500781047	258.679899000357	All ages
900	1991	493	Ischemic heart disease	1	Deaths	Percent	28	Solomon Islands	Both	22	All ages	0.125492436	0.141090091627886	0.099032447411193	All ages
901	1991	493	Ischemic heart disease	1	Deaths	Rate	28	Solomon Islands	Both	22	All ages	97.80882857	124.407837323908	73.9457219609596	All ages
105048	2004	493	Ischemic heart disease	2	DALYs	Rate	34	Azerbaijan	Both	27	Age-standardized	7603.089765	8094.21535563478	7119.69622341366	Age-standardized
903	1990	493	Ischemic heart disease	1	Deaths	Number	44559	Africa	Both	22	All ages	339491.8699	364352.935101504	314106.561793845	All ages
904	1990	493	Ischemic heart disease	1	Deaths	Percent	44559	Africa	Both	22	All ages	0.042800145	0.0456774205068327	0.0400644701012938	All ages
905	1990	493	Ischemic heart disease	1	Deaths	Rate	44559	Africa	Both	22	All ages	53.80605245	57.7462816493861	49.782736017248	All ages
108525	2005	493	Ischemic heart disease	2	DALYs	Rate	34	Azerbaijan	Both	27	Age-standardized	7746.758754	8248.96973904201	7244.36094085396	Age-standardized
907	1991	493	Ischemic heart disease	1	Deaths	Number	35450	��saka	Both	22	All ages	7007.265428	7380.97662430249	6423.41779616374	All ages
908	1991	493	Ischemic heart disease	1	Deaths	Percent	35450	��saka	Both	22	All ages	0.129331852	0.13594776220178	0.119064098759583	All ages
909	1991	493	Ischemic heart disease	1	Deaths	Rate	35450	��saka	Both	22	All ages	78.95029682	83.1608708559431	72.3721324413515	All ages
112783	1995	493	Ischemic heart disease	1	Deaths	Rate	34	Azerbaijan	Both	27	Age-standardized	411.3791371	435.767541992289	380.132515280015	Age-standardized
911	1990	493	Ischemic heart disease	1	Deaths	Number	18	Thailand	Both	22	All ages	24292.59096	28176.6370434324	20886.156579862	All ages
912	1990	493	Ischemic heart disease	1	Deaths	Percent	18	Thailand	Both	22	All ages	0.079023234	0.0878647822220156	0.0693444496927245	All ages
913	1990	493	Ischemic heart disease	1	Deaths	Rate	18	Thailand	Both	22	All ages	42.79531149	49.6376842098298	36.7943286869254	All ages
117768	1998	493	Ischemic heart disease	1	Deaths	Rate	34	Azerbaijan	Both	27	Age-standardized	373.3298259	395.517871391425	346.458795805143	Age-standardized
915	1990	493	Ischemic heart disease	1	Deaths	Number	4651	Mexico City	Both	22	All ages	5445.142971	5743.90707611724	5146.52245784221	All ages
916	1990	493	Ischemic heart disease	1	Deaths	Percent	4651	Mexico City	Both	22	All ages	0.117460304	0.12096550271895	0.11242483241134	All ages
917	1990	493	Ischemic heart disease	1	Deaths	Rate	4651	Mexico City	Both	22	All ages	62.93158583	66.3845160899654	59.4803151204428	All ages
118688	2006	493	Ischemic heart disease	2	DALYs	Rate	34	Azerbaijan	Both	27	Age-standardized	7596.262289	8089.63434344612	7085.80324100453	Age-standardized
919	1990	493	Ischemic heart disease	1	Deaths	Number	116	Saint Lucia	Both	22	All ages	108.0231044	112.445909013841	103.248001268597	All ages
920	1990	493	Ischemic heart disease	1	Deaths	Percent	116	Saint Lucia	Both	22	All ages	0.117842197	0.121826125304612	0.113626423832831	All ages
921	1990	493	Ischemic heart disease	1	Deaths	Rate	116	Saint Lucia	Both	22	All ages	79.0975786	82.3360814776103	75.6011127430629	All ages
121821	2007	493	Ischemic heart disease	2	DALYs	Rate	34	Azerbaijan	Both	27	Age-standardized	7381.83852	7859.37460807267	6854.9481584983	Age-standardized
923	1990	493	Ischemic heart disease	1	Deaths	Number	35442	Yamanashi	Both	22	All ages	774.7103053	822.666899714015	690.260154974357	All ages
924	1990	493	Ischemic heart disease	1	Deaths	Percent	35442	Yamanashi	Both	22	All ages	0.119618048	0.126823061486383	0.107469793726605	All ages
925	1990	493	Ischemic heart disease	1	Deaths	Rate	35442	Yamanashi	Both	22	All ages	89.0156482	94.5259496696852	79.3121695923068	All ages
123472	2008	493	Ischemic heart disease	2	DALYs	Rate	34	Azerbaijan	Both	27	Age-standardized	7353.437845	7856.92125582584	6848.32345976264	Age-standardized
927	1990	493	Ischemic heart disease	1	Deaths	Number	100	High-income North America	Both	22	All ages	644903.9755	675667.314624134	580448.048602725	All ages
928	1990	493	Ischemic heart disease	1	Deaths	Percent	100	High-income North America	Both	22	All ages	0.276108942	0.289108787211141	0.248317402476243	All ages
929	1990	493	Ischemic heart disease	1	Deaths	Rate	100	High-income North America	Both	22	All ages	229.169344	240.10122614203	206.264658900647	All ages
127482	2009	493	Ischemic heart disease	2	DALYs	Rate	34	Azerbaijan	Both	27	Age-standardized	7259.873566	7817.87831907919	6710.70337389015	Age-standardized
931	1990	493	Ischemic heart disease	1	Deaths	Number	4754	Bahia	Both	22	All ages	5838.806352	6233.30126885597	5302.93460992828	All ages
932	1990	493	Ischemic heart disease	1	Deaths	Percent	4754	Bahia	Both	22	All ages	0.085947017	0.0922326911148708	0.0785052509844219	All ages
933	1990	493	Ischemic heart disease	1	Deaths	Rate	4754	Bahia	Both	22	All ages	48.36043093	51.6278700330067	43.9220257494723	All ages
130547	2010	493	Ischemic heart disease	2	DALYs	Rate	34	Azerbaijan	Both	27	Age-standardized	7200.855465	7826.99410837379	6619.52057265087	Age-standardized
935	1991	493	Ischemic heart disease	1	Deaths	Number	35657	Tharaka Nithi	Both	22	All ages	35.39781654	46.8385284911922	25.4342230874368	All ages
936	1991	493	Ischemic heart disease	1	Deaths	Percent	35657	Tharaka Nithi	Both	22	All ages	0.031006574	0.0391011737196655	0.0230948949857718	All ages
937	1991	493	Ischemic heart disease	1	Deaths	Rate	35657	Tharaka Nithi	Both	22	All ages	34.12901753	45.1596487033894	24.5225590271964	All ages
131416	2011	493	Ischemic heart disease	2	DALYs	Rate	34	Azerbaijan	Both	27	Age-standardized	7102.736767	7756.34953696125	6499.51277060495	Age-standardized
939	1990	493	Ischemic heart disease	1	Deaths	Number	4667	Sinaloa	Both	22	All ages	1107.092644	1150.129915	1052.72919631741	All ages
940	1990	493	Ischemic heart disease	1	Deaths	Percent	4667	Sinaloa	Both	22	All ages	0.10883879	0.114103051006957	0.102133629199293	All ages
941	1990	493	Ischemic heart disease	1	Deaths	Rate	4667	Sinaloa	Both	22	All ages	47.6374964	49.4893629535502	45.2982716341272	All ages
136287	2012	493	Ischemic heart disease	2	DALYs	Rate	34	Azerbaijan	Both	27	Age-standardized	7079.238209	7669.34423774524	6483.08342674249	Age-standardized
943	1991	493	Ischemic heart disease	1	Deaths	Number	27	Samoa	Both	22	All ages	151.9515453	177.286712275759	125.700019922277	All ages
944	1991	493	Ischemic heart disease	1	Deaths	Percent	27	Samoa	Both	22	All ages	0.150727769	0.168585356956449	0.131497031929832	All ages
945	1991	493	Ischemic heart disease	1	Deaths	Rate	27	Samoa	Both	22	All ages	89.58760745	104.52471778902	74.1102304836788	All ages
139441	2013	493	Ischemic heart disease	2	DALYs	Rate	34	Azerbaijan	Both	27	Age-standardized	6965.734124	7540.61726249207	6349.66370162995	Age-standardized
947	1991	493	Ischemic heart disease	1	Deaths	Number	208	Guinea	Both	22	All ages	2744.037887	3343.26968242663	2217.22351126633	All ages
948	1991	493	Ischemic heart disease	1	Deaths	Percent	208	Guinea	Both	22	All ages	0.02560812	0.0307859856824036	0.0209615592861781	All ages
949	1991	493	Ischemic heart disease	1	Deaths	Rate	208	Guinea	Both	22	All ages	44.11370577	53.7470768068101	35.6445317541361	All ages
141967	2014	493	Ischemic heart disease	2	DALYs	Rate	34	Azerbaijan	Both	27	Age-standardized	6893.457036	7407.67257197154	6306.43213263526	Age-standardized
951	1990	493	Ischemic heart disease	1	Deaths	Number	4734	Central Sulawesi	Both	22	All ages	894.3846537	1104.1374072276	722.755262688351	All ages
952	1990	493	Ischemic heart disease	1	Deaths	Percent	4734	Central Sulawesi	Both	22	All ages	0.057745528	0.0670899630245528	0.0481869579211906	All ages
953	1990	493	Ischemic heart disease	1	Deaths	Rate	4734	Central Sulawesi	Both	22	All ages	50.80679997	62.722105257076	41.0571468412352	All ages
145757	2015	493	Ischemic heart disease	2	DALYs	Rate	34	Azerbaijan	Both	27	Age-standardized	6740.852944	7235.21535865397	6238.498589	Age-standardized
955	1990	493	Ischemic heart disease	1	Deaths	Number	117	Saint Vincent and the Grenadines	Both	22	All ages	114.6840153	121.626664440043	107.525700497637	All ages
956	1990	493	Ischemic heart disease	1	Deaths	Percent	117	Saint Vincent and the Grenadines	Both	22	All ages	0.15773113	0.163083988622462	0.151173287116896	All ages
957	1990	493	Ischemic heart disease	1	Deaths	Rate	117	Saint Vincent and the Grenadines	Both	22	All ages	104.7320116	111.072194292824	98.1948781719069	All ages
147796	2016	493	Ischemic heart disease	2	DALYs	Rate	34	Azerbaijan	Both	27	Age-standardized	6683.064492	7198.84888489119	6139.64676556743	Age-standardized
959	1991	493	Ischemic heart disease	1	Deaths	Number	569	Virginia	Both	22	All ages	12143.85193	12785.8085595505	11005.8529044287	All ages
960	1991	493	Ischemic heart disease	1	Deaths	Percent	569	Virginia	Both	22	All ages	0.248794127	0.260959875194588	0.225503262884861	All ages
961	1991	493	Ischemic heart disease	1	Deaths	Rate	569	Virginia	Both	22	All ages	189.3167986	199.324592989493	171.575942222196	All ages
151652	2017	493	Ischemic heart disease	2	DALYs	Rate	34	Azerbaijan	Both	27	Age-standardized	6653.028785	7154.34431903815	6106.63159260798	Age-standardized
963	1990	493	Ischemic heart disease	1	Deaths	Number	44682	Calderdale	Both	22	All ages	765.0960149	802.977174032299	712.309971136934	All ages
964	1990	493	Ischemic heart disease	1	Deaths	Percent	44682	Calderdale	Both	22	All ages	0.315054497	0.325373965339924	0.295916317569994	All ages
965	1990	493	Ischemic heart disease	1	Deaths	Rate	44682	Calderdale	Both	22	All ages	396.4094815	416.036365384009	369.060119019869	All ages
154475	2018	493	Ischemic heart disease	2	DALYs	Rate	34	Azerbaijan	Both	27	Age-standardized	6210.362432	6685.8958381645	5691.37702285756	Age-standardized
967	1990	493	Ischemic heart disease	1	Deaths	Number	44887	Mazandaran	Both	22	All ages	2121.823481	2485.58605251872	1752.77986043776	All ages
968	1990	493	Ischemic heart disease	1	Deaths	Percent	44887	Mazandaran	Both	22	All ages	0.21584247	0.235142398313104	0.191821639319901	All ages
969	1990	493	Ischemic heart disease	1	Deaths	Rate	44887	Mazandaran	Both	22	All ages	82.51753939	96.6642356707163	68.1654635680592	All ages
155957	2019	493	Ischemic heart disease	2	DALYs	Rate	34	Azerbaijan	Both	27	Age-standardized	5985.844319	6516.89687489625	5421.69200708743	Age-standardized
971	1991	493	Ischemic heart disease	1	Deaths	Number	486	Limpopo	Both	22	All ages	708.2959518	888.991215317924	541.133307340459	All ages
972	1991	493	Ischemic heart disease	1	Deaths	Percent	486	Limpopo	Both	22	All ages	0.029987167	0.0374761410364232	0.0228427918957462	All ages
973	1991	493	Ischemic heart disease	1	Deaths	Rate	486	Limpopo	Both	22	All ages	15.07829331	18.9249568113363	11.5197139118314	All ages
160665	2020	493	Ischemic heart disease	2	DALYs	Rate	34	Azerbaijan	Both	27	Age-standardized	5699.442244	6224.12949072358	5164.07311488137	Age-standardized
975	1991	493	Ischemic heart disease	1	Deaths	Rate	568	Vermont	Both	22	All ages	212.3019383	225.57274640254	188.284103195867	All ages
315747	2021	493	Ischemic heart disease	6	Incidence	Rate	34	Azerbaijan	Both	27	Age-standardized	806.2647955	906.90375733365	725.59802497525	Age-standardized
977	1991	493	Ischemic heart disease	1	Deaths	Number	4762	Mato Grosso	Both	22	All ages	785.4775481	858.183959711553	710.710180120959	All ages
978	1991	493	Ischemic heart disease	1	Deaths	Percent	4762	Mato Grosso	Both	22	All ages	0.091134434	0.0984893411159639	0.0818144858317157	All ages
979	1991	493	Ischemic heart disease	1	Deaths	Rate	4762	Mato Grosso	Both	22	All ages	38.24290804	41.7827986718602	34.6026746759711	All ages
163463	1997	493	Ischemic heart disease	1	Deaths	Rate	34	Azerbaijan	Both	27	Age-standardized	381.7715712	402.408976794156	353.435752022501	Age-standardized
981	1990	493	Ischemic heart disease	1	Deaths	Number	44587	African Union	Both	22	All ages	339491.8699	364352.935101504	314106.561793845	All ages
982	1990	493	Ischemic heart disease	1	Deaths	Percent	44587	African Union	Both	22	All ages	0.042800145	0.0456774205068327	0.0400644701012938	All ages
983	1990	493	Ischemic heart disease	1	Deaths	Rate	44587	African Union	Both	22	All ages	53.80605245	57.7462816493861	49.782736017248	All ages
165244	1999	493	Ischemic heart disease	1	Deaths	Rate	34	Azerbaijan	Both	27	Age-standardized	369.373174	390.562976477838	343.054243360748	Age-standardized
985	1990	493	Ischemic heart disease	1	Deaths	Number	4872	Tripura	Both	22	All ages	1617.510409	2028.95666129442	1298.26765909165	All ages
986	1990	493	Ischemic heart disease	1	Deaths	Percent	4872	Tripura	Both	22	All ages	0.081127384	0.09141517409194	0.0697082567673141	All ages
987	1990	493	Ischemic heart disease	1	Deaths	Rate	4872	Tripura	Both	22	All ages	61.78993374	77.5074441397935	49.5946562019467	All ages
181244	1990	493	Ischemic heart disease	5	Prevalence	Percent	34	Azerbaijan	Both	27	Age-standardized	0.042180134	0.0454404853226368	0.039120718143034	Age-standardized
989	1991	493	Ischemic heart disease	1	Deaths	Number	4863	Mizoram	Both	22	All ages	89.06799479	111.665270616785	68.3857900847284	All ages
990	1991	493	Ischemic heart disease	1	Deaths	Percent	4863	Mizoram	Both	22	All ages	0.025406404	0.029349178136569	0.0215879157742233	All ages
991	1991	493	Ischemic heart disease	1	Deaths	Rate	4863	Mizoram	Both	22	All ages	12.90301115	16.1766101845693	9.90684267591924	All ages
181245	1990	493	Ischemic heart disease	5	Prevalence	Rate	34	Azerbaijan	Both	27	Age-standardized	4081.707075	4400.16548828409	3790.90696966467	Age-standardized
993	1990	493	Ischemic heart disease	1	Deaths	Number	44666	Warrington	Both	22	All ages	584.2532015	613.311324421167	547.744888547655	All ages
994	1990	493	Ischemic heart disease	1	Deaths	Percent	44666	Warrington	Both	22	All ages	0.299759579	0.3082754395257	0.284189175366059	All ages
995	1990	493	Ischemic heart disease	1	Deaths	Rate	44666	Warrington	Both	22	All ages	319.2260811	335.102948709121	299.278555578442	All ages
181246	1991	493	Ischemic heart disease	5	Prevalence	Percent	34	Azerbaijan	Both	27	Age-standardized	0.042093825	0.0453442014889362	0.039170845070127	Age-standardized
997	1991	493	Ischemic heart disease	1	Deaths	Number	522	Sudan	Both	22	All ages	28598.27968	35593.3623047704	22864.6724057517	All ages
998	1991	493	Ischemic heart disease	1	Deaths	Percent	522	Sudan	Both	22	All ages	0.120188027	0.143036706137437	0.10176866849764	All ages
999	1991	493	Ischemic heart disease	1	Deaths	Rate	522	Sudan	Both	22	All ages	137.3135165	170.900130953831	109.783826402815	All ages
181247	1991	493	Ischemic heart disease	5	Prevalence	Rate	34	Azerbaijan	Both	27	Age-standardized	4071.584723	4385.35117996624	3794.25974048425	Age-standardized
1001	1990	493	Ischemic heart disease	1	Deaths	Number	44650	Gateshead	Both	22	All ages	751.3524367	789.108055920766	708.309934769556	All ages
1002	1990	493	Ischemic heart disease	1	Deaths	Percent	44650	Gateshead	Both	22	All ages	0.29632513	0.304391445906307	0.281264908519881	All ages
1003	1990	493	Ischemic heart disease	1	Deaths	Rate	44650	Gateshead	Both	22	All ages	369.607545	388.180402449771	348.433948272384	All ages
181248	1992	493	Ischemic heart disease	5	Prevalence	Percent	34	Azerbaijan	Both	27	Age-standardized	0.042017087	0.0452745274186502	0.0390514544657183	Age-standardized
1005	1991	493	Ischemic heart disease	1	Deaths	Number	4944	Stockholm	Both	22	All ages	4523.116198	4757.47420877448	4141.08578729615	All ages
1006	1991	493	Ischemic heart disease	1	Deaths	Percent	4944	Stockholm	Both	22	All ages	0.286684044	0.298815058007878	0.263261307048818	All ages
1007	1991	493	Ischemic heart disease	1	Deaths	Rate	4944	Stockholm	Both	22	All ages	281.0643439	295.627242112707	257.325151315081	All ages
181249	1992	493	Ischemic heart disease	5	Prevalence	Rate	34	Azerbaijan	Both	27	Age-standardized	4063.453394	4379.54787397584	3777.61992042668	Age-standardized
1009	1990	493	Ischemic heart disease	1	Deaths	Number	67	Japan	Both	22	All ages	102221.7002	106893.747231349	92558.1922691902	All ages
1010	1990	493	Ischemic heart disease	1	Deaths	Percent	67	Japan	Both	22	All ages	0.125675892	0.131403314762608	0.113657552282571	All ages
1011	1990	493	Ischemic heart disease	1	Deaths	Rate	67	Japan	Both	22	All ages	81.23902918	84.9520623738963	73.5591138539609	All ages
181250	1993	493	Ischemic heart disease	5	Prevalence	Percent	34	Azerbaijan	Both	27	Age-standardized	0.041957016	0.0450975311438763	0.0390376805814888	Age-standardized
1013	1990	493	Ischemic heart disease	1	Deaths	Number	527	California	Both	22	All ages	56065.54511	59100.830886598	50397.7624949166	All ages
1014	1990	493	Ischemic heart disease	1	Deaths	Percent	527	California	Both	22	All ages	0.262211543	0.2761061162698	0.235683182025807	All ages
1015	1990	493	Ischemic heart disease	1	Deaths	Rate	527	California	Both	22	All ages	184.0715573	194.036853828627	165.46338059578	All ages
181251	1993	493	Ischemic heart disease	5	Prevalence	Rate	34	Azerbaijan	Both	27	Age-standardized	4056.301825	4368.38816572756	3775.48701127987	Age-standardized
1017	1990	493	Ischemic heart disease	1	Deaths	Number	434	Scotland	Both	22	All ages	18661.98896	19273.8096564132	17651.4324522121	All ages
1018	1990	493	Ischemic heart disease	1	Deaths	Percent	434	Scotland	Both	22	All ages	0.300578885	0.309963146506915	0.284719000286239	All ages
1019	1990	493	Ischemic heart disease	1	Deaths	Rate	434	Scotland	Both	22	All ages	366.6063607	378.625302473727	346.75443363059	All ages
181252	1994	493	Ischemic heart disease	5	Prevalence	Percent	34	Azerbaijan	Both	27	Age-standardized	0.04192304	0.0451166524006194	0.0389228433043457	Age-standardized
1021	1990	493	Ischemic heart disease	1	Deaths	Number	44698	Derbyshire	Both	22	All ages	2381.097307	2486.26495451375	2224.85819983879	All ages
1022	1990	493	Ischemic heart disease	1	Deaths	Percent	44698	Derbyshire	Both	22	All ages	0.290477042	0.299325274334078	0.274928095440555	All ages
1023	1990	493	Ischemic heart disease	1	Deaths	Rate	44698	Derbyshire	Both	22	All ages	334.0689532	348.824018358229	312.148540780444	All ages
181253	1994	493	Ischemic heart disease	5	Prevalence	Rate	34	Azerbaijan	Both	27	Age-standardized	4051.95646	4369.4127785952	3769.2378590273	Age-standardized
1025	1991	493	Ischemic heart disease	1	Deaths	Number	35451	Hy��go	Both	22	All ages	4706.154216	5002.81359024974	4225.93948237349	All ages
1026	1991	493	Ischemic heart disease	1	Deaths	Percent	35451	Hy��go	Both	22	All ages	0.123873262	0.131117486692375	0.11187995418063	All ages
1027	1991	493	Ischemic heart disease	1	Deaths	Rate	35451	Hy��go	Both	22	All ages	85.65826733	91.0578625976162	76.9177203567557	All ages
181254	1995	493	Ischemic heart disease	5	Prevalence	Percent	34	Azerbaijan	Both	27	Age-standardized	0.041939604	0.0451606859457809	0.0389314726117774	Age-standardized
1029	1990	493	Ischemic heart disease	1	Deaths	Number	4755	Cear��	Both	22	All ages	2803.089728	3130.92985560324	2431.77598927078	All ages
1030	1990	493	Ischemic heart disease	1	Deaths	Percent	4755	Cear��	Both	22	All ages	0.080094568	0.0890074249235088	0.0690355225537722	All ages
1031	1990	493	Ischemic heart disease	1	Deaths	Rate	4755	Cear��	Both	22	All ages	43.29398833	48.3575103867199	37.5590122049159	All ages
181255	1995	493	Ischemic heart disease	5	Prevalence	Rate	34	Azerbaijan	Both	27	Age-standardized	4051.951653	4370.91185199866	3763.75247191416	Age-standardized
1033	1990	493	Ischemic heart disease	1	Deaths	Number	349	Greenland	Both	22	All ages	54.54767631	59.329067777367	50.1077301789029	All ages
1034	1990	493	Ischemic heart disease	1	Deaths	Percent	349	Greenland	Both	22	All ages	0.119635795	0.128625946042454	0.111335221340184	All ages
1035	1990	493	Ischemic heart disease	1	Deaths	Rate	349	Greenland	Both	22	All ages	98.17900772	106.784915460442	90.1876589591383	All ages
181256	1996	493	Ischemic heart disease	5	Prevalence	Percent	34	Azerbaijan	Both	27	Age-standardized	0.041971661	0.0450972426585266	0.038969171803437	Age-standardized
1037	1990	493	Ischemic heart disease	1	Deaths	Number	133	Venezuela (Bolivarian Republic of)	Both	22	All ages	14718.18305	15192.2360243698	13944.3504324774	All ages
1038	1990	493	Ischemic heart disease	1	Deaths	Percent	133	Venezuela (Bolivarian Republic of)	Both	22	All ages	0.165283528	0.170578452696603	0.156634978357583	All ages
1039	1990	493	Ischemic heart disease	1	Deaths	Rate	133	Venezuela (Bolivarian Republic of)	Both	22	All ages	78.25801105	80.7785968288579	74.1434677435593	All ages
181257	1996	493	Ischemic heart disease	5	Prevalence	Rate	34	Azerbaijan	Both	27	Age-standardized	4053.983695	4363.16892700016	3768.94425184178	Age-standardized
1041	1991	493	Ischemic heart disease	1	Deaths	Number	93	Sweden	Both	22	All ages	30064.47172	31399.1893949845	27509.2514728696	All ages
1042	1991	493	Ischemic heart disease	1	Deaths	Percent	93	Sweden	Both	22	All ages	0.317736864	0.331392707507677	0.29080424119701	All ages
1043	1991	493	Ischemic heart disease	1	Deaths	Rate	93	Sweden	Both	22	All ages	347.7166517	363.153595502567	318.163741626802	All ages
181258	1997	493	Ischemic heart disease	5	Prevalence	Percent	34	Azerbaijan	Both	27	Age-standardized	0.04202915	0.0451780582784502	0.039122082045322	Age-standardized
1045	1990	493	Ischemic heart disease	1	Deaths	Number	35443	Nagano	Both	22	All ages	1948.465346	2075.49810713089	1763.12341431731	All ages
1046	1990	493	Ischemic heart disease	1	Deaths	Percent	35443	Nagano	Both	22	All ages	0.117710615	0.124904721882416	0.105728313147348	All ages
1047	1990	493	Ischemic heart disease	1	Deaths	Rate	35443	Nagano	Both	22	All ages	88.48102613	94.2496630065211	80.0645334569964	All ages
181259	1997	493	Ischemic heart disease	5	Prevalence	Rate	34	Azerbaijan	Both	27	Age-standardized	4058.71736	4368.8983260671	3781.64451385335	Age-standardized
1049	1991	493	Ischemic heart disease	1	Deaths	Number	61	Republic of Moldova	Both	22	All ages	14976.3223	15362.1873660128	14416.7984185381	All ages
1050	1991	493	Ischemic heart disease	1	Deaths	Percent	61	Republic of Moldova	Both	22	All ages	0.326635284	0.334519159471576	0.315486881290506	All ages
1051	1991	493	Ischemic heart disease	1	Deaths	Rate	61	Republic of Moldova	Both	22	All ages	336.5851711	345.257290828125	324.010158567122	All ages
181260	1998	493	Ischemic heart disease	5	Prevalence	Percent	34	Azerbaijan	Both	27	Age-standardized	0.042103351	0.0454074273730833	0.0392097741546123	Age-standardized
1053	1990	493	Ischemic heart disease	1	Deaths	Number	44854	Amhara	Both	22	All ages	3951.602123	5147.72888437222	3167.29356803997	All ages
1054	1990	493	Ischemic heart disease	1	Deaths	Percent	44854	Amhara	Both	22	All ages	0.014679239	0.0189833844281901	0.012085380845167	All ages
1055	1990	493	Ischemic heart disease	1	Deaths	Rate	44854	Amhara	Both	22	All ages	29.04367443	37.835024163215	23.2791258767704	All ages
181261	1998	493	Ischemic heart disease	5	Prevalence	Rate	34	Azerbaijan	Both	27	Age-standardized	4065.138267	4386.20862781707	3784.72830860398	Age-standardized
1057	1990	493	Ischemic heart disease	1	Deaths	Number	35649	Narok	Both	22	All ages	36.13965684	50.3344486368289	24.325789320231	All ages
1058	1990	493	Ischemic heart disease	1	Deaths	Percent	35649	Narok	Both	22	All ages	0.011195806	0.0153410722647362	0.00789164288453195	All ages
1059	1990	493	Ischemic heart disease	1	Deaths	Rate	35649	Narok	Both	22	All ages	8.836613635	12.3074238672019	5.94797019092169	All ages
181262	1999	493	Ischemic heart disease	5	Prevalence	Percent	34	Azerbaijan	Both	27	Age-standardized	0.042200358	0.0455652156982679	0.039407039068513	Age-standardized
1061	1991	493	Ischemic heart disease	1	Deaths	Number	142	Iran (Islamic Republic of)	Both	22	All ages	52010.68688	55086.0710230922	48559.0894764928	All ages
1062	1991	493	Ischemic heart disease	1	Deaths	Percent	142	Iran (Islamic Republic of)	Both	22	All ages	0.181827394	0.193861854236724	0.169292072304311	All ages
1063	1991	493	Ischemic heart disease	1	Deaths	Rate	142	Iran (Islamic Republic of)	Both	22	All ages	88.48513911	93.7172521534735	82.6129790760326	All ages
181263	1999	493	Ischemic heart disease	5	Prevalence	Rate	34	Azerbaijan	Both	27	Age-standardized	4073.622205	4390.10586429227	3805.96757601596	Age-standardized
1065	1990	493	Ischemic heart disease	1	Deaths	Number	19	Timor-Leste	Both	22	All ages	273.1996213	339.451990709515	210.778739837117	All ages
1066	1990	493	Ischemic heart disease	1	Deaths	Percent	19	Timor-Leste	Both	22	All ages	0.034354051	0.0419295669011392	0.0280569537322033	All ages
1067	1990	493	Ischemic heart disease	1	Deaths	Rate	19	Timor-Leste	Both	22	All ages	34.97435147	43.4558187651707	26.9833819467893	All ages
181264	2000	493	Ischemic heart disease	5	Prevalence	Percent	34	Azerbaijan	Both	27	Age-standardized	0.0423262	0.0457540056986805	0.0395398096730856	Age-standardized
1069	1990	493	Ischemic heart disease	1	Deaths	Number	560	Oregon	Both	22	All ages	6455.771048	6843.42901378159	5780.51168342845	All ages
1070	1990	493	Ischemic heart disease	1	Deaths	Percent	560	Oregon	Both	22	All ages	0.257737012	0.271441614724247	0.230927504163784	All ages
1071	1990	493	Ischemic heart disease	1	Deaths	Rate	560	Oregon	Both	22	All ages	221.5202782	234.822190514578	198.349747336344	All ages
181265	2000	493	Ischemic heart disease	5	Prevalence	Rate	34	Azerbaijan	Both	27	Age-standardized	4084.532999	4407.88275956517	3813.91165985397	Age-standardized
1073	1991	493	Ischemic heart disease	1	Deaths	Number	158	South Asia	Both	22	All ages	725562.3809	787263.275910264	662385.507141265	All ages
1074	1991	493	Ischemic heart disease	1	Deaths	Percent	158	South Asia	Both	22	All ages	0.069801237	0.0753191769128732	0.0636335531652983	All ages
1075	1991	493	Ischemic heart disease	1	Deaths	Rate	158	South Asia	Both	22	All ages	65.10504687	70.6414966245089	59.4361568723509	All ages
181266	2001	493	Ischemic heart disease	5	Prevalence	Percent	34	Azerbaijan	Both	27	Age-standardized	0.042498163	0.0458473381356999	0.0397268870502327	Age-standardized
1077	1990	493	Ischemic heart disease	1	Deaths	Number	1	Global	Both	22	All ages	5367136.581	5562773.87416646	5076403.8639052	All ages
1078	1990	493	Ischemic heart disease	1	Deaths	Percent	1	Global	Both	22	All ages	0.116436045	0.120753582398909	0.111074208647351	All ages
1079	1990	493	Ischemic heart disease	1	Deaths	Rate	1	Global	Both	22	All ages	100.6283375	104.296337222173	95.1773955300549	All ages
181267	2001	493	Ischemic heart disease	5	Prevalence	Rate	34	Azerbaijan	Both	27	Age-standardized	4099.149708	4417.44000942212	3827.53146779832	Age-standardized
1081	1991	493	Ischemic heart disease	1	Deaths	Number	44	Bosnia and Herzegovina	Both	22	All ages	7477.893223	8045.13521870324	6829.51581722249	All ages
1082	1991	493	Ischemic heart disease	1	Deaths	Percent	44	Bosnia and Herzegovina	Both	22	All ages	0.24183535	0.260112380450272	0.222198663095655	All ages
1083	1991	493	Ischemic heart disease	1	Deaths	Rate	44	Bosnia and Herzegovina	Both	22	All ages	165.9868553	178.577930389098	151.594816873169	All ages
181268	2002	493	Ischemic heart disease	5	Prevalence	Percent	34	Azerbaijan	Both	27	Age-standardized	0.042741052	0.0460362762075955	0.0398897960500158	Age-standardized
1085	1990	493	Ischemic heart disease	1	Deaths	Number	35427	Miyagi	Both	22	All ages	1664.72663	1762.97855924995	1519.00444070093	All ages
1086	1990	493	Ischemic heart disease	1	Deaths	Percent	35427	Miyagi	Both	22	All ages	0.119076792	0.125574340948039	0.109712811327685	All ages
1087	1990	493	Ischemic heart disease	1	Deaths	Rate	35427	Miyagi	Both	22	All ages	72.72309672	77.0152035766539	66.3572654475132	All ages
181269	2002	493	Ischemic heart disease	5	Prevalence	Rate	34	Azerbaijan	Both	27	Age-standardized	4119.922565	4430.24318407595	3839.47356568125	Age-standardized
1089	1990	493	Ischemic heart disease	1	Deaths	Number	60132	Vestland	Both	22	All ages	1519.558925	1606.97296608159	1386.8620382271	All ages
1090	1990	493	Ischemic heart disease	1	Deaths	Percent	60132	Vestland	Both	22	All ages	0.293925157	0.307728897017389	0.268375702916009	All ages
1091	1990	493	Ischemic heart disease	1	Deaths	Rate	60132	Vestland	Both	22	All ages	293.8019121	310.703140445092	268.145388713007	All ages
181270	2003	493	Ischemic heart disease	5	Prevalence	Percent	34	Azerbaijan	Both	27	Age-standardized	0.043026382	0.0463134864986666	0.0400929718541717	Age-standardized
1093	1990	493	Ischemic heart disease	1	Deaths	Number	35619	Bungoma	Both	22	All ages	75.71036152	100.72346242608	52.4400304257975	All ages
1094	1990	493	Ischemic heart disease	1	Deaths	Percent	35619	Bungoma	Both	22	All ages	0.010365351	0.0134064074217368	0.00725858657219721	All ages
1095	1990	493	Ischemic heart disease	1	Deaths	Rate	35619	Bungoma	Both	22	All ages	8.944681929	11.8998155082827	6.19544515533003	All ages
181271	2003	493	Ischemic heart disease	5	Prevalence	Rate	34	Azerbaijan	Both	27	Age-standardized	4144.22051	4459.66709325401	3861.67274058172	Age-standardized
1097	1991	493	Ischemic heart disease	1	Deaths	Number	35658	Trans Nzoia	Both	22	All ages	33.3942592	47.9017902093823	21.5782973075912	All ages
1098	1991	493	Ischemic heart disease	1	Deaths	Percent	35658	Trans Nzoia	Both	22	All ages	0.011943983	0.0161410372631536	0.00777843080712069	All ages
1099	1991	493	Ischemic heart disease	1	Deaths	Rate	35658	Trans Nzoia	Both	22	All ages	7.367445662	10.5680989766895	4.76060666414075	All ages
181272	2004	493	Ischemic heart disease	5	Prevalence	Percent	34	Azerbaijan	Both	27	Age-standardized	0.043333568	0.0466197813279483	0.0403688311713857	Age-standardized
1101	1990	493	Ischemic heart disease	1	Deaths	Number	4620	Yorkshire and the Humber	Both	22	All ages	17095.89766	17642.5705973766	16066.5736678368	All ages
1102	1990	493	Ischemic heart disease	1	Deaths	Percent	4620	Yorkshire and the Humber	Both	22	All ages	0.298561681	0.306516986354982	0.280635296722974	All ages
1103	1990	493	Ischemic heart disease	1	Deaths	Rate	4620	Yorkshire and the Humber	Both	22	All ages	346.2159988	357.286895528051	325.370738684063	All ages
181273	2004	493	Ischemic heart disease	5	Prevalence	Rate	34	Azerbaijan	Both	27	Age-standardized	4170.41461	4491.59121571714	3880.01247530267	Age-standardized
1105	1990	493	Ischemic heart disease	1	Deaths	Number	35459	Tokushima	Both	22	All ages	892.1440651	950.094012236914	795.683539204561	All ages
1106	1990	493	Ischemic heart disease	1	Deaths	Percent	35459	Tokushima	Both	22	All ages	0.126819953	0.134315388760876	0.112336111548006	All ages
1107	1990	493	Ischemic heart disease	1	Deaths	Rate	35459	Tokushima	Both	22	All ages	105.1437663	111.973465629629	93.7753972571788	All ages
181274	2005	493	Ischemic heart disease	5	Prevalence	Percent	34	Azerbaijan	Both	27	Age-standardized	0.043641978	0.0469887833167592	0.0405879844218133	Age-standardized
1109	1990	493	Ischemic heart disease	1	Deaths	Number	68	Republic of Korea	Both	22	All ages	12338.69098	14137.5999282209	10729.6012986502	All ages
1110	1990	493	Ischemic heart disease	1	Deaths	Percent	68	Republic of Korea	Both	22	All ages	0.051612796	0.0590922384437084	0.0449622100105939	All ages
1111	1990	493	Ischemic heart disease	1	Deaths	Rate	68	Republic of Korea	Both	22	All ages	27.88701012	31.9527730261183	24.2502628944924	All ages
181275	2005	493	Ischemic heart disease	5	Prevalence	Rate	34	Azerbaijan	Both	27	Age-standardized	4196.816879	4526.35462996639	3894.70471595013	Age-standardized
1113	1990	493	Ischemic heart disease	1	Deaths	Number	35	Georgia	Both	22	All ages	20225.80828	21126.8906611388	19156.7381544488	All ages
1114	1990	493	Ischemic heart disease	1	Deaths	Percent	35	Georgia	Both	22	All ages	0.367906647	0.384167281610261	0.348693237923058	All ages
1115	1990	493	Ischemic heart disease	1	Deaths	Rate	35	Georgia	Both	22	All ages	366.2087144	382.523722196731	346.852118540425	All ages
181276	2006	493	Ischemic heart disease	5	Prevalence	Percent	34	Azerbaijan	Both	27	Age-standardized	0.043995442	0.0471953244425035	0.0410581721042053	Age-standardized
1117	1990	493	Ischemic heart disease	1	Deaths	Number	53	Serbia	Both	22	All ages	25355.24891	27309.7296907141	23283.8769416039	All ages
1118	1990	493	Ischemic heart disease	1	Deaths	Percent	53	Serbia	Both	22	All ages	0.245687698	0.263781391861876	0.225872983198726	All ages
1119	1990	493	Ischemic heart disease	1	Deaths	Rate	53	Serbia	Both	22	All ages	263.3065397	283.603227503348	241.79597250554	All ages
181277	2006	493	Ischemic heart disease	5	Prevalence	Rate	34	Azerbaijan	Both	27	Age-standardized	4226.645859	4540.74116798513	3945.3883413253	Age-standardized
1121	1991	493	Ischemic heart disease	1	Deaths	Number	60	Lithuania	Both	22	All ages	16588.88277	17186.0556112287	15615.337372334	All ages
1122	1991	493	Ischemic heart disease	1	Deaths	Percent	60	Lithuania	Both	22	All ages	0.401738432	0.414396379656087	0.37864163063957	All ages
1123	1991	493	Ischemic heart disease	1	Deaths	Rate	60	Lithuania	Both	22	All ages	450.1990389	466.405473277544	423.778380699145	All ages
181278	2007	493	Ischemic heart disease	5	Prevalence	Percent	34	Azerbaijan	Both	27	Age-standardized	0.044424971	0.0475946107363275	0.0414787062396686	Age-standardized
1125	1990	493	Ischemic heart disease	1	Deaths	Number	149	Palestine	Both	22	All ages	2107.469608	2566.64231105765	1728.0149369235	All ages
1126	1990	493	Ischemic heart disease	1	Deaths	Percent	149	Palestine	Both	22	All ages	0.176518987	0.195769287219523	0.155816993584772	All ages
1127	1990	493	Ischemic heart disease	1	Deaths	Rate	149	Palestine	Both	22	All ages	102.9581904	125.390585343258	84.4203352719777	All ages
181279	2007	493	Ischemic heart disease	5	Prevalence	Rate	34	Azerbaijan	Both	27	Age-standardized	4262.175141	4576.35124260807	3990.42289357455	Age-standardized
1129	1990	493	Ischemic heart disease	1	Deaths	Number	44747	Waltham Forest	Both	22	All ages	612.9082238	645.07166561847	564.316573121089	All ages
1130	1990	493	Ischemic heart disease	1	Deaths	Percent	44747	Waltham Forest	Both	22	All ages	0.270943755	0.281337945582798	0.253473855407986	All ages
1131	1990	493	Ischemic heart disease	1	Deaths	Rate	44747	Waltham Forest	Both	22	All ages	284.9118188	299.863069811093	262.32387652483	All ages
181280	2008	493	Ischemic heart disease	5	Prevalence	Percent	34	Azerbaijan	Both	27	Age-standardized	0.044866957	0.0479748528603384	0.0418850120919848	Age-standardized
1133	1990	493	Ischemic heart disease	1	Deaths	Number	182	Malawi	Both	22	All ages	2212.749347	2602.56575070885	1879.61402376114	All ages
1134	1990	493	Ischemic heart disease	1	Deaths	Percent	182	Malawi	Both	22	All ages	0.013074373	0.0152219758601319	0.0110971951256231	All ages
1135	1990	493	Ischemic heart disease	1	Deaths	Rate	182	Malawi	Both	22	All ages	22.56594349	26.5413485445576	19.1685804365538	All ages
181281	2008	493	Ischemic heart disease	5	Prevalence	Rate	34	Azerbaijan	Both	27	Age-standardized	4298.082103	4601.80178219165	4023.30730758155	Age-standardized
1137	1991	493	Ischemic heart disease	1	Deaths	Number	159	South Asia	Both	22	All ages	725562.3809	787263.275910264	662385.507141265	All ages
1138	1991	493	Ischemic heart disease	1	Deaths	Percent	159	South Asia	Both	22	All ages	0.069801237	0.0753191769128732	0.0636335531652983	All ages
1139	1991	493	Ischemic heart disease	1	Deaths	Rate	159	South Asia	Both	22	All ages	65.10504687	70.6414966245089	59.4361568723509	All ages
181282	2009	493	Ischemic heart disease	5	Prevalence	Percent	34	Azerbaijan	Both	27	Age-standardized	0.045257266	0.0483763981063877	0.0423341995769199	Age-standardized
1141	1990	493	Ischemic heart disease	1	Deaths	Number	44764	Hampshire	Both	22	All ages	3019.453074	3171.62231365074	2814.6798137528	All ages
1142	1990	493	Ischemic heart disease	1	Deaths	Percent	44764	Hampshire	Both	22	All ages	0.271363585	0.281496270530671	0.253823070381667	All ages
1143	1990	493	Ischemic heart disease	1	Deaths	Rate	44764	Hampshire	Both	22	All ages	258.3965748	271.418804106885	240.872636601302	All ages
181283	2009	493	Ischemic heart disease	5	Prevalence	Rate	34	Azerbaijan	Both	27	Age-standardized	4329.152124	4625.18642097969	4056.76209696012	Age-standardized
1145	1991	493	Ischemic heart disease	1	Deaths	Number	45	Bulgaria	Both	22	All ages	34144.60599	35564.2107281025	32552.1762888642	All ages
1146	1991	493	Ischemic heart disease	1	Deaths	Percent	45	Bulgaria	Both	22	All ages	0.303348423	0.312249753576727	0.291829381330302	All ages
1147	1991	493	Ischemic heart disease	1	Deaths	Rate	45	Bulgaria	Both	22	All ages	396.4710635	412.95484428219	377.980520731538	All ages
181284	2010	493	Ischemic heart disease	5	Prevalence	Percent	34	Azerbaijan	Both	27	Age-standardized	0.045533486	0.0487789493801876	0.0425753330300096	Age-standardized
1149	1991	493	Ischemic heart disease	1	Deaths	Number	176	Comoros	Both	22	All ages	130.7541034	170.203712694514	99.2519715326602	All ages
1150	1991	493	Ischemic heart disease	1	Deaths	Percent	176	Comoros	Both	22	All ages	0.025936873	0.0319052153695322	0.0208748564524235	All ages
1151	1991	493	Ischemic heart disease	1	Deaths	Rate	176	Comoros	Both	22	All ages	27.665535	36.0124588607836	21.0001737628771	All ages
181285	2010	493	Ischemic heart disease	5	Prevalence	Rate	34	Azerbaijan	Both	27	Age-standardized	4350.501697	4650.91049290127	4070.26694074431	Age-standardized
1153	1991	493	Ischemic heart disease	1	Deaths	Number	35435	Chiba	Both	22	All ages	3761.795433	3988.76156212867	3404.40189807689	All ages
1154	1991	493	Ischemic heart disease	1	Deaths	Percent	35435	Chiba	Both	22	All ages	0.126812918	0.134001871191885	0.115204415532304	All ages
1155	1991	493	Ischemic heart disease	1	Deaths	Rate	35435	Chiba	Both	22	All ages	65.83716732	69.8094213341567	59.5822344333918	All ages
181286	2011	493	Ischemic heart disease	5	Prevalence	Percent	34	Azerbaijan	Both	27	Age-standardized	0.045704079	0.0489081868538255	0.0429234398392138	Age-standardized
1157	1991	493	Ischemic heart disease	1	Deaths	Number	35641	Marsabit	Both	22	All ages	14.84305987	21.2739898634343	9.17550293023553	All ages
1158	1991	493	Ischemic heart disease	1	Deaths	Percent	35641	Marsabit	Both	22	All ages	0.01180883	0.0165365484606643	0.00741434198604265	All ages
1159	1991	493	Ischemic heart disease	1	Deaths	Rate	35641	Marsabit	Both	22	All ages	10.50002161	15.0492792690465	6.49077615	All ages
181287	2011	493	Ischemic heart disease	5	Prevalence	Rate	34	Azerbaijan	Both	27	Age-standardized	4362.782722	4661.06322252815	4095.02286765884	Age-standardized
1161	1991	493	Ischemic heart disease	1	Deaths	Number	35643	Migori	Both	22	All ages	59.2637095	85.5594716638155	38.6427928642055	All ages
1162	1991	493	Ischemic heart disease	1	Deaths	Percent	35643	Migori	Both	22	All ages	0.006130609	0.00869737125798768	0.00398445674898238	All ages
1163	1991	493	Ischemic heart disease	1	Deaths	Rate	35643	Migori	Both	22	All ages	10.55818559	15.2429334720587	6.88444551315221	All ages
181288	2012	493	Ischemic heart disease	5	Prevalence	Percent	34	Azerbaijan	Both	27	Age-standardized	0.045835287	0.0490719307279596	0.0431030057957931	Age-standardized
1165	1990	493	Ischemic heart disease	1	Deaths	Number	35444	Gifu	Both	22	All ages	1705.175671	1800.60035864694	1543.29702683359	All ages
1166	1990	493	Ischemic heart disease	1	Deaths	Percent	35444	Gifu	Both	22	All ages	0.122286727	0.128883478500502	0.1113815725434	All ages
1167	1990	493	Ischemic heart disease	1	Deaths	Rate	35444	Gifu	Both	22	All ages	80.80516974	85.3271719077105	73.1340355903534	All ages
181289	2012	493	Ischemic heart disease	5	Prevalence	Rate	34	Azerbaijan	Both	27	Age-standardized	4371.415124	4670.32584661641	4104.59427053322	Age-standardized
1169	1991	493	Ischemic heart disease	1	Deaths	Number	77	Cyprus	Both	22	All ages	1458.784798	1598.78392586255	1316.48700035226	All ages
1170	1991	493	Ischemic heart disease	1	Deaths	Percent	77	Cyprus	Both	22	All ages	0.220064775	0.240288881459895	0.199566790577511	All ages
1171	1991	493	Ischemic heart disease	1	Deaths	Rate	77	Cyprus	Both	22	All ages	184.1249069	201.795317495086	166.164362748964	All ages
181290	2013	493	Ischemic heart disease	5	Prevalence	Percent	34	Azerbaijan	Both	27	Age-standardized	0.045939725	0.0491527053789451	0.0431216521834802	Age-standardized
1173	1990	493	Ischemic heart disease	1	Deaths	Number	4771	Roraima	Both	22	All ages	73.32860332	85.0241497650108	61.6401237118816	All ages
1174	1990	493	Ischemic heart disease	1	Deaths	Percent	4771	Roraima	Both	22	All ages	0.069686503	0.0748263290378252	0.0638462288826948	All ages
1175	1990	493	Ischemic heart disease	1	Deaths	Rate	4771	Roraima	Both	22	All ages	35.71071844	41.4063998973204	30.0184785050893	All ages
181291	2013	493	Ischemic heart disease	5	Prevalence	Rate	34	Azerbaijan	Both	27	Age-standardized	4377.729563	4673.64581118989	4103.81785550448	Age-standardized
1177	1991	493	Ischemic heart disease	1	Deaths	Number	35642	Meru	Both	22	All ages	123.2326702	174.860633620615	78.21301983	All ages
1178	1991	493	Ischemic heart disease	1	Deaths	Percent	35642	Meru	Both	22	All ages	0.018649583	0.0252700500523463	0.0122386139098455	All ages
1179	1991	493	Ischemic heart disease	1	Deaths	Rate	35642	Meru	Both	22	All ages	10.61435499	15.0612076912915	6.73669373944471	All ages
181292	2014	493	Ischemic heart disease	5	Prevalence	Percent	34	Azerbaijan	Both	27	Age-standardized	0.046023494	0.0492142490547528	0.0432022852743531	Age-standardized
1181	1991	493	Ischemic heart disease	1	Deaths	Number	193	Botswana	Both	22	All ages	459.5863843	577.789387324232	341.560695446744	All ages
1182	1991	493	Ischemic heart disease	1	Deaths	Percent	193	Botswana	Both	22	All ages	0.040661257	0.0483792193612323	0.0329396449805618	All ages
1183	1991	493	Ischemic heart disease	1	Deaths	Rate	193	Botswana	Both	22	All ages	33.72896494	42.4038627970928	25.0670801235672	All ages
181293	2014	493	Ischemic heart disease	5	Prevalence	Rate	34	Azerbaijan	Both	27	Age-standardized	4382.433709	4675.60148946254	4108.82757336573	Age-standardized
1185	1991	493	Ischemic heart disease	1	Deaths	Number	4710	North Sumatra	Both	22	All ages	5833.183496	7073.28220916286	4666.03348363966	All ages
1186	1991	493	Ischemic heart disease	1	Deaths	Percent	4710	North Sumatra	Both	22	All ages	0.072634681	0.0844268356387654	0.0607198578956727	All ages
1187	1991	493	Ischemic heart disease	1	Deaths	Rate	4710	North Sumatra	Both	22	All ages	54.05085316	65.5417300569217	43.235926119999	All ages
181294	2015	493	Ischemic heart disease	5	Prevalence	Percent	34	Azerbaijan	Both	27	Age-standardized	0.046098503	0.049247550450216	0.0432412029588839	Age-standardized
1189	1990	493	Ischemic heart disease	1	Deaths	Number	85	Israel	Both	22	All ages	8054.207645	8377.36394621156	7514.73477521479	All ages
1190	1990	493	Ischemic heart disease	1	Deaths	Percent	85	Israel	Both	22	All ages	0.274598052	0.284603684199799	0.255636941538644	All ages
1191	1990	493	Ischemic heart disease	1	Deaths	Rate	85	Israel	Both	22	All ages	162.3484713	168.862325140573	151.474329527171	All ages
181295	2015	493	Ischemic heart disease	5	Prevalence	Rate	34	Azerbaijan	Both	27	Age-standardized	4386.756113	4680.21078520601	4112.22104457373	Age-standardized
1193	1990	493	Ischemic heart disease	1	Deaths	Number	4652	Durango	Both	22	All ages	674.3280918	702.726190586686	641.580196292566	All ages
1194	1990	493	Ischemic heart disease	1	Deaths	Percent	4652	Durango	Both	22	All ages	0.088847664	0.0932886211808755	0.0838227534364487	All ages
1195	1990	493	Ischemic heart disease	1	Deaths	Rate	4652	Durango	Both	22	All ages	47.41651665	49.4133768466901	45.1137931693002	All ages
181296	2016	493	Ischemic heart disease	5	Prevalence	Percent	34	Azerbaijan	Both	27	Age-standardized	0.046196926	0.0493479769510981	0.0432979197651974	Age-standardized
1197	1991	493	Ischemic heart disease	1	Deaths	Number	35452	Nara	Both	22	All ages	1157.341499	1228.79040375107	1049.65236163354	All ages
1198	1991	493	Ischemic heart disease	1	Deaths	Percent	35452	Nara	Both	22	All ages	0.126184207	0.133091331630982	0.114652046277165	All ages
1199	1991	493	Ischemic heart disease	1	Deaths	Rate	35452	Nara	Both	22	All ages	81.79994367	86.8498934179485	74.1885641810713	All ages
181297	2016	493	Ischemic heart disease	5	Prevalence	Rate	34	Azerbaijan	Both	27	Age-standardized	4393.593212	4691.87490957196	4115.786256	Age-standardized
1201	1991	493	Ischemic heart disease	1	Deaths	Number	552	New Hampshire	Both	22	All ages	2265.065362	2412.58014952053	2027.17008993919	All ages
1202	1991	493	Ischemic heart disease	1	Deaths	Percent	552	New Hampshire	Both	22	All ages	0.267655668	0.281918850168979	0.240584219719991	All ages
1203	1991	493	Ischemic heart disease	1	Deaths	Rate	552	New Hampshire	Both	22	All ages	197.6140571	210.483882420733	176.859048990512	All ages
181298	2017	493	Ischemic heart disease	5	Prevalence	Percent	34	Azerbaijan	Both	27	Age-standardized	0.046316189	0.0495214196322279	0.043428191033682	Age-standardized
1205	1990	493	Ischemic heart disease	1	Deaths	Number	35460	Kagawa	Both	22	All ages	1043.385365	1106.65546035403	944.345882866683	All ages
1206	1990	493	Ischemic heart disease	1	Deaths	Percent	35460	Kagawa	Both	22	All ages	0.127589822	0.134511234735223	0.116113100538167	All ages
1207	1990	493	Ischemic heart disease	1	Deaths	Rate	35460	Kagawa	Both	22	All ages	99.87275863	105.928966759694	90.3927077754052	All ages
1208	1991	493	Ischemic heart disease	1	Deaths	Number	4659	Morelos	Both	22	All ages	552.6955955	574.345180529703	527.441391430657	All ages
1209	1991	493	Ischemic heart disease	1	Deaths	Percent	4659	Morelos	Both	22	All ages	0.085814538	0.0897959274768982	0.0814503247844589	All ages
1210	1991	493	Ischemic heart disease	1	Deaths	Rate	4659	Morelos	Both	22	All ages	42.63242674	44.3023773485888	40.684432192632	All ages
181299	2017	493	Ischemic heart disease	5	Prevalence	Rate	34	Azerbaijan	Both	27	Age-standardized	4402.339183	4714.4036101392	4111.82182755437	Age-standardized
1212	1990	493	Ischemic heart disease	1	Deaths	Number	528	Colorado	Both	22	All ages	5074.826865	5389.90388362066	4554.62307730506	All ages
1213	1990	493	Ischemic heart disease	1	Deaths	Percent	528	Colorado	Both	22	All ages	0.236729078	0.250055508826391	0.211043952422616	All ages
1214	1990	493	Ischemic heart disease	1	Deaths	Rate	528	Colorado	Both	22	All ages	150.5015329	159.845610197198	135.074116483318	All ages
181300	2018	493	Ischemic heart disease	5	Prevalence	Percent	34	Azerbaijan	Both	27	Age-standardized	0.046433409	0.0496932147416412	0.0434559094960147	Age-standardized
1216	1990	493	Ischemic heart disease	1	Deaths	Number	44731	Bromley	Both	22	All ages	821.3956739	867.316151571521	748.388230140706	All ages
1217	1990	493	Ischemic heart disease	1	Deaths	Percent	44731	Bromley	Both	22	All ages	0.272211289	0.282698631947083	0.252312133525856	All ages
1218	1990	493	Ischemic heart disease	1	Deaths	Rate	44731	Bromley	Both	22	All ages	280.41288	296.089482394328	255.489169999731	All ages
181301	2018	493	Ischemic heart disease	5	Prevalence	Rate	34	Azerbaijan	Both	27	Age-standardized	4411.057358	4728.35660212861	4125.6785421725	Age-standardized
1220	1991	493	Ischemic heart disease	1	Deaths	Number	523	Alabama	Both	22	All ages	9942.486923	10459.0962123068	9126.39973958323	All ages
1221	1991	493	Ischemic heart disease	1	Deaths	Percent	523	Alabama	Both	22	All ages	0.248825458	0.260463949507754	0.227621964615395	All ages
1222	1991	493	Ischemic heart disease	1	Deaths	Rate	523	Alabama	Both	22	All ages	239.4959278	251.940080035582	219.837912775083	All ages
181302	2019	493	Ischemic heart disease	5	Prevalence	Percent	34	Azerbaijan	Both	27	Age-standardized	0.04651547	0.0499838545203738	0.0433481153815756	Age-standardized
1224	1991	493	Ischemic heart disease	1	Deaths	Number	4644	Baja California	Both	22	All ages	1089.954774	1125.83441977204	1053.11591021737	All ages
1225	1991	493	Ischemic heart disease	1	Deaths	Percent	4644	Baja California	Both	22	All ages	0.125153978	0.128904738969271	0.120789123522053	All ages
1226	1991	493	Ischemic heart disease	1	Deaths	Rate	4644	Baja California	Both	22	All ages	61.6503112	63.6797452158681	59.5666215809941	All ages
181303	2019	493	Ischemic heart disease	5	Prevalence	Rate	34	Azerbaijan	Both	27	Age-standardized	4416.748354	4736.49371677763	4110.84041614168	Age-standardized
1228	1990	493	Ischemic heart disease	1	Deaths	Number	44748	Camden	Both	22	All ages	499.5909478	524.906748924315	467.900587212438	All ages
1229	1990	493	Ischemic heart disease	1	Deaths	Percent	44748	Camden	Both	22	All ages	0.250783069	0.259156628510992	0.234339351258859	All ages
1230	1990	493	Ischemic heart disease	1	Deaths	Rate	44748	Camden	Both	22	All ages	280.6577717	294.879559284518	262.854915142395	All ages
181304	2020	493	Ischemic heart disease	5	Prevalence	Percent	34	Azerbaijan	Both	27	Age-standardized	0.046468699	0.0499523043808212	0.0433803581824139	Age-standardized
1232	1990	493	Ischemic heart disease	1	Deaths	Number	200	Benin	Both	22	All ages	1287.807016	1505.82108267526	1087.80671676981	All ages
1233	1990	493	Ischemic heart disease	1	Deaths	Percent	200	Benin	Both	22	All ages	0.019283588	0.0225923688788679	0.0166205592048252	All ages
1234	1990	493	Ischemic heart disease	1	Deaths	Rate	200	Benin	Both	22	All ages	26.54923671	31.0437820687753	22.4260604642063	All ages
181305	2020	493	Ischemic heart disease	5	Prevalence	Rate	34	Azerbaijan	Both	27	Age-standardized	4416.323244	4751.51203910612	4116.79124654879	Age-standardized
1236	1991	493	Ischemic heart disease	1	Deaths	Number	94	Switzerland	Both	22	All ages	15940.67646	16750.6708781698	14510.4195356829	All ages
1237	1991	493	Ischemic heart disease	1	Deaths	Percent	94	Switzerland	Both	22	All ages	0.254241155	0.267230205690382	0.230576652696568	All ages
1238	1991	493	Ischemic heart disease	1	Deaths	Rate	94	Switzerland	Both	22	All ages	230.3923993	242.099340135518	209.720734186031	All ages
181306	2021	493	Ischemic heart disease	5	Prevalence	Percent	34	Azerbaijan	Both	27	Age-standardized	0.046460824	0.0506563702007101	0.0427354591775956	Age-standardized
1240	1990	493	Ischemic heart disease	1	Deaths	Number	150	Oman	Both	22	All ages	1744.969596	2198.45722189432	1357.73015731362	All ages
1241	1990	493	Ischemic heart disease	1	Deaths	Percent	150	Oman	Both	22	All ages	0.191555343	0.209975325581443	0.172294075272855	All ages
1242	1990	493	Ischemic heart disease	1	Deaths	Rate	150	Oman	Both	22	All ages	87.93406019	110.78661202959	68.4199458971362	All ages
200987	2021	493	Ischemic heart disease	5	Prevalence	Rate	156	United Arab Emirates	Both	27	Age-standardized	7608.885984	8286.01339813175	6995.21230293681	Age-standardized
1244	1990	493	Ischemic heart disease	1	Deaths	Number	95081	Brazil South	Both	22	All ages	18293.16036	18791.8441129008	17459.7623193158	All ages
1245	1990	493	Ischemic heart disease	1	Deaths	Percent	95081	Brazil South	Both	22	All ages	0.145988858	0.150398628213534	0.138792869059648	All ages
1246	1990	493	Ischemic heart disease	1	Deaths	Rate	95081	Brazil South	Both	22	All ages	81.9275402	84.160939587462	78.1950931978306	All ages
224584	2000	493	Ischemic heart disease	1	Deaths	Rate	34	Azerbaijan	Both	27	Age-standardized	367.9430783	390.395578121039	342.33767174728	Age-standardized
1248	1991	493	Ischemic heart disease	1	Deaths	Number	192	Southern Sub-Saharan Africa	Both	22	All ages	18481.03183	20543.1121166153	16003.3643693303	All ages
1249	1991	493	Ischemic heart disease	1	Deaths	Percent	192	Southern Sub-Saharan Africa	Both	22	All ages	0.043020335	0.0477039171491189	0.0372844443800644	All ages
1250	1991	493	Ischemic heart disease	1	Deaths	Rate	192	Southern Sub-Saharan Africa	Both	22	All ages	34.45672013	38.3013389870915	29.8372651701543	All ages
225939	2001	493	Ischemic heart disease	1	Deaths	Rate	34	Azerbaijan	Both	27	Age-standardized	358.5359318	380.977517257284	329.059987644308	Age-standardized
1252	1990	493	Ischemic heart disease	1	Deaths	Number	51	Poland	Both	22	All ages	109992.2264	112660.467853348	105216.925594531	All ages
1253	1990	493	Ischemic heart disease	1	Deaths	Percent	51	Poland	Both	22	All ages	0.283845601	0.290084963346328	0.271601149658901	All ages
1254	1990	493	Ischemic heart disease	1	Deaths	Rate	51	Poland	Both	22	All ages	288.1443272	295.134263403398	275.634571954153	All ages
282840	2003	493	Ischemic heart disease	1	Deaths	Rate	34	Azerbaijan	Both	27	Age-standardized	374.4718176	397.423719007178	343.825813620257	Age-standardized
1256	1991	493	Ischemic heart disease	1	Deaths	Number	4743	European Union	Both	22	All ages	1014073.003	1045786.97040528	943698.317037057	All ages
1257	1991	493	Ischemic heart disease	1	Deaths	Percent	4743	European Union	Both	22	All ages	0.234020362	0.24141706955185	0.217813274196842	All ages
1258	1991	493	Ischemic heart disease	1	Deaths	Rate	4743	European Union	Both	22	All ages	240.1190545	247.628501775416	223.45526095559	All ages
315684	1990	493	Ischemic heart disease	6	Incidence	Percent	34	Azerbaijan	Both	27	Age-standardized	0.002019522	0.0023531602206116	0.0017348296340362	Age-standardized
1260	1991	493	Ischemic heart disease	1	Deaths	Number	570	Washington	Both	22	All ages	9113.075026	9678.49950531732	8161.88632873489	All ages
1261	1991	493	Ischemic heart disease	1	Deaths	Percent	570	Washington	Both	22	All ages	0.244601398	0.258574145786931	0.219114543106116	All ages
1262	1991	493	Ischemic heart disease	1	Deaths	Rate	570	Washington	Both	22	All ages	179.3300071	190.45661096282	160.612211467345	All ages
315685	1990	493	Ischemic heart disease	6	Incidence	Rate	34	Azerbaijan	Both	27	Age-standardized	654.6437926	759.47385342782	567.56369411544	Age-standardized
1264	1991	493	Ischemic heart disease	1	Deaths	Number	4844	Bihar	Both	22	All ages	39659.05929	46534.6587958367	33385.0035160622	All ages
1265	1991	493	Ischemic heart disease	1	Deaths	Percent	4844	Bihar	Both	22	All ages	0.060048549	0.0690012981351657	0.0519297312486096	All ages
1266	1991	493	Ischemic heart disease	1	Deaths	Rate	4844	Bihar	Both	22	All ages	59.50348886	69.8194712858331	50.0900480348141	All ages
315686	1991	493	Ischemic heart disease	6	Incidence	Percent	34	Azerbaijan	Both	27	Age-standardized	0.002041698	0.0023440818101155	0.0017851954225254	Age-standardized
1268	1990	493	Ischemic heart disease	1	Deaths	Number	4668	Sonora	Both	22	All ages	1269.376325	1308.64473810532	1225.65232620444	All ages
1269	1990	493	Ischemic heart disease	1	Deaths	Percent	4668	Sonora	Both	22	All ages	0.135542848	0.140727144226133	0.129116803187527	All ages
1270	1990	493	Ischemic heart disease	1	Deaths	Rate	4668	Sonora	Both	22	All ages	66.660948	68.723117924603	64.3647942758417	All ages
315687	1991	493	Ischemic heart disease	6	Incidence	Rate	34	Azerbaijan	Both	27	Age-standardized	662.5701548	758.70684053991	581.36401929948	Age-standardized
1272	1990	493	Ischemic heart disease	1	Deaths	Number	44732	Bexley	Both	22	All ages	516.3570713	549.084916715028	471.144461055269	All ages
1273	1990	493	Ischemic heart disease	1	Deaths	Percent	44732	Bexley	Both	22	All ages	0.259480588	0.269664777814679	0.241606402303439	All ages
1274	1990	493	Ischemic heart disease	1	Deaths	Rate	44732	Bexley	Both	22	All ages	237.217255	252.252605658551	216.446335211328	All ages
315688	1992	493	Ischemic heart disease	6	Incidence	Percent	34	Azerbaijan	Both	27	Age-standardized	0.002036261	0.002322078161677	0.0017915383563443	Age-standardized
1276	1990	493	Ischemic heart disease	1	Deaths	Number	44716	Bedford	Both	22	All ages	364.2717398	387.091853850296	335.85811317025	All ages
1277	1990	493	Ischemic heart disease	1	Deaths	Percent	44716	Bedford	Both	22	All ages	0.278797048	0.289043015365668	0.261717742745152	All ages
1278	1990	493	Ischemic heart disease	1	Deaths	Rate	44716	Bedford	Both	22	All ages	270.2300039	287.158793183304	249.151743958139	All ages
315689	1992	493	Ischemic heart disease	6	Incidence	Rate	34	Azerbaijan	Both	27	Age-standardized	669.7851664	768.42879596433	593.12052780323	Age-standardized
1280	1991	493	Ischemic heart disease	1	Deaths	Number	12	Lao People's Democratic Republic	Both	22	All ages	4244.360332	5260.68468589427	3378.09345013284	All ages
1281	1991	493	Ischemic heart disease	1	Deaths	Percent	12	Lao People's Democratic Republic	Both	22	All ages	0.069462713	0.081574115665082	0.0592518956632226	All ages
1282	1991	493	Ischemic heart disease	1	Deaths	Rate	12	Lao People's Democratic Republic	Both	22	All ages	99.30320618	123.081646021207	79.0355870160141	All ages
315690	1993	493	Ischemic heart disease	6	Incidence	Percent	34	Azerbaijan	Both	27	Age-standardized	0.002067395	0.0023377267459152	0.0018276277873066	Age-standardized
1284	1990	493	Ischemic heart disease	1	Deaths	Number	561	Pennsylvania	Both	22	All ages	35562.01888	37577.0829738578	31859.8577994633	All ages
1285	1990	493	Ischemic heart disease	1	Deaths	Percent	561	Pennsylvania	Both	22	All ages	0.290917949	0.30668623488627	0.259426035785503	All ages
1286	1990	493	Ischemic heart disease	1	Deaths	Rate	561	Pennsylvania	Both	22	All ages	293.8378187	310.487661915499	263.248021779591	All ages
315691	1993	493	Ischemic heart disease	6	Incidence	Rate	34	Azerbaijan	Both	27	Age-standardized	676.023606	771.84158862365	601.7511523	Age-standardized
1288	1991	493	Ischemic heart disease	1	Deaths	Number	209	Guinea-Bissau	Both	22	All ages	502.1332479	634.650734254997	392.487778496459	All ages
1289	1991	493	Ischemic heart disease	1	Deaths	Percent	209	Guinea-Bissau	Both	22	All ages	0.030072344	0.0364393326897664	0.02453955900864	All ages
1290	1991	493	Ischemic heart disease	1	Deaths	Rate	209	Guinea-Bissau	Both	22	All ages	48.78570878	61.6606966909623	38.1328950847097	All ages
315692	1994	493	Ischemic heart disease	6	Incidence	Percent	34	Azerbaijan	Both	27	Age-standardized	0.002080567	0.0023592517722165	0.0018492842075064	Age-standardized
1292	1990	493	Ischemic heart disease	1	Deaths	Number	134	Tropical Latin America	Both	22	All ages	107545.3768	110638.536448951	102011.548438569	All ages
1293	1990	493	Ischemic heart disease	1	Deaths	Percent	134	Tropical Latin America	Both	22	All ages	0.120476054	0.125099766745919	0.114003048329722	All ages
1294	1990	493	Ischemic heart disease	1	Deaths	Rate	134	Tropical Latin America	Both	22	All ages	70.49770974	72.5253252328395	66.8701969989131	All ages
315693	1994	493	Ischemic heart disease	6	Incidence	Rate	34	Azerbaijan	Both	27	Age-standardized	681.2556338	774.99696430207	603.69557072609	Age-standardized
1296	1990	493	Ischemic heart disease	1	Deaths	Number	118	Suriname	Both	22	All ages	410.4315069	439.516123342331	376.57356651988	All ages
1297	1990	493	Ischemic heart disease	1	Deaths	Percent	118	Suriname	Both	22	All ages	0.155898705	0.165561280188316	0.143230565737557	All ages
1298	1990	493	Ischemic heart disease	1	Deaths	Rate	118	Suriname	Both	22	All ages	106.13267	113.653603345375	97.3774123100104	All ages
315694	1995	493	Ischemic heart disease	6	Incidence	Percent	34	Azerbaijan	Both	27	Age-standardized	0.002110499	0.0023962205240883	0.0018805111906241	Age-standardized
1300	1990	493	Ischemic heart disease	1	Deaths	Number	167	Central Sub-Saharan Africa	Both	22	All ages	23271.65371	29475.763259779	18250.7903310789	All ages
1301	1990	493	Ischemic heart disease	1	Deaths	Percent	167	Central Sub-Saharan Africa	Both	22	All ages	0.029770438	0.0370928753873713	0.023980217904597	All ages
1302	1990	493	Ischemic heart disease	1	Deaths	Rate	167	Central Sub-Saharan Africa	Both	22	All ages	42.34081264	53.6286671016538	33.2057748727777	All ages
315695	1995	493	Ischemic heart disease	6	Incidence	Rate	34	Azerbaijan	Both	27	Age-standardized	685.4177627	775.63373462197	608.10342657054	Age-standardized
1304	1991	493	Ischemic heart disease	1	Deaths	Number	393	Saint Kitts and Nevis	Both	22	All ages	65.08109487	68.7274949255446	61.3597676195417	All ages
1305	1991	493	Ischemic heart disease	1	Deaths	Percent	393	Saint Kitts and Nevis	Both	22	All ages	0.166061032	0.171383602478395	0.159872923121734	All ages
1306	1991	493	Ischemic heart disease	1	Deaths	Rate	393	Saint Kitts and Nevis	Both	22	All ages	156.8374874	165.624866020087	147.869543361357	All ages
315696	1996	493	Ischemic heart disease	6	Incidence	Percent	34	Azerbaijan	Both	27	Age-standardized	0.002116883	0.0023981096116191	0.0018795936738734	Age-standardized
1308	1990	493	Ischemic heart disease	1	Deaths	Number	4855	Jharkhand	Both	22	All ages	13555.00074	16575.33375	10441.0777164994	All ages
1309	1990	493	Ischemic heart disease	1	Deaths	Percent	4855	Jharkhand	Both	22	All ages	0.056466271	0.0664508065815632	0.0451898032756777	All ages
1310	1990	493	Ischemic heart disease	1	Deaths	Rate	4855	Jharkhand	Both	22	All ages	60.50418487	73.9857619532873	46.6048588843455	All ages
315697	1996	493	Ischemic heart disease	6	Incidence	Rate	34	Azerbaijan	Both	27	Age-standardized	688.328771	778.5500552	613.75899021611	Age-standardized
1312	1991	493	Ischemic heart disease	1	Deaths	Number	143	Iraq	Both	22	All ages	18941.87811	22169.651409137	15999.5605141383	All ages
1313	1991	493	Ischemic heart disease	1	Deaths	Percent	143	Iraq	Both	22	All ages	0.157174381	0.170254924461339	0.142945883190159	All ages
1314	1991	493	Ischemic heart disease	1	Deaths	Rate	143	Iraq	Both	22	All ages	101.4821048	118.775069436556	85.7184840641179	All ages
315698	1997	493	Ischemic heart disease	6	Incidence	Percent	34	Azerbaijan	Both	27	Age-standardized	0.002127183	0.0024130223170566	0.0018876565801234	Age-standardized
1316	1990	493	Ischemic heart disease	1	Deaths	Number	53618	Islamabad Capital Territory	Both	22	All ages	256.4089095	322.358904711858	197.796859469935	All ages
1317	1990	493	Ischemic heart disease	1	Deaths	Percent	53618	Islamabad Capital Territory	Both	22	All ages	0.096660741	0.115904752074069	0.0788410457866688	All ages
1318	1990	493	Ischemic heart disease	1	Deaths	Rate	53618	Islamabad Capital Territory	Both	22	All ages	48.28253123	60.7011040081285	37.2457145239955	All ages
315699	1997	493	Ischemic heart disease	6	Incidence	Rate	34	Azerbaijan	Both	27	Age-standardized	690.5653207	783.66545869406	615.84006862489	Age-standardized
1320	1990	493	Ischemic heart disease	1	Deaths	Number	60133	Agder	Both	22	All ages	694.4818596	732.189448150801	632.368862957475	All ages
1321	1990	493	Ischemic heart disease	1	Deaths	Percent	60133	Agder	Both	22	All ages	0.268176226	0.279999646339884	0.247289272725077	All ages
1322	1990	493	Ischemic heart disease	1	Deaths	Rate	60133	Agder	Both	22	All ages	287.5292699	303.14095975989	261.81325683311	All ages
315700	1998	493	Ischemic heart disease	6	Incidence	Percent	34	Azerbaijan	Both	27	Age-standardized	0.002139194	0.0024415021825635	0.0018878555168095	Age-standardized
1324	1990	493	Ischemic heart disease	1	Deaths	Number	95080	Brazil Central-West	Both	22	All ages	4085.441912	4236.91749405948	3885.96436238409	All ages
1325	1990	493	Ischemic heart disease	1	Deaths	Percent	95080	Brazil Central-West	Both	22	All ages	0.094686687	0.0984339226036943	0.0895595463009985	All ages
1326	1990	493	Ischemic heart disease	1	Deaths	Rate	95080	Brazil Central-West	Both	22	All ages	43.14229731	44.741880592412	41.0358128832887	All ages
315701	1998	493	Ischemic heart disease	6	Incidence	Rate	34	Azerbaijan	Both	27	Age-standardized	692.9304819	788.95699625119	618.58631877541	Age-standardized
1328	1991	493	Ischemic heart disease	1	Deaths	Number	487	Mpumalanga	Both	22	All ages	590.6825216	729.671602509203	439.824263471071	All ages
1329	1991	493	Ischemic heart disease	1	Deaths	Percent	487	Mpumalanga	Both	22	All ages	0.034273941	0.0415212629899349	0.0257613929326797	All ages
1330	1991	493	Ischemic heart disease	1	Deaths	Rate	487	Mpumalanga	Both	22	All ages	23.43036801	28.943592446919	17.4463336470771	All ages
315702	1999	493	Ischemic heart disease	6	Incidence	Percent	34	Azerbaijan	Both	27	Age-standardized	0.002153848	0.0024631291586811	0.001891337992609	Age-standardized
1332	1991	493	Ischemic heart disease	1	Deaths	Number	110	Dominica	Both	22	All ages	86.45182851	92.4157233489065	80.4324235639798	All ages
1333	1991	493	Ischemic heart disease	1	Deaths	Percent	110	Dominica	Both	22	All ages	0.155925628	0.165233781802339	0.14622156486535	All ages
1334	1991	493	Ischemic heart disease	1	Deaths	Rate	110	Dominica	Both	22	All ages	119.9552655	128.230400969892	111.603107683855	All ages
315703	1999	493	Ischemic heart disease	6	Incidence	Rate	34	Azerbaijan	Both	27	Age-standardized	696.2036198	795.71381992043	619.10009991202	Age-standardized
1336	1990	493	Ischemic heart disease	1	Deaths	Number	44651	Middlesbrough	Both	22	All ages	484.9521721	508.351579591387	456.852559833716	All ages
1337	1990	493	Ischemic heart disease	1	Deaths	Percent	44651	Middlesbrough	Both	22	All ages	0.288721212	0.297169602277533	0.275259490804131	All ages
1338	1990	493	Ischemic heart disease	1	Deaths	Rate	44651	Middlesbrough	Both	22	All ages	333.4681609	349.558319538569	314.145995613373	All ages
315704	2000	493	Ischemic heart disease	6	Incidence	Percent	34	Azerbaijan	Both	27	Age-standardized	0.002172283	0.0024845667371926	0.0018988226344593	Age-standardized
1340	1990	493	Ischemic heart disease	1	Deaths	Number	4756	Distrito Federal	Both	22	All ages	563.3622439	584.06105431286	540.74380819347	All ages
1341	1990	493	Ischemic heart disease	1	Deaths	Percent	4756	Distrito Federal	Both	22	All ages	0.089522502	0.0928865167512959	0.0858174640986484	All ages
1342	1990	493	Ischemic heart disease	1	Deaths	Rate	4756	Distrito Federal	Both	22	All ages	34.83146983	36.1112325369926	33.4330208398957	All ages
315705	2000	493	Ischemic heart disease	6	Incidence	Rate	34	Azerbaijan	Both	27	Age-standardized	701.2727349	802.27693021039	622.30722647262	Age-standardized
1344	1990	493	Ischemic heart disease	1	Deaths	Number	44715	Sandwell	Both	22	All ages	1037.638094	1083.08652214122	975.94289642798	All ages
1345	1990	493	Ischemic heart disease	1	Deaths	Percent	44715	Sandwell	Both	22	All ages	0.28936073	0.298171502798603	0.273546196434498	All ages
1346	1990	493	Ischemic heart disease	1	Deaths	Rate	44715	Sandwell	Both	22	All ages	351.8932117	367.306093439086	330.970578415015	All ages
315706	2001	493	Ischemic heart disease	6	Incidence	Percent	34	Azerbaijan	Both	27	Age-standardized	0.002206108	0.0025074860092125	0.0019403114120855	Age-standardized
1348	1991	493	Ischemic heart disease	1	Deaths	Number	4711	West Sumatra	Both	22	All ages	1729.109568	2080.9535346738	1408.28129875252	All ages
1349	1991	493	Ischemic heart disease	1	Deaths	Percent	4711	West Sumatra	Both	22	All ages	0.049986067	0.0578751817178402	0.0425251261618353	All ages
1350	1991	493	Ischemic heart disease	1	Deaths	Rate	4711	West Sumatra	Both	22	All ages	41.28694591	49.6881271327351	33.6263443873759	All ages
315707	2001	493	Ischemic heart disease	6	Incidence	Rate	34	Azerbaijan	Both	27	Age-standardized	710.7109598	807.43496915259	633.57451226051	Age-standardized
1352	1990	493	Ischemic heart disease	1	Deaths	Number	44871	Gilan	Both	22	All ages	2937.535407	3353.73746109952	2568.49033101478	All ages
1353	1990	493	Ischemic heart disease	1	Deaths	Percent	44871	Gilan	Both	22	All ages	0.074185664	0.0842034819923454	0.0644667117623863	All ages
1354	1990	493	Ischemic heart disease	1	Deaths	Rate	44871	Gilan	Both	22	All ages	128.8269519	147.079682385226	112.642312189614	All ages
315708	2002	493	Ischemic heart disease	6	Incidence	Percent	34	Azerbaijan	Both	27	Age-standardized	0.00225682	0.0025475185770666	0.0020053288768799	Age-standardized
1356	1991	493	Ischemic heart disease	1	Deaths	Number	35424	Hokkaid��	Both	22	All ages	4615.858408	4880.17271434207	4145.43319037616	All ages
1357	1991	493	Ischemic heart disease	1	Deaths	Percent	35424	Hokkaid��	Both	22	All ages	0.124701863	0.131350119441388	0.112343744896939	All ages
1358	1991	493	Ischemic heart disease	1	Deaths	Rate	35424	Hokkaid��	Both	22	All ages	80.13464192	84.7233295352813	71.9677197535581	All ages
315709	2002	493	Ischemic heart disease	6	Incidence	Rate	34	Azerbaijan	Both	27	Age-standardized	725.2123799	819.7653267	650.45867952259	Age-standardized
1360	1991	493	Ischemic heart disease	1	Deaths	Number	4727	West Nusa Tenggara	Both	22	All ages	1345.60127	1660.98471164163	1063.06590940772	All ages
1361	1991	493	Ischemic heart disease	1	Deaths	Percent	4727	West Nusa Tenggara	Both	22	All ages	0.036556571	0.0435651309268807	0.0296393764770106	All ages
1362	1991	493	Ischemic heart disease	1	Deaths	Rate	4727	West Nusa Tenggara	Both	22	All ages	38.22626581	47.1857782043587	30.1999120559938	All ages
315710	2003	493	Ischemic heart disease	6	Incidence	Percent	34	Azerbaijan	Both	27	Age-standardized	0.002316961	0.0026157363726507	0.0020602226725136	Age-standardized
1364	1990	493	Ischemic heart disease	1	Deaths	Number	44888	Qazvin	Both	22	All ages	784.5908335	928.173967724643	660.727930906134	All ages
1365	1990	493	Ischemic heart disease	1	Deaths	Percent	44888	Qazvin	Both	22	All ages	0.160908829	0.18038031607219	0.141223843115572	All ages
1366	1990	493	Ischemic heart disease	1	Deaths	Rate	44888	Qazvin	Both	22	All ages	82.51555946	97.6162235801522	69.4888756545247	All ages
315711	2003	493	Ischemic heart disease	6	Incidence	Rate	34	Azerbaijan	Both	27	Age-standardized	742.3273855	837.78701065802	668.41724564594	Age-standardized
1368	1990	493	Ischemic heart disease	1	Deaths	Number	44782	Devon	Both	22	All ages	2442.219211	2569.22488959574	2242.93400848552	All ages
1369	1990	493	Ischemic heart disease	1	Deaths	Percent	44782	Devon	Both	22	All ages	0.284266153	0.295672817639726	0.263071256504394	All ages
1370	1990	493	Ischemic heart disease	1	Deaths	Rate	44782	Devon	Both	22	All ages	373.8051651	393.24460702748	343.302646	All ages
315712	2004	493	Ischemic heart disease	6	Incidence	Percent	34	Azerbaijan	Both	27	Age-standardized	0.002377614	0.0026896058055319	0.0021144823914513	Age-standardized
1372	1990	493	Ischemic heart disease	1	Deaths	Number	4719	North Kalimantan	Both	22	All ages	28.77486521	35.1717613246623	22.4008264384021	All ages
1373	1990	493	Ischemic heart disease	1	Deaths	Percent	4719	North Kalimantan	Both	22	All ages	0.023611141	0.0281419772836181	0.0189653095032298	All ages
1374	1990	493	Ischemic heart disease	1	Deaths	Rate	4719	North Kalimantan	Both	22	All ages	11.88499756	14.5271331246742	9.25230285653072	All ages
315713	2004	493	Ischemic heart disease	6	Incidence	Rate	34	Azerbaijan	Both	27	Age-standardized	759.6778153	854.25049021127	684.3537367	Age-standardized
1376	1990	493	Ischemic heart disease	1	Deaths	Number	4735	South Sulawesi	Both	22	All ages	2231.791259	2693.06808181146	1811.20354859708	All ages
1377	1990	493	Ischemic heart disease	1	Deaths	Percent	4735	South Sulawesi	Both	22	All ages	0.041736174	0.0487571712519394	0.0352918403418477	All ages
1378	1990	493	Ischemic heart disease	1	Deaths	Rate	4735	South Sulawesi	Both	22	All ages	33.86370899	40.8628152167028	27.4819921657443	All ages
315714	2005	493	Ischemic heart disease	6	Incidence	Percent	34	Azerbaijan	Both	27	Age-standardized	0.002429283	0.0027492496036433	0.0021596159138607	Age-standardized
1380	1991	493	Ischemic heart disease	1	Deaths	Number	4763	Par��	Both	22	All ages	1883.329116	2058.32098715757	1708.08136060345	All ages
1381	1991	493	Ischemic heart disease	1	Deaths	Percent	4763	Par��	Both	22	All ages	0.086492704	0.0924880804169317	0.0799506716810454	All ages
1382	1991	493	Ischemic heart disease	1	Deaths	Rate	4763	Par��	Both	22	All ages	37.71748434	41.2220513920528	34.2077926950725	All ages
315715	2005	493	Ischemic heart disease	6	Incidence	Rate	34	Azerbaijan	Both	27	Age-standardized	774.900726	868.72324805268	696.983864	Age-standardized
1384	1990	493	Ischemic heart disease	1	Deaths	Number	44699	Nottinghamshire	Both	22	All ages	2133.237586	2231.31522926022	1992.97113782529	All ages
1385	1990	493	Ischemic heart disease	1	Deaths	Percent	44699	Nottinghamshire	Both	22	All ages	0.276028738	0.284779275462973	0.258451052088501	All ages
1386	1990	493	Ischemic heart disease	1	Deaths	Rate	44699	Nottinghamshire	Both	22	All ages	290.4950169	303.850803753907	271.394141959639	All ages
315716	2006	493	Ischemic heart disease	6	Incidence	Percent	34	Azerbaijan	Both	27	Age-standardized	0.00248921	0.002803256840305	0.0022377639760175	Age-standardized
1388	1991	493	Ischemic heart disease	1	Deaths	Number	160	Afghanistan	Both	22	All ages	22299.80991	27927.0487109849	16848.2538166625	All ages
1389	1991	493	Ischemic heart disease	1	Deaths	Percent	160	Afghanistan	Both	22	All ages	0.126561495	0.149052698729625	0.102871130748126	All ages
1390	1991	493	Ischemic heart disease	1	Deaths	Rate	160	Afghanistan	Both	22	All ages	224.8537632	281.594418306172	169.884554650834	All ages
315717	2006	493	Ischemic heart disease	6	Incidence	Rate	34	Azerbaijan	Both	27	Age-standardized	792.7749218	885.49936350826	716.35623851862	Age-standardized
1392	1990	493	Ischemic heart disease	1	Deaths	Number	4854	Jammu & Kashmir and Ladakh	Both	22	All ages	4863.6071	5862.83177439556	3866.90437104696	All ages
1393	1990	493	Ischemic heart disease	1	Deaths	Percent	4854	Jammu & Kashmir and Ladakh	Both	22	All ages	0.093712614	0.107137645008526	0.0799018811068505	All ages
1394	1990	493	Ischemic heart disease	1	Deaths	Rate	4854	Jammu & Kashmir and Ladakh	Both	22	All ages	59.68398573	71.9460188333847	47.452900818551	All ages
315718	2007	493	Ischemic heart disease	6	Incidence	Percent	34	Azerbaijan	Both	27	Age-standardized	0.002567884	0.0028765844846064	0.0023235845552088	Age-standardized
1396	1990	493	Ischemic heart disease	1	Deaths	Number	95082	Brazil Southeast	Both	22	All ages	56399.88803	57800.5864116652	53787.3821381775	All ages
1397	1990	493	Ischemic heart disease	1	Deaths	Percent	95082	Brazil Southeast	Both	22	All ages	0.139698697	0.143891630837583	0.133025352930922	All ages
1398	1990	493	Ischemic heart disease	1	Deaths	Rate	95082	Brazil Southeast	Both	22	All ages	88.62730224	90.8283725439148	84.5219864762883	All ages
315719	2007	493	Ischemic heart disease	6	Incidence	Rate	34	Azerbaijan	Both	27	Age-standardized	816.2529725	905.06410761145	744.05347814457	Age-standardized
1400	1990	493	Ischemic heart disease	1	Deaths	Number	44560	America	Both	22	All ages	958490.7809	994866.17461878	879513.386206993	All ages
1401	1990	493	Ischemic heart disease	1	Deaths	Percent	44560	America	Both	22	All ages	0.193823518	0.201737581018782	0.178252663083958	All ages
1402	1990	493	Ischemic heart disease	1	Deaths	Rate	44560	America	Both	22	All ages	133.8382533	138.917508326716	122.810294760183	All ages
315720	2008	493	Ischemic heart disease	6	Incidence	Percent	34	Azerbaijan	Both	27	Age-standardized	0.002646953	0.0029543760501728	0.0024060937649352	Age-standardized
1404	1990	493	Ischemic heart disease	1	Deaths	Number	35634	Kitui	Both	22	All ages	98.33386412	145.659626357844	59.777046699194	All ages
1405	1990	493	Ischemic heart disease	1	Deaths	Percent	35634	Kitui	Both	22	All ages	0.017179448	0.0239410850122578	0.0106119417049204	All ages
1406	1990	493	Ischemic heart disease	1	Deaths	Rate	35634	Kitui	Both	22	All ages	14.0165269	20.7623496750396	8.52063112575052	All ages
315721	2008	493	Ischemic heart disease	6	Incidence	Rate	34	Azerbaijan	Both	27	Age-standardized	839.6434021	928.03237912352	771.39598688313	Age-standardized
1408	1990	493	Ischemic heart disease	1	Deaths	Number	4622	West Midlands	Both	22	All ages	16262.12314	16773.6998934973	15391.7355326795	All ages
1409	1990	493	Ischemic heart disease	1	Deaths	Percent	4622	West Midlands	Both	22	All ages	0.284884191	0.292327319446548	0.268727015150849	All ages
1410	1990	493	Ischemic heart disease	1	Deaths	Rate	4622	West Midlands	Both	22	All ages	310.9275393	320.708752905374	294.285955935616	All ages
315722	2009	493	Ischemic heart disease	6	Incidence	Percent	34	Azerbaijan	Both	27	Age-standardized	0.002708911	0.0030135694679943	0.0024597561267459	Age-standardized
1412	1990	493	Ischemic heart disease	1	Deaths	Number	217	Sierra Leone	Both	22	All ages	2307.164007	2761.58125473657	1920.5001412169	All ages
1413	1990	493	Ischemic heart disease	1	Deaths	Percent	217	Sierra Leone	Both	22	All ages	0.031092971	0.0356786547608158	0.0266348934072658	All ages
1414	1990	493	Ischemic heart disease	1	Deaths	Rate	217	Sierra Leone	Both	22	All ages	55.57203715	66.517462835059	46.2585689083071	All ages
315723	2009	493	Ischemic heart disease	6	Incidence	Rate	34	Azerbaijan	Both	27	Age-standardized	857.3722537	947.75914200867	791.30048263912	Age-standardized
1416	1990	493	Ischemic heart disease	1	Deaths	Number	183	Mauritius	Both	22	All ages	1431.869602	1498.84796099905	1356.93390606171	All ages
1417	1990	493	Ischemic heart disease	1	Deaths	Percent	183	Mauritius	Both	22	All ages	0.208158208	0.21650383283122	0.198054789657848	All ages
1418	1990	493	Ischemic heart disease	1	Deaths	Rate	183	Mauritius	Both	22	All ages	130.6509465	136.762387097033	123.813438690744	All ages
315724	2010	493	Ischemic heart disease	6	Incidence	Percent	34	Azerbaijan	Both	27	Age-standardized	0.002734746	0.0030515814774696	0.002476492648418	Age-standardized
1420	1990	493	Ischemic heart disease	1	Deaths	Number	4720	Jakarta	Both	22	All ages	3587.965249	4335.48253040003	2949.56374765931	All ages
1421	1990	493	Ischemic heart disease	1	Deaths	Percent	4720	Jakarta	Both	22	All ages	0.093842291	0.107049286821437	0.0798232335745553	All ages
1422	1990	493	Ischemic heart disease	1	Deaths	Rate	4720	Jakarta	Both	22	All ages	41.92378047	50.6581879163304	34.4643424468682	All ages
315725	2010	493	Ischemic heart disease	6	Incidence	Rate	34	Azerbaijan	Both	27	Age-standardized	863.9996851	956.56262592605	794.26647658944	Age-standardized
1424	1990	493	Ischemic heart disease	1	Deaths	Number	101	Canada	Both	22	All ages	50105.54879	51988.6474869002	46274.4490245053	All ages
1425	1990	493	Ischemic heart disease	1	Deaths	Percent	101	Canada	Both	22	All ages	0.26174597	0.271635588114052	0.24154072998037	All ages
1426	1990	493	Ischemic heart disease	1	Deaths	Rate	101	Canada	Both	22	All ages	183.8541812	190.763906331892	169.79658225375	All ages
315726	2011	493	Ischemic heart disease	6	Incidence	Percent	34	Azerbaijan	Both	27	Age-standardized	0.00273277	0.003028690583045	0.0024877731079384	Age-standardized
1428	1990	493	Ischemic heart disease	1	Deaths	Number	4873	Uttar Pradesh	Both	22	All ages	57440.88383	66088.9372815572	47222.3626155596	All ages
1429	1990	493	Ischemic heart disease	1	Deaths	Percent	4873	Uttar Pradesh	Both	22	All ages	0.038803509	0.0445856175493864	0.0324652494381431	All ages
1430	1990	493	Ischemic heart disease	1	Deaths	Rate	4873	Uttar Pradesh	Both	22	All ages	43.43689012	49.9765622599423	35.709627698563	All ages
315727	2011	493	Ischemic heart disease	6	Incidence	Rate	34	Azerbaijan	Both	27	Age-standardized	862.3775218	949.64637161463	796.37601303128	Age-standardized
1432	1991	493	Ischemic heart disease	1	Deaths	Number	95	United Kingdom	Both	22	All ages	182257.8677	187512.511144794	170806.521675399	All ages
1433	1991	493	Ischemic heart disease	1	Deaths	Percent	95	United Kingdom	Both	22	All ages	0.283993433	0.292098169364627	0.26601516879092	All ages
1434	1991	493	Ischemic heart disease	1	Deaths	Rate	95	United Kingdom	Both	22	All ages	317.1010131	326.243294712312	297.177409920679	All ages
315728	2012	493	Ischemic heart disease	6	Incidence	Percent	34	Azerbaijan	Both	27	Age-standardized	0.002725738	0.0029997395264265	0.0024840256354122	Age-standardized
1436	1991	493	Ischemic heart disease	1	Deaths	Number	62	Russian Federation	Both	22	All ages	488378.4921	498783.165905956	467630.829727493	All ages
1437	1991	493	Ischemic heart disease	1	Deaths	Percent	62	Russian Federation	Both	22	All ages	0.292965801	0.299123536061348	0.280694193384669	All ages
1438	1991	493	Ischemic heart disease	1	Deaths	Rate	62	Russian Federation	Both	22	All ages	322.4229821	329.292051962056	308.72556655354	All ages
315729	2012	493	Ischemic heart disease	6	Incidence	Rate	34	Azerbaijan	Both	27	Age-standardized	859.6305028	941.66594905061	794.67335747273	Age-standardized
1440	1991	493	Ischemic heart disease	1	Deaths	Number	4726	Bali	Both	22	All ages	1843.847305	2181.37596835399	1516.88615934034	All ages
1441	1991	493	Ischemic heart disease	1	Deaths	Percent	4726	Bali	Both	22	All ages	0.079570955	0.0901412719310078	0.0688645247756677	All ages
1442	1991	493	Ischemic heart disease	1	Deaths	Rate	4726	Bali	Both	22	All ages	62.67806265	74.1517040295775	51.5636438494561	All ages
315730	2013	493	Ischemic heart disease	6	Incidence	Percent	34	Azerbaijan	Both	27	Age-standardized	0.002717049	0.0029806993063859	0.0024726823468495	Age-standardized
1444	1990	493	Ischemic heart disease	1	Deaths	Number	44780	Wiltshire	Both	22	All ages	1239.727509	1300.48503967686	1154.60968513419	All ages
1445	1990	493	Ischemic heart disease	1	Deaths	Percent	44780	Wiltshire	Both	22	All ages	0.288676078	0.298918375769296	0.270031580469815	All ages
1446	1990	493	Ischemic heart disease	1	Deaths	Rate	44780	Wiltshire	Both	22	All ages	313.3142853	328.669435556354	291.802598202319	All ages
315731	2013	493	Ischemic heart disease	6	Incidence	Rate	34	Azerbaijan	Both	27	Age-standardized	856.5228218	934.39714847319	793.33107666446	Age-standardized
1448	1990	493	Ischemic heart disease	1	Deaths	Number	44649	County Durham	Both	22	All ages	1904.866136	1986.93438629052	1803.15479809047	All ages
1449	1990	493	Ischemic heart disease	1	Deaths	Percent	44649	County Durham	Both	22	All ages	0.308754612	0.317763944151753	0.292519513341151	All ages
1450	1990	493	Ischemic heart disease	1	Deaths	Rate	44649	County Durham	Both	22	All ages	378.2604172	394.557190105265	358.063001661384	All ages
315732	2014	493	Ischemic heart disease	6	Incidence	Percent	34	Azerbaijan	Both	27	Age-standardized	0.002709621	0.0029663455183063	0.0024574029484116	Age-standardized
1452	1990	493	Ischemic heart disease	1	Deaths	Number	44855	Oromia	Both	22	All ages	4358.12591	6051.29664669271	3423.27262745525	All ages
1453	1990	493	Ischemic heart disease	1	Deaths	Percent	44855	Oromia	Both	22	All ages	0.014821146	0.0203267185363663	0.0118042643745946	All ages
1454	1990	493	Ischemic heart disease	1	Deaths	Rate	44855	Oromia	Both	22	All ages	26.33789675	36.570404245365	20.6882047166788	All ages
315733	2014	493	Ischemic heart disease	6	Incidence	Rate	34	Azerbaijan	Both	27	Age-standardized	853.7938982	931.85639252373	787.86164762407	Age-standardized
1456	1990	493	Ischemic heart disease	1	Deaths	Number	44667	Oldham	Both	22	All ages	792.7667503	831.268450891767	749.646032161817	All ages
1457	1990	493	Ischemic heart disease	1	Deaths	Percent	44667	Oldham	Both	22	All ages	0.302722198	0.311668238843941	0.287005354317801	All ages
1458	1990	493	Ischemic heart disease	1	Deaths	Rate	44667	Oldham	Both	22	All ages	361.9824868	379.562615274967	342.293284669465	All ages
315734	2015	493	Ischemic heart disease	6	Incidence	Percent	34	Azerbaijan	Both	27	Age-standardized	0.00270773	0.0029525363398801	0.0024444602241661	Age-standardized
1460	1991	493	Ischemic heart disease	1	Deaths	Number	524	Alaska	Both	22	All ages	379.4268576	401.919675684247	355.503348543613	All ages
1461	1991	493	Ischemic heart disease	1	Deaths	Percent	524	Alaska	Both	22	All ages	0.173291802	0.180120080316167	0.162834632117451	All ages
1462	1991	493	Ischemic heart disease	1	Deaths	Rate	524	Alaska	Both	22	All ages	66.14738353	70.0686690993793	61.976678425649	All ages
315735	2015	493	Ischemic heart disease	6	Incidence	Rate	34	Azerbaijan	Both	27	Age-standardized	852.2553578	928.98570680784	782.43994516055	Age-standardized
315736	2016	493	Ischemic heart disease	6	Incidence	Percent	34	Azerbaijan	Both	27	Age-standardized	0.002709749	0.0029719584881142	0.0024444525264855	Age-standardized
1465	1991	493	Ischemic heart disease	1	Deaths	Number	63	Ukraine	Both	22	All ages	228800.5301	235588.106366309	217429.016878326	All ages
1466	1991	493	Ischemic heart disease	1	Deaths	Percent	63	Ukraine	Both	22	All ages	0.343036155	0.353180549893654	0.326230011552213	All ages
1467	1991	493	Ischemic heart disease	1	Deaths	Rate	63	Ukraine	Both	22	All ages	434.6181973	447.511542144474	413.017431783609	All ages
315737	2016	493	Ischemic heart disease	6	Incidence	Rate	34	Azerbaijan	Both	27	Age-standardized	851.9597162	929.69990745645	785.18529541208	Age-standardized
1469	1991	493	Ischemic heart disease	1	Deaths	Number	4764	Para��ba	Both	22	All ages	1981.521941	2132.56672229683	1796.56330739023	All ages
1470	1991	493	Ischemic heart disease	1	Deaths	Percent	4764	Para��ba	Both	22	All ages	0.101394245	0.109809766330234	0.0909990237889372	All ages
1471	1991	493	Ischemic heart disease	1	Deaths	Rate	4764	Para��ba	Both	22	All ages	60.49576422	65.1071537264869	54.8489865337683	All ages
315738	2017	493	Ischemic heart disease	6	Incidence	Percent	34	Azerbaijan	Both	27	Age-standardized	0.002715443	0.0029862986234936	0.0024554827920427	Age-standardized
1473	1991	493	Ischemic heart disease	1	Deaths	Number	537	Indiana	Both	22	All ages	14115.19615	14845.491246581	12781.9245270704	All ages
1474	1991	493	Ischemic heart disease	1	Deaths	Percent	537	Indiana	Both	22	All ages	0.279704616	0.293493891505875	0.253313877287778	All ages
1475	1991	493	Ischemic heart disease	1	Deaths	Rate	537	Indiana	Both	22	All ages	248.1947098	261.035861915391	224.751113347612	All ages
315739	2017	493	Ischemic heart disease	6	Incidence	Rate	34	Azerbaijan	Both	27	Age-standardized	852.2977028	930.66836388305	786.13306423928	Age-standardized
1477	1991	493	Ischemic heart disease	1	Deaths	Number	4864	Nagaland	Both	22	All ages	419.5229648	512.799256722803	333.139884642949	All ages
1478	1991	493	Ischemic heart disease	1	Deaths	Percent	4864	Nagaland	Both	22	All ages	0.06231199	0.0718073324615039	0.0541005106585502	All ages
1479	1991	493	Ischemic heart disease	1	Deaths	Rate	4864	Nagaland	Both	22	All ages	33.6298525	41.1070783034296	26.7052011961395	All ages
315740	2018	493	Ischemic heart disease	6	Incidence	Percent	34	Azerbaijan	Both	27	Age-standardized	0.002721172	0.0030079308874836	0.0024578573447806	Age-standardized
1481	1991	493	Ischemic heart disease	1	Deaths	Number	127	El Salvador	Both	22	All ages	3405.591634	3606.29433682274	3117.51358704801	All ages
1482	1991	493	Ischemic heart disease	1	Deaths	Percent	127	El Salvador	Both	22	All ages	0.101618772	0.10835071138361	0.0928015165584909	All ages
1483	1991	493	Ischemic heart disease	1	Deaths	Rate	127	El Salvador	Both	22	All ages	63.45314237	67.192644501952	58.085658745502	All ages
315741	2018	493	Ischemic heart disease	6	Incidence	Rate	34	Azerbaijan	Both	27	Age-standardized	853.0362384	935.12928512534	784.78039791303	Age-standardized
1485	1991	493	Ischemic heart disease	1	Deaths	Number	129	Honduras	Both	22	All ages	1942.266309	2214.12622524975	1668.80306353686	All ages
1486	1991	493	Ischemic heart disease	1	Deaths	Percent	129	Honduras	Both	22	All ages	0.070486153	0.0784427109041757	0.0623418866189994	All ages
1487	1991	493	Ischemic heart disease	1	Deaths	Rate	129	Honduras	Both	22	All ages	40.06752653	45.6757968100337	34.4261807555589	All ages
315742	2019	493	Ischemic heart disease	6	Incidence	Percent	34	Azerbaijan	Both	27	Age-standardized	0.002727668	0.0030284791502262	0.0024672523777001	Age-standardized
1489	1990	493	Ischemic heart disease	1	Deaths	Number	4856	Karnataka	Both	22	All ages	38583.95243	44410.8873112665	33197.4398331707	All ages
1490	1990	493	Ischemic heart disease	1	Deaths	Percent	4856	Karnataka	Both	22	All ages	0.10350182	0.114877932026294	0.0908581938195773	All ages
1491	1990	493	Ischemic heart disease	1	Deaths	Rate	4856	Karnataka	Both	22	All ages	85.07025214	97.917531606378	73.1940197756572	All ages
315743	2019	493	Ischemic heart disease	6	Incidence	Rate	34	Azerbaijan	Both	27	Age-standardized	853.8742259	941.61156816124	782.97802199507	Age-standardized
1493	1991	493	Ischemic heart disease	1	Deaths	Number	4661	Nuevo Le܇n	Both	22	All ages	2112.2886	2181.41505913032	2027.09799652236	All ages
1494	1991	493	Ischemic heart disease	1	Deaths	Percent	4661	Nuevo Le܇n	Both	22	All ages	0.147787472	0.153160328244848	0.141110599288701	All ages
1495	1991	493	Ischemic heart disease	1	Deaths	Rate	4661	Nuevo Le܇n	Both	22	All ages	63.64798271	65.7309176085292	61.0809991597596	All ages
315744	2020	493	Ischemic heart disease	6	Incidence	Percent	34	Azerbaijan	Both	27	Age-standardized	0.002388646	0.0026882071298467	0.0021407112735234	Age-standardized
1497	1990	493	Ischemic heart disease	1	Deaths	Number	4718	Riau Islands	Both	22	All ages	539.0166134	657.342218030667	442.813216683023	All ages
1498	1990	493	Ischemic heart disease	1	Deaths	Percent	4718	Riau Islands	Both	22	All ages	0.095630408	0.111337918242417	0.0824541457672238	All ages
1499	1990	493	Ischemic heart disease	1	Deaths	Rate	4718	Riau Islands	Both	22	All ages	53.34675674	65.0575038488269	43.825456145163	All ages
315745	2020	493	Ischemic heart disease	6	Incidence	Rate	34	Azerbaijan	Both	27	Age-standardized	854.4672902	938.71254050901	782.09486029244	Age-standardized
1501	1991	493	Ischemic heart disease	1	Deaths	Number	35468	Miyazaki	Both	22	All ages	1096.374782	1173.56237982867	973.50198544405	All ages
1502	1991	493	Ischemic heart disease	1	Deaths	Percent	35468	Miyazaki	Both	22	All ages	0.122138272	0.129953450237081	0.108837420833689	All ages
1503	1991	493	Ischemic heart disease	1	Deaths	Rate	35468	Miyazaki	Both	22	All ages	91.78503014	98.2469317360275	81.4985080918939	All ages
315746	2021	493	Ischemic heart disease	6	Incidence	Percent	34	Azerbaijan	Both	27	Age-standardized	0.002205011	0.0025203605708309	0.0019326325344754	Age-standardized
1505	1991	493	Ischemic heart disease	1	Deaths	Number	248	Eastern Africa	Both	22	All ages	67864.62711	76769.7500290488	59521.409923428	All ages
1506	1991	493	Ischemic heart disease	1	Deaths	Percent	248	Eastern Africa	Both	22	All ages	0.026701036	0.030022106614484	0.0237944494473154	All ages
1507	1991	493	Ischemic heart disease	1	Deaths	Rate	248	Eastern Africa	Both	22	All ages	37.55042309	42.4777489694332	32.9340073150871	All ages
168837	2021	493	Ischemic heart disease	2	DALYs	Rate	30	Vanuatu	Both	27	Age-standardized	7189.70493	8411.25781632627	6037.22504982814	Age-standardized
1509	1990	493	Ischemic heart disease	1	Deaths	Number	544	Massachusetts	Both	22	All ages	14466.64695	15276.8501025958	12846.5675454467	All ages
1510	1990	493	Ischemic heart disease	1	Deaths	Percent	544	Massachusetts	Both	22	All ages	0.272416805	0.287610076669403	0.242676732461573	All ages
1511	1990	493	Ischemic heart disease	1	Deaths	Rate	544	Massachusetts	Both	22	All ages	236.2061384	249.434840062206	209.754072307245	All ages
343871	2004	493	Ischemic heart disease	1	Deaths	Rate	34	Azerbaijan	Both	27	Age-standardized	376.1717641	400.39351559072	347.731928340257	Age-standardized
1513	1990	493	Ischemic heart disease	1	Deaths	Number	44683	North Lincolnshire	Both	22	All ages	533.7146462	560.53611475917	498.025002221803	All ages
1514	1990	493	Ischemic heart disease	1	Deaths	Percent	44683	North Lincolnshire	Both	22	All ages	0.30958605	0.318374192811315	0.293210951168116	All ages
1515	1990	493	Ischemic heart disease	1	Deaths	Rate	44683	North Lincolnshire	Both	22	All ages	348.6177728	366.137323211881	325.30560726569	All ages
344765	2005	493	Ischemic heart disease	1	Deaths	Rate	34	Azerbaijan	Both	27	Age-standardized	387.1583088	410.643715197657	359.964803047868	Age-standardized
1517	1990	493	Ischemic heart disease	1	Deaths	Number	44781	North Somerset	Both	22	All ages	625.5253428	661.554219623972	576.172405832417	All ages
1518	1990	493	Ischemic heart disease	1	Deaths	Percent	44781	North Somerset	Both	22	All ages	0.29190378	0.303580907422912	0.270857489162967	All ages
1519	1990	493	Ischemic heart disease	1	Deaths	Rate	44781	North Somerset	Both	22	All ages	351.0072052	371.224444160354	323.313304867509	All ages
346096	2006	493	Ischemic heart disease	1	Deaths	Rate	34	Azerbaijan	Both	27	Age-standardized	385.0027661	409.930464453968	358.353841330148	Age-standardized
1521	1990	493	Ischemic heart disease	1	Deaths	Number	35620	Busia	Both	22	All ages	58.78952193	80.9878350748991	38.6916868763903	All ages
1522	1990	493	Ischemic heart disease	1	Deaths	Percent	35620	Busia	Both	22	All ages	0.010820686	0.0142141442730702	0.00730093406161476	All ages
1523	1990	493	Ischemic heart disease	1	Deaths	Rate	35620	Busia	Both	22	All ages	12.594965	17.3506930215116	8.28923974638712	All ages
349025	2007	493	Ischemic heart disease	1	Deaths	Rate	34	Azerbaijan	Both	27	Age-standardized	379.2868877	403.749596755454	350.816399761539	Age-standardized
1525	1991	493	Ischemic heart disease	1	Deaths	Number	4865	Odisha	Both	22	All ages	9852.098015	11839.5467569345	8026.13441134749	All ages
1526	1991	493	Ischemic heart disease	1	Deaths	Percent	4865	Odisha	Both	22	All ages	0.028889482	0.0341326279077737	0.0237714284477963	All ages
1527	1991	493	Ischemic heart disease	1	Deaths	Rate	4865	Odisha	Both	22	All ages	30.42514734	36.5627660178723	24.7862253965264	All ages
411988	2008	493	Ischemic heart disease	1	Deaths	Rate	34	Azerbaijan	Both	27	Age-standardized	379.7652866	406.236017283875	350.987175434551	Age-standardized
1529	1990	493	Ischemic heart disease	1	Deaths	Number	36	Kazakhstan	Both	22	All ages	32666.99084	35005.3157495351	30425.003379333	All ages
1530	1990	493	Ischemic heart disease	1	Deaths	Percent	36	Kazakhstan	Both	22	All ages	0.248802475	0.263278599945752	0.232040479632419	All ages
1531	1990	493	Ischemic heart disease	1	Deaths	Rate	36	Kazakhstan	Both	22	All ages	199.2752104	213.539462381397	185.598636248874	All ages
452224	2009	493	Ischemic heart disease	1	Deaths	Rate	34	Azerbaijan	Both	27	Age-standardized	377.3604116	405.723578819674	348.311840257965	Age-standardized
1533	1991	493	Ischemic heart disease	1	Deaths	Number	4745	League of Arab States	Both	22	All ages	259978.5868	284785.512650418	239002.747563656	All ages
1534	1991	493	Ischemic heart disease	1	Deaths	Percent	4745	League of Arab States	Both	22	All ages	0.151411542	0.164075861583942	0.141578477860839	All ages
1535	1991	493	Ischemic heart disease	1	Deaths	Rate	4745	League of Arab States	Both	22	All ages	112.593175	123.336715734008	103.508825507183	All ages
455381	2010	493	Ischemic heart disease	1	Deaths	Rate	34	Azerbaijan	Both	27	Age-standardized	377.6378506	411.414482058932	346.535797372938	Age-standardized
1537	1991	493	Ischemic heart disease	1	Deaths	Number	126	Costa Rica	Both	22	All ages	2101.583536	2192.67873114341	1957.20151094813	All ages
1538	1991	493	Ischemic heart disease	1	Deaths	Percent	126	Costa Rica	Both	22	All ages	0.178731327	0.185098471329493	0.166356933414713	All ages
1539	1991	493	Ischemic heart disease	1	Deaths	Rate	126	Costa Rica	Both	22	All ages	67.06059452	69.9674016354759	62.453428426634	All ages
68	1991	493	Ischemic heart disease	1	Deaths	Rate	533	Georgia	Both	27	Age-standardized	178.6539956	187.943060288667	161.460464389934	Age-standardized
1541	1991	493	Ischemic heart disease	1	Deaths	Number	4867	Punjab	Both	22	All ages	28318.22834	32800.9113711524	25013.31455	All ages
1542	1991	493	Ischemic heart disease	1	Deaths	Percent	4867	Punjab	Both	22	All ages	0.186114232	0.203486897278367	0.169271770424789	All ages
1543	1991	493	Ischemic heart disease	1	Deaths	Rate	4867	Punjab	Both	22	All ages	134.832525	156.176073272919	119.096728791844	All ages
1116	1990	493	Ischemic heart disease	1	Deaths	Rate	35	Georgia	Both	27	Age-standardized	358.6450299	374.961690463488	337.55182379406	Age-standardized
1545	1990	493	Ischemic heart disease	1	Deaths	Number	4653	Guanajuato	Both	22	All ages	1636.620338	1696.71936905968	1568.19393084209	All ages
1546	1990	493	Ischemic heart disease	1	Deaths	Percent	4653	Guanajuato	Both	22	All ages	0.074645477	0.0775287545798517	0.0709537529539666	All ages
1547	1990	493	Ischemic heart disease	1	Deaths	Rate	4653	Guanajuato	Both	22	All ages	39.61965822	41.0745485326051	37.9631769964454	All ages
2988	1990	493	Ischemic heart disease	1	Deaths	Rate	533	Georgia	Both	27	Age-standardized	185.3214047	194.546856608292	169.112010812334	Age-standardized
1549	1991	493	Ischemic heart disease	1	Deaths	Number	29	Tonga	Both	22	All ages	68.75926268	79.8190356145002	57.5470248056528	All ages
1550	1991	493	Ischemic heart disease	1	Deaths	Percent	29	Tonga	Both	22	All ages	0.129140445	0.141873670938956	0.113576985426586	All ages
1551	1991	493	Ischemic heart disease	1	Deaths	Rate	29	Tonga	Both	22	All ages	69.41941802	80.5853754588828	58.0995318322629	All ages
3328	1991	493	Ischemic heart disease	1	Deaths	Rate	35	Georgia	Both	27	Age-standardized	371.8605605	388.180827441061	349.294691787865	Age-standardized
1553	1990	493	Ischemic heart disease	1	Deaths	Number	35429	Yamagata	Both	22	All ages	1246.153331	1332.44736467653	1117.28476955045	All ages
1554	1990	493	Ischemic heart disease	1	Deaths	Percent	35429	Yamagata	Both	22	All ages	0.119660358	0.126758689530774	0.107058504324281	All ages
1555	1990	493	Ischemic heart disease	1	Deaths	Rate	35429	Yamagata	Both	22	All ages	96.84191072	103.548051063597	86.8271899041024	All ages
4898	1992	493	Ischemic heart disease	1	Deaths	Rate	35	Georgia	Both	27	Age-standardized	386.2663681	404.193127653341	363.189128891404	Age-standardized
1557	1990	493	Ischemic heart disease	1	Deaths	Number	86	Italy	Both	22	All ages	94745.72174	99143.837203308	86023.9877182167	All ages
1558	1990	493	Ischemic heart disease	1	Deaths	Percent	86	Italy	Both	22	All ages	0.175621939	0.183631417486884	0.159244740093929	All ages
1559	1990	493	Ischemic heart disease	1	Deaths	Rate	86	Italy	Both	22	All ages	166.8100069	174.553361021555	151.454458575169	All ages
6229	2009	493	Ischemic heart disease	1	Deaths	Rate	533	Georgia	Both	27	Age-standardized	100.5840089	106.481299072656	89.8808684292923	Age-standardized
1561	1990	493	Ischemic heart disease	1	Deaths	Number	44749	Lambeth	Both	22	All ages	591.3579161	619.867611973111	555.043964131325	All ages
1562	1990	493	Ischemic heart disease	1	Deaths	Percent	44749	Lambeth	Both	22	All ages	0.246264054	0.254028643909284	0.230723090164637	All ages
1563	1990	493	Ischemic heart disease	1	Deaths	Rate	44749	Lambeth	Both	22	All ages	234.7349979	246.051703404382	220.320452627162	All ages
8042	2011	493	Ischemic heart disease	1	Deaths	Rate	35	Georgia	Both	27	Age-standardized	192.431517	203.484871881481	179.865571145444	Age-standardized
1565	1990	493	Ischemic heart disease	1	Deaths	Number	35461	Ehime	Both	22	All ages	1557.158276	1662.28886384363	1395.6077359337	All ages
1566	1990	493	Ischemic heart disease	1	Deaths	Percent	35461	Ehime	Both	22	All ages	0.126749772	0.134560986862438	0.113741569597782	All ages
1567	1990	493	Ischemic heart disease	1	Deaths	Rate	35461	Ehime	Both	22	All ages	100.6061099	107.398469839265	90.1685252156143	All ages
8469	2011	493	Ischemic heart disease	1	Deaths	Rate	533	Georgia	Both	27	Age-standardized	92.65071752	98.3463778992362	82.5720496492094	Age-standardized
1569	1990	493	Ischemic heart disease	1	Deaths	Number	44591	World Bank Income Levels	Both	22	All ages	5358137.945	5553627.2142304	5067765.02051311	All ages
1570	1990	493	Ischemic heart disease	1	Deaths	Percent	44591	World Bank Income Levels	Both	22	All ages	0.116356	0.120672953551292	0.110996656519697	All ages
1571	1990	493	Ischemic heart disease	1	Deaths	Rate	44591	World Bank Income Levels	Both	22	All ages	100.5531812	104.221819098212	95.1039147616524	All ages
10319	2012	493	Ischemic heart disease	1	Deaths	Rate	35	Georgia	Both	27	Age-standardized	183.9668554	193.987401561316	171.496087073783	Age-standardized
1573	1990	493	Ischemic heart disease	1	Deaths	Number	44889	Qom	Both	22	All ages	488.6340864	575.51269831669	413.730642806401	All ages
1574	1990	493	Ischemic heart disease	1	Deaths	Percent	44889	Qom	Both	22	All ages	0.149377096	0.166764430284353	0.132752698533005	All ages
1575	1990	493	Ischemic heart disease	1	Deaths	Rate	44889	Qom	Both	22	All ages	66.54941274	78.3818263285419	56.347954590921	All ages
10859	2010	493	Ischemic heart disease	1	Deaths	Rate	533	Georgia	Both	27	Age-standardized	96.99727652	102.872363347355	86.7677351775115	Age-standardized
1577	1991	493	Ischemic heart disease	1	Deaths	Number	35626	Kajiado	Both	22	All ages	28.01031912	40.2949393290795	17.718198125358	All ages
1578	1991	493	Ischemic heart disease	1	Deaths	Percent	35626	Kajiado	Both	22	All ages	0.014441646	0.0189410004292471	0.00957125252053225	All ages
1579	1991	493	Ischemic heart disease	1	Deaths	Rate	35626	Kajiado	Both	22	All ages	9.516981471	13.6908897513407	6.02005862685658	All ages
11938	2013	493	Ischemic heart disease	1	Deaths	Rate	35	Georgia	Both	27	Age-standardized	175.3186028	185.149646880101	163.017249923231	Age-standardized
1581	1991	493	Ischemic heart disease	1	Deaths	Number	194	Lesotho	Both	22	All ages	368.0936982	475.624508235947	289.798567346955	All ages
1582	1991	493	Ischemic heart disease	1	Deaths	Percent	194	Lesotho	Both	22	All ages	0.024282289	0.0298685019214733	0.0198613141943097	All ages
1583	1991	493	Ischemic heart disease	1	Deaths	Rate	194	Lesotho	Both	22	All ages	23.67434221	30.5903019494707	18.6387066397126	All ages
13271	2012	493	Ischemic heart disease	1	Deaths	Rate	533	Georgia	Both	27	Age-standardized	90.40288248	95.5932075634495	80.6524772219086	Age-standardized
1585	1991	493	Ischemic heart disease	1	Deaths	Number	396	San Marino	Both	22	All ages	29.61675666	33.6477456006476	25.3985886007178	All ages
1586	1991	493	Ischemic heart disease	1	Deaths	Percent	396	San Marino	Both	22	All ages	0.152977329	0.16928747552682	0.137079669867962	All ages
1587	1991	493	Ischemic heart disease	1	Deaths	Rate	396	San Marino	Both	22	All ages	122.8945361	139.62109804077	105.391275576267	All ages
13959	2013	493	Ischemic heart disease	1	Deaths	Rate	533	Georgia	Both	27	Age-standardized	90.52272589	96.0279794747521	81.0391621232947	Age-standardized
1589	1991	493	Ischemic heart disease	1	Deaths	Number	4846	Chhattisgarh	Both	22	All ages	8481.530385	10402.1500594078	6797.40067194275	All ages
1590	1991	493	Ischemic heart disease	1	Deaths	Percent	4846	Chhattisgarh	Both	22	All ages	0.0428232	0.0496849203274486	0.0361797467462496	All ages
1591	1991	493	Ischemic heart disease	1	Deaths	Rate	4846	Chhattisgarh	Both	22	All ages	48.27814214	59.2105971788475	38.6918233971857	All ages
19679	2015	493	Ischemic heart disease	1	Deaths	Rate	35	Georgia	Both	27	Age-standardized	158.318236	168.308624181029	147.672156599882	Age-standardized
1593	1990	493	Ischemic heart disease	1	Deaths	Number	529	Connecticut	Both	22	All ages	7474.245624	7945.7893029753	6651.564957	All ages
1594	1990	493	Ischemic heart disease	1	Deaths	Percent	529	Connecticut	Both	22	All ages	0.272399717	0.288773897442013	0.24197232830186	All ages
1595	1990	493	Ischemic heart disease	1	Deaths	Rate	529	Connecticut	Both	22	All ages	223.3869127	237.480199370331	198.79900056629	All ages
20035	2014	493	Ischemic heart disease	1	Deaths	Rate	35	Georgia	Both	27	Age-standardized	171.0433868	180.611530760663	158.969961013329	Age-standardized
1597	1991	493	Ischemic heart disease	1	Deaths	Number	538	Iowa	Both	22	All ages	8195.522184	8740.33276657331	7151.79577056913	All ages
1598	1991	493	Ischemic heart disease	1	Deaths	Percent	538	Iowa	Both	22	All ages	0.300164238	0.319039384445447	0.263419816776391	All ages
1599	1991	493	Ischemic heart disease	1	Deaths	Rate	538	Iowa	Both	22	All ages	289.6729199	308.929395399235	252.782131118668	All ages
22849	2016	493	Ischemic heart disease	1	Deaths	Rate	35	Georgia	Both	27	Age-standardized	146.8546738	155.983829287084	135.909934088539	Age-standardized
1601	1991	493	Ischemic heart disease	1	Deaths	Number	35453	Wakayama	Both	22	All ages	1252.774203	1333.22935543064	1144.50869348517	All ages
1602	1991	493	Ischemic heart disease	1	Deaths	Percent	35453	Wakayama	Both	22	All ages	0.132023705	0.139993963353723	0.119607821443286	All ages
1603	1991	493	Ischemic heart disease	1	Deaths	Rate	35453	Wakayama	Both	22	All ages	114.1694124	121.501553755124	104.302822300053	All ages
23337	2015	493	Ischemic heart disease	1	Deaths	Rate	533	Georgia	Both	27	Age-standardized	87.21601703	92.5999718737611	77.8454970556827	Age-standardized
1605	1990	493	Ischemic heart disease	1	Deaths	Number	562	Rhode Island	Both	22	All ages	2952.54449	3153.3243661617	2616.40641366934	All ages
1606	1990	493	Ischemic heart disease	1	Deaths	Percent	562	Rhode Island	Both	22	All ages	0.308999881	0.325818889166583	0.275154132436879	All ages
1607	1990	493	Ischemic heart disease	1	Deaths	Rate	562	Rhode Island	Both	22	All ages	288.5715188	308.195051741708	255.718542212543	All ages
24334	2014	493	Ischemic heart disease	1	Deaths	Rate	533	Georgia	Both	27	Age-standardized	88.48829958	94.0310153796585	78.7459344588462	Age-standardized
1609	1990	493	Ischemic heart disease	1	Deaths	Number	44684	Bradford	Both	22	All ages	1565.32422	1637.7625975905	1462.77237420068	All ages
1610	1990	493	Ischemic heart disease	1	Deaths	Percent	44684	Bradford	Both	22	All ages	0.295682471	0.305217246889945	0.276983262153144	All ages
1611	1990	493	Ischemic heart disease	1	Deaths	Rate	44684	Bradford	Both	22	All ages	333.6294369	349.068778348436	311.771783294652	All ages
26612	2016	493	Ischemic heart disease	1	Deaths	Rate	533	Georgia	Both	27	Age-standardized	85.35595296	90.6825364063618	76.3454978606726	Age-standardized
1613	1991	493	Ischemic heart disease	1	Deaths	Number	4765	Paran��	Both	22	All ages	6121.562635	6334.3547277365	5827.25670005048	All ages
1614	1991	493	Ischemic heart disease	1	Deaths	Percent	4765	Paran��	Both	22	All ages	0.133164146	0.137884261092172	0.12633899579359	All ages
1615	1991	493	Ischemic heart disease	1	Deaths	Rate	4765	Paran��	Both	22	All ages	70.62820012	73.0833122304224	67.232613132923	All ages
28200	2017	493	Ischemic heart disease	1	Deaths	Rate	35	Georgia	Both	27	Age-standardized	140.9867149	149.44767242607	131.159356051316	Age-standardized
1617	1991	493	Ischemic heart disease	1	Deaths	Number	210	Liberia	Both	22	All ages	1057.622678	1251.44665958558	883.919530739014	All ages
1618	1991	493	Ischemic heart disease	1	Deaths	Percent	210	Liberia	Both	22	All ages	0.02646862	0.0307880111798361	0.0226986118982899	All ages
1619	1991	493	Ischemic heart disease	1	Deaths	Rate	210	Liberia	Both	22	All ages	51.98993584	61.5178105695397	43.4511481845546	All ages
28693	2018	493	Ischemic heart disease	1	Deaths	Rate	35	Georgia	Both	27	Age-standardized	132.7604643	140.727923263978	122.904433174532	Age-standardized
1621	1990	493	Ischemic heart disease	1	Deaths	Number	44652	South Tyneside	Both	22	All ages	584.9277993	613.625449016925	547.726614456554	All ages
1622	1990	493	Ischemic heart disease	1	Deaths	Percent	44652	South Tyneside	Both	22	All ages	0.285269733	0.293435011478194	0.270367049278913	All ages
1623	1990	493	Ischemic heart disease	1	Deaths	Rate	44652	South Tyneside	Both	22	All ages	371.7291941	389.966922288874	348.087359214848	All ages
30182	2017	493	Ischemic heart disease	1	Deaths	Rate	533	Georgia	Both	27	Age-standardized	82.70953187	87.6038942938656	73.6190114519777	Age-standardized
1625	1990	493	Ischemic heart disease	1	Deaths	Number	54	Slovakia	Both	22	All ages	18672.69182	19459.7633640885	17790.3697531046	All ages
1626	1990	493	Ischemic heart disease	1	Deaths	Percent	54	Slovakia	Both	22	All ages	0.338903995	0.352368565061118	0.323136218787345	All ages
1627	1990	493	Ischemic heart disease	1	Deaths	Rate	54	Slovakia	Both	22	All ages	353.4314485	368.328916928704	336.731105117893	All ages
31343	2019	493	Ischemic heart disease	1	Deaths	Rate	35	Georgia	Both	27	Age-standardized	127.8037396	135.513780318467	117.615529242975	Age-standardized
1629	1990	493	Ischemic heart disease	1	Deaths	Number	20	Viet Nam	Both	22	All ages	23536.9313	29917.1263791938	18689.084888887	All ages
1630	1990	493	Ischemic heart disease	1	Deaths	Percent	20	Viet Nam	Both	22	All ages	0.054279607	0.0631292659631533	0.04637691154665	All ages
1631	1990	493	Ischemic heart disease	1	Deaths	Rate	20	Viet Nam	Both	22	All ages	34.49808719	43.8495410067803	27.3925972644347	All ages
34539	2018	493	Ischemic heart disease	1	Deaths	Rate	533	Georgia	Both	27	Age-standardized	81.12394333	85.9283648031858	72.4474583086438	Age-standardized
1633	1990	493	Ischemic heart disease	1	Deaths	Number	151	Qatar	Both	22	All ages	257.1792846	298.00553574327	218.735783950022	All ages
1634	1990	493	Ischemic heart disease	1	Deaths	Percent	151	Qatar	Both	22	All ages	0.203814869	0.216450789272279	0.187722708236361	All ages
1635	1990	493	Ischemic heart disease	1	Deaths	Rate	151	Qatar	Both	22	All ages	57.81408374	66.9918536539242	49.1719577983954	All ages
37203	2019	493	Ischemic heart disease	1	Deaths	Rate	533	Georgia	Both	27	Age-standardized	79.24390681	84.4017147827474	70.8004049232981	Age-standardized
1637	1990	493	Ischemic heart disease	1	Deaths	Number	37	Kyrgyzstan	Both	22	All ages	6874.328118	7434.66124746863	6331.36458998889	All ages
1638	1990	493	Ischemic heart disease	1	Deaths	Percent	37	Kyrgyzstan	Both	22	All ages	0.194612049	0.205472430721742	0.183210129980961	All ages
1639	1990	493	Ischemic heart disease	1	Deaths	Rate	37	Kyrgyzstan	Both	22	All ages	153.9981577	166.550696393323	141.83473146698	All ages
37331	1996	493	Ischemic heart disease	1	Deaths	Rate	35	Georgia	Both	27	Age-standardized	372.7106084	410.623113561674	336.592625234186	Age-standardized
1641	1991	493	Ischemic heart disease	1	Deaths	Number	4729	West Kalimantan	Both	22	All ages	1701.18562	2040.82415781755	1394.11217939781	All ages
1642	1991	493	Ischemic heart disease	1	Deaths	Percent	4729	West Kalimantan	Both	22	All ages	0.06415432	0.0750572969263541	0.0541034981793521	All ages
1643	1991	493	Ischemic heart disease	1	Deaths	Rate	4729	West Kalimantan	Both	22	All ages	50.06863737	60.0647474869459	41.0309706023635	All ages
36101	2021	493	Ischemic heart disease	1	Deaths	Rate	153	Syrian Arab Republic	Both	27	Age-standardized	353.0071557	432.020925114617	281.641783775393	Age-standardized
1645	1990	493	Ischemic heart disease	1	Deaths	Number	44872	Golestan	Both	22	All ages	1303.801082	1505.02053548828	1119.00657565353	All ages
1646	1990	493	Ischemic heart disease	1	Deaths	Percent	44872	Golestan	Both	22	All ages	0.169416817	0.187656945302351	0.151225192418906	All ages
1647	1990	493	Ischemic heart disease	1	Deaths	Rate	44872	Golestan	Both	22	All ages	97.00897751	111.98065816057	83.2593907345155	All ages
37391	2021	493	Ischemic heart disease	1	Deaths	Rate	141	Egypt	Both	27	Age-standardized	347.7279154	402.139185748456	297.31308775997	Age-standardized
1649	1990	493	Ischemic heart disease	1	Deaths	Number	545	Michigan	Both	22	All ages	23470.48404	24706.8298857865	21312.431615788	All ages
1650	1990	493	Ischemic heart disease	1	Deaths	Percent	545	Michigan	Both	22	All ages	0.299165724	0.313908025507144	0.271350657175647	All ages
1651	1990	493	Ischemic heart disease	1	Deaths	Rate	545	Michigan	Both	22	All ages	247.4722101	260.508210417826	224.717758026709	All ages
42912	2002	493	Ischemic heart disease	1	Deaths	Rate	35	Georgia	Both	27	Age-standardized	336.75982	353.286965425546	315.422076853254	Age-standardized
1653	1990	493	Ischemic heart disease	1	Deaths	Number	4621	East Midlands	Both	22	All ages	12289.04111	12718.9929984093	11492.6777846977	All ages
1654	1990	493	Ischemic heart disease	1	Deaths	Percent	4621	East Midlands	Both	22	All ages	0.284596351	0.292523514222845	0.267548250868253	All ages
1655	1990	493	Ischemic heart disease	1	Deaths	Rate	4621	East Midlands	Both	22	All ages	307.3765232	318.130585715011	287.457687533678	All ages
43939	1996	493	Ischemic heart disease	1	Deaths	Rate	533	Georgia	Both	27	Age-standardized	163.3855784	171.035324718604	147.872664621241	Age-standardized
1657	1990	493	Ischemic heart disease	1	Deaths	Number	119	Trinidad and Tobago	Both	22	All ages	1674.289693	1724.75572160397	1615.24539759783	All ages
1658	1990	493	Ischemic heart disease	1	Deaths	Percent	119	Trinidad and Tobago	Both	22	All ages	0.198657511	0.20351395998391	0.192727580960954	All ages
1659	1990	493	Ischemic heart disease	1	Deaths	Rate	119	Trinidad and Tobago	Both	22	All ages	138.9679971	143.156736262806	134.067251661925	All ages
46161	2002	493	Ischemic heart disease	1	Deaths	Rate	533	Georgia	Both	27	Age-standardized	137.4684784	144.318197257628	123.968464730277	Age-standardized
1661	1990	493	Ischemic heart disease	1	Deaths	Number	435	South Sudan	Both	22	All ages	1629.940496	2145.1985104195	1237.17576422698	All ages
1662	1990	493	Ischemic heart disease	1	Deaths	Percent	435	South Sudan	Both	22	All ages	0.018310459	0.0229729564295686	0.0142836046119929	All ages
1663	1990	493	Ischemic heart disease	1	Deaths	Rate	435	South Sudan	Both	22	All ages	27.73229621	36.4990505403184	21.0496793310505	All ages
46245	1993	493	Ischemic heart disease	1	Deaths	Rate	35	Georgia	Both	27	Age-standardized	362.2098683	382.567703313674	339.215722840761	Age-standardized
1665	1991	493	Ischemic heart disease	1	Deaths	Number	254	Northern Africa	Both	22	All ages	154609.7712	167728.047998367	143836.976716103	All ages
1666	1991	493	Ischemic heart disease	1	Deaths	Percent	254	Northern Africa	Both	22	All ages	0.182002026	0.197436028999482	0.169195979170938	All ages
1667	1991	493	Ischemic heart disease	1	Deaths	Rate	254	Northern Africa	Both	22	All ages	125.576044	136.23087703296	116.826241774393	All ages
48269	2020	493	Ischemic heart disease	1	Deaths	Rate	35	Georgia	Both	27	Age-standardized	132.579402	141.265739311312	121.851575203892	Age-standardized
1669	1990	493	Ischemic heart disease	1	Deaths	Number	44717	Central Bedfordshire	Both	22	All ages	480.6858106	506.848382036682	446.54979233669	All ages
1670	1990	493	Ischemic heart disease	1	Deaths	Percent	44717	Central Bedfordshire	Both	22	All ages	0.266712621	0.276019500409266	0.249664392979059	All ages
1671	1990	493	Ischemic heart disease	1	Deaths	Rate	44717	Central Bedfordshire	Both	22	All ages	218.7634696	230.670238564317	203.227929258134	All ages
50303	1993	493	Ischemic heart disease	1	Deaths	Rate	533	Georgia	Both	27	Age-standardized	175.8354758	184.30203461778	159.442630818556	Age-standardized
1673	1990	493	Ischemic heart disease	1	Deaths	Number	216	Senegal	Both	22	All ages	3469.482631	4100.47119022646	2800.62067467564	All ages
1674	1990	493	Ischemic heart disease	1	Deaths	Percent	216	Senegal	Both	22	All ages	0.040013719	0.0458985615209726	0.0331330378319626	All ages
1675	1990	493	Ischemic heart disease	1	Deaths	Rate	216	Senegal	Both	22	All ages	45.45742504	53.7246850845033	36.6939448682697	All ages
53389	2020	493	Ischemic heart disease	1	Deaths	Rate	533	Georgia	Both	27	Age-standardized	78.24974802	85.3772524139138	70.2199483771579	Age-standardized
1677	1990	493	Ischemic heart disease	1	Deaths	Number	201	Burkina Faso	Both	22	All ages	2949.772809	3633.36346365272	2400.97786675098	All ages
1678	1990	493	Ischemic heart disease	1	Deaths	Percent	201	Burkina Faso	Both	22	All ages	0.018602208	0.0225775426500021	0.0153205075645453	All ages
1679	1990	493	Ischemic heart disease	1	Deaths	Rate	201	Burkina Faso	Both	22	All ages	30.95862456	38.1330843513903	25.1988804408221	All ages
54786	1990	493	Ischemic heart disease	2	DALYs	Rate	533	Georgia	Both	27	Age-standardized	3637.660136	3774.49874167924	3433.75560023723	Age-standardized
1681	1991	493	Ischemic heart disease	1	Deaths	Number	111	Dominican Republic	Both	22	All ages	4615.00382	5210.15906374229	4062.40774989658	All ages
1682	1991	493	Ischemic heart disease	1	Deaths	Percent	111	Dominican Republic	Both	22	All ages	0.12034826	0.129856305013194	0.109931163397582	All ages
1683	1991	493	Ischemic heart disease	1	Deaths	Rate	111	Dominican Republic	Both	22	All ages	63.25451113	71.4118725170725	55.6804774669604	All ages
56076	1991	493	Ischemic heart disease	2	DALYs	Rate	35	Georgia	Both	27	Age-standardized	7241.767523	7541.63895519078	6898.51228846537	Age-standardized
1685	1991	493	Ischemic heart disease	1	Deaths	Number	78	Denmark	Both	22	All ages	17861.62267	18560.2554964688	16623.9896261419	All ages
1686	1991	493	Ischemic heart disease	1	Deaths	Percent	78	Denmark	Both	22	All ages	0.298984803	0.31051719832998	0.277809710511604	All ages
1687	1991	493	Ischemic heart disease	1	Deaths	Rate	78	Denmark	Both	22	All ages	346.5046299	360.057682331093	322.495300618226	All ages
56585	1991	493	Ischemic heart disease	2	DALYs	Rate	533	Georgia	Both	27	Age-standardized	3529.590051	3666.9091224739	3315.2250353904	Age-standardized
1689	1990	493	Ischemic heart disease	1	Deaths	Number	478	World Bank Regions	Both	22	All ages	5354653.862	5550147.13900112	5064301.99578313	All ages
1690	1990	493	Ischemic heart disease	1	Deaths	Percent	478	World Bank Regions	Both	22	All ages	0.116322474	0.120637506595415	0.110964723628285	All ages
1691	1990	493	Ischemic heart disease	1	Deaths	Rate	478	World Bank Regions	Both	22	All ages	100.5253823	104.195467643004	95.0744730762206	All ages
56902	1990	493	Ischemic heart disease	2	DALYs	Rate	35	Georgia	Both	27	Age-standardized	6871.08871	7157.64532418358	6545.28017418669	Age-standardized
1693	1990	493	Ischemic heart disease	1	Deaths	Number	35428	Akita	Both	22	All ages	1144.166307	1216.56724596995	1034.22217295764	All ages
1694	1990	493	Ischemic heart disease	1	Deaths	Percent	35428	Akita	Both	22	All ages	0.114927776	0.121382479568837	0.103700770231457	All ages
1695	1990	493	Ischemic heart disease	1	Deaths	Rate	35428	Akita	Both	22	All ages	91.20264436	96.9737958484208	82.4388871182724	All ages
59188	1992	493	Ischemic heart disease	2	DALYs	Rate	35	Georgia	Both	27	Age-standardized	7654.636812	7991.15774491045	7308.41115486588	Age-standardized
1697	1990	493	Ischemic heart disease	1	Deaths	Number	4772	Rio Grande do Sul	Both	22	All ages	8933.509591	9238.25710152153	8480.37492174738	All ages
1698	1990	493	Ischemic heart disease	1	Deaths	Percent	4772	Rio Grande do Sul	Both	22	All ages	0.159221478	0.164556755063928	0.150836167604817	All ages
1699	1990	493	Ischemic heart disease	1	Deaths	Rate	4772	Rio Grande do Sul	Both	22	All ages	96.81046794	100.11294932609	91.8999477366042	All ages
60230	1992	493	Ischemic heart disease	2	DALYs	Rate	533	Georgia	Both	27	Age-standardized	3457.65979	3572.80081933486	3248.64602094621	Age-standardized
1701	1991	493	Ischemic heart disease	1	Deaths	Number	30	Vanuatu	Both	22	All ages	173.7976472	213.619733564382	141.108195649134	All ages
1702	1991	493	Ischemic heart disease	1	Deaths	Percent	30	Vanuatu	Both	22	All ages	0.164220964	0.178674490465551	0.145981820597991	All ages
1703	1991	493	Ischemic heart disease	1	Deaths	Rate	30	Vanuatu	Both	22	All ages	111.5020733	137.050435257595	90.5297432472417	All ages
61266	1993	493	Ischemic heart disease	2	DALYs	Rate	35	Georgia	Both	27	Age-standardized	7556.406977	7994.00617830235	7159.52202995671	Age-standardized
1705	1990	493	Ischemic heart disease	1	Deaths	Number	546	Minnesota	Both	22	All ages	9209.732724	9782.92856001738	8245.32583454263	All ages
1706	1990	493	Ischemic heart disease	1	Deaths	Percent	546	Minnesota	Both	22	All ages	0.264690643	0.279901500112488	0.234115568942304	All ages
1707	1990	493	Ischemic heart disease	1	Deaths	Rate	546	Minnesota	Both	22	All ages	206.2088822	219.042921588389	184.615501295578	All ages
62227	1994	493	Ischemic heart disease	2	DALYs	Rate	35	Georgia	Both	27	Age-standardized	7698.107593	8041.30774549789	7313.06062370398	Age-standardized
1709	1991	493	Ischemic heart disease	1	Deaths	Number	128	Guatemala	Both	22	All ages	4258.433327	4369.40637377126	4134.99797132261	All ages
1710	1991	493	Ischemic heart disease	1	Deaths	Percent	128	Guatemala	Both	22	All ages	0.059528883	0.0621133706379866	0.0567868574421477	All ages
1711	1991	493	Ischemic heart disease	1	Deaths	Rate	128	Guatemala	Both	22	All ages	49.3563501	50.642556580927	47.9257022147802	All ages
63144	1994	493	Ischemic heart disease	1	Deaths	Rate	35	Georgia	Both	27	Age-standardized	350.7534025	367.45754584077	329.287953469737	Age-standardized
1713	1991	493	Ischemic heart disease	1	Deaths	Number	35437	Kanagawa	Both	22	All ages	5146.000599	5444.0564875666	4626.20323728529	All ages
1714	1991	493	Ischemic heart disease	1	Deaths	Percent	35437	Kanagawa	Both	22	All ages	0.126429647	0.13318559199938	0.113641560247914	All ages
1715	1991	493	Ischemic heart disease	1	Deaths	Rate	35437	Kanagawa	Both	22	All ages	62.92688789	66.5716075361392	56.5706448855442	All ages
63552	1992	493	Ischemic heart disease	1	Deaths	Rate	533	Georgia	Both	27	Age-standardized	174.8456123	183.399453042368	158.977751221299	Age-standardized
1717	1991	493	Ischemic heart disease	1	Deaths	Number	13	Malaysia	Both	22	All ages	14977.91489	15996.1851633734	13804.0233204851	All ages
1718	1991	493	Ischemic heart disease	1	Deaths	Percent	13	Malaysia	Both	22	All ages	0.179447163	0.190984857953338	0.165705659529241	All ages
1719	1991	493	Ischemic heart disease	1	Deaths	Rate	13	Malaysia	Both	22	All ages	82.305384	87.9008975370377	75.8547133019655	All ages
67202	1994	493	Ischemic heart disease	1	Deaths	Rate	533	Georgia	Both	27	Age-standardized	169.9296603	178.403700479408	153.469355089078	Age-standardized
1721	1990	493	Ischemic heart disease	1	Deaths	Number	5	East Asia	Both	22	All ages	570428.7107	639930.429703338	505994.309702187	All ages
1722	1990	493	Ischemic heart disease	1	Deaths	Percent	5	East Asia	Both	22	All ages	0.065423862	0.0704097228796274	0.0615452674361594	All ages
1723	1990	493	Ischemic heart disease	1	Deaths	Rate	5	East Asia	Both	22	All ages	46.85477714	52.5636194485465	41.5621622348005	All ages
74969	1994	493	Ischemic heart disease	2	DALYs	Rate	533	Georgia	Both	27	Age-standardized	3324.295531	3446.11197765613	3124.50293453274	Age-standardized
1725	1991	493	Ischemic heart disease	1	Deaths	Number	571	West Virginia	Both	22	All ages	5869.972724	6174.38934916101	5311.80525080054	All ages
1726	1991	493	Ischemic heart disease	1	Deaths	Percent	571	West Virginia	Both	22	All ages	0.294169548	0.307759996943374	0.266608786336493	All ages
1727	1991	493	Ischemic heart disease	1	Deaths	Rate	571	West Virginia	Both	22	All ages	323.5732972	340.353799589473	292.805166236389	All ages
75669	1993	493	Ischemic heart disease	2	DALYs	Rate	533	Georgia	Both	27	Age-standardized	3463.306414	3588.62767392098	3257.35003371585	Age-standardized
1729	1990	493	Ischemic heart disease	1	Deaths	Number	44765	Bracknell Forest	Both	22	All ages	177.4973159	188.283149398391	163.558483977717	All ages
1730	1990	493	Ischemic heart disease	1	Deaths	Percent	44765	Bracknell Forest	Both	22	All ages	0.262053894	0.271005442838263	0.24708413516288	All ages
1731	1990	493	Ischemic heart disease	1	Deaths	Rate	44765	Bracknell Forest	Both	22	All ages	183.9345033	195.111500000046	169.490160158212	All ages
75944	1995	493	Ischemic heart disease	2	DALYs	Rate	35	Georgia	Both	27	Age-standardized	7643.948612	8198.55426604541	7035.38070867044	Age-standardized
1733	1991	493	Ischemic heart disease	1	Deaths	Number	35660	Uasin Gishu	Both	22	All ages	47.81068235	68.1681102265162	30.5811184684707	All ages
1734	1991	493	Ischemic heart disease	1	Deaths	Percent	35660	Uasin Gishu	Both	22	All ages	0.016289306	0.0220513308482848	0.0108785176258433	All ages
1735	1991	493	Ischemic heart disease	1	Deaths	Rate	35660	Uasin Gishu	Both	22	All ages	9.533157457	13.5923039879338	6.09768786509182	All ages
77023	1996	493	Ischemic heart disease	2	DALYs	Rate	35	Georgia	Both	27	Age-standardized	7852.951197	8627.93272506479	7100.03307865663	Age-standardized
1737	1990	493	Ischemic heart disease	1	Deaths	Number	44685	Kirklees	Both	22	All ages	1340.468262	1403.68373527895	1260.53056164378	All ages
1738	1990	493	Ischemic heart disease	1	Deaths	Percent	44685	Kirklees	Both	22	All ages	0.30804207	0.317327245966315	0.291517519227785	All ages
1739	1990	493	Ischemic heart disease	1	Deaths	Rate	44685	Kirklees	Both	22	All ages	353.6867046	370.366303077988	332.594894632763	All ages
80544	1995	493	Ischemic heart disease	2	DALYs	Rate	533	Georgia	Both	27	Age-standardized	3298.477557	3416.06686323423	3115.56567346921	Age-standardized
1741	1990	493	Ischemic heart disease	1	Deaths	Number	44668	Rochdale	Both	22	All ages	750.1883892	786.477996452225	710.270756140268	All ages
1742	1990	493	Ischemic heart disease	1	Deaths	Percent	44668	Rochdale	Both	22	All ages	0.310592921	0.319706103383992	0.2942543796586	All ages
1743	1990	493	Ischemic heart disease	1	Deaths	Rate	44668	Rochdale	Both	22	All ages	366.8589184	384.605348855343	347.338302125876	All ages
81202	1996	493	Ischemic heart disease	2	DALYs	Rate	533	Georgia	Both	27	Age-standardized	3210.563986	3331.67704553343	3031.67568997031	Age-standardized
1745	1990	493	Ischemic heart disease	1	Deaths	Number	184	Mozambique	Both	22	All ages	1604.201875	1902.92242692558	1360.11020326712	All ages
1746	1990	493	Ischemic heart disease	1	Deaths	Percent	184	Mozambique	Both	22	All ages	0.00737657	0.00853953136613549	0.00635977062684195	All ages
1747	1990	493	Ischemic heart disease	1	Deaths	Rate	184	Mozambique	Both	22	All ages	12.00754377	14.2434843733005	10.1805034992944	All ages
82370	1997	493	Ischemic heart disease	2	DALYs	Rate	35	Georgia	Both	27	Age-standardized	7795.043041	8806.63219098353	6816.70095856041	Age-standardized
1749	1990	493	Ischemic heart disease	1	Deaths	Number	70	Australasia	Both	22	All ages	40160.8792	41659.2388818649	37288.9909549898	All ages
1750	1990	493	Ischemic heart disease	1	Deaths	Percent	70	Australasia	Both	22	All ages	0.275227642	0.285598283426658	0.255300496759672	All ages
1751	1990	493	Ischemic heart disease	1	Deaths	Rate	70	Australasia	Both	22	All ages	198.0683703	205.458090531693	183.904581194855	All ages
82531	1997	493	Ischemic heart disease	2	DALYs	Rate	533	Georgia	Both	27	Age-standardized	3066.110248	3183.33886938411	2868.55151418396	Age-standardized
1753	1991	493	Ischemic heart disease	1	Deaths	Number	14	Maldives	Both	22	All ages	129.5260172	145.337329487864	115.021057482501	All ages
1754	1991	493	Ischemic heart disease	1	Deaths	Percent	14	Maldives	Both	22	All ages	0.09249481	0.103961539351753	0.082231076464182	All ages
1755	1991	493	Ischemic heart disease	1	Deaths	Rate	14	Maldives	Both	22	All ages	56.50986148	63.4080514120517	50.1816095838472	All ages
83241	1998	493	Ischemic heart disease	2	DALYs	Rate	35	Georgia	Both	27	Age-standardized	7872.430079	8991.33827981729	6852.6412187016	Age-standardized
1757	1990	493	Ischemic heart disease	1	Deaths	Number	4721	West Java	Both	22	All ages	14357.07811	17396.3816902973	11576.712731264	All ages
1758	1990	493	Ischemic heart disease	1	Deaths	Percent	4721	West Java	Both	22	All ages	0.067203635	0.0783078901711878	0.0544214225779001	All ages
1759	1990	493	Ischemic heart disease	1	Deaths	Rate	4721	West Java	Both	22	All ages	50.16077078	60.7794920051814	40.4467280278511	All ages
88844	1999	493	Ischemic heart disease	2	DALYs	Rate	35	Georgia	Both	27	Age-standardized	7811.988181	8794.84357627836	6877.58395621855	Age-standardized
1761	1991	493	Ischemic heart disease	1	Deaths	Number	4728	East Nusa Tenggara	Both	22	All ages	1368.570245	1674.31612491661	1082.56544175617	All ages
1762	1991	493	Ischemic heart disease	1	Deaths	Percent	4728	East Nusa Tenggara	Both	22	All ages	0.041079845	0.0489025698641092	0.0336307531598156	All ages
1763	1991	493	Ischemic heart disease	1	Deaths	Rate	4728	East Nusa Tenggara	Both	22	All ages	39.85854043	48.7631506083329	31.528873725899	All ages
88903	1998	493	Ischemic heart disease	2	DALYs	Rate	533	Georgia	Both	27	Age-standardized	3010.063053	3134.09729580192	2821.58500918672	Age-standardized
1765	1990	493	Ischemic heart disease	1	Deaths	Number	44634	High-middle SDI	Both	22	All ages	1604862.169	1657939.75789393	1527808.2634531	All ages
1766	1990	493	Ischemic heart disease	1	Deaths	Percent	44634	High-middle SDI	Both	22	All ages	0.18591055	0.192152614073094	0.177431417452017	All ages
1767	1990	493	Ischemic heart disease	1	Deaths	Rate	44634	High-middle SDI	Both	22	All ages	150.8992589	155.889948452376	143.654164936224	All ages
89709	2000	493	Ischemic heart disease	2	DALYs	Rate	35	Georgia	Both	27	Age-standardized	7587.989278	8372.02587613717	6867.49880380933	Age-standardized
1769	1990	493	Ischemic heart disease	1	Deaths	Number	4857	Kerala	Both	22	All ages	30805.48033	35723.3501991362	25463.7992546782	All ages
1770	1990	493	Ischemic heart disease	1	Deaths	Percent	4857	Kerala	Both	22	All ages	0.172982304	0.191273846951153	0.148716236020417	All ages
1771	1990	493	Ischemic heart disease	1	Deaths	Rate	4857	Kerala	Both	22	All ages	104.1378614	120.762710079857	86.0803197287674	All ages
92778	2001	493	Ischemic heart disease	2	DALYs	Rate	35	Georgia	Both	27	Age-standardized	7361.675162	7873.33749242216	6823.42444193916	Age-standardized
1773	1990	493	Ischemic heart disease	1	Deaths	Number	44561	Asia	Both	22	All ages	1935391.809	2058809.74432551	1811185.56004168	All ages
1774	1990	493	Ischemic heart disease	1	Deaths	Percent	44561	Asia	Both	22	All ages	0.077536778	0.0818288425841054	0.0732206003238276	All ages
1775	1990	493	Ischemic heart disease	1	Deaths	Rate	44561	Asia	Both	22	All ages	60.95630672	64.8434274109818	57.0443576508606	All ages
94541	1999	493	Ischemic heart disease	2	DALYs	Rate	533	Georgia	Both	27	Age-standardized	2970.17375	3087.95613110951	2793.39354411542	Age-standardized
1777	1990	493	Ischemic heart disease	1	Deaths	Number	35650	Nyamira	Both	22	All ages	60.89799401	78.3477501887813	45.5479220909026	All ages
1778	1990	493	Ischemic heart disease	1	Deaths	Percent	35650	Nyamira	Both	22	All ages	0.027236956	0.0328389958993438	0.0214289700684691	All ages
1779	1990	493	Ischemic heart disease	1	Deaths	Rate	35650	Nyamira	Both	22	All ages	21.81469786	28.0654974926205	16.3160408583034	All ages
95186	2000	493	Ischemic heart disease	2	DALYs	Rate	533	Georgia	Both	27	Age-standardized	2860.342301	2977.35222367329	2690.59426277909	Age-standardized
1781	1990	493	Ischemic heart disease	1	Deaths	Number	4757	Esp��rito Santo	Both	22	All ages	1554.586442	1615.81028175067	1463.0204153515	All ages
1782	1990	493	Ischemic heart disease	1	Deaths	Percent	4757	Esp��rito Santo	Both	22	All ages	0.114636117	0.119183716526223	0.107902120169633	All ages
1783	1990	493	Ischemic heart disease	1	Deaths	Rate	4757	Esp��rito Santo	Both	22	All ages	59.19430695	61.5255396819219	55.7077285847227	All ages
97235	2001	493	Ischemic heart disease	2	DALYs	Rate	533	Georgia	Both	27	Age-standardized	2774.827921	2887.05500601457	2599.94339671514	Age-standardized
1785	1990	493	Ischemic heart disease	1	Deaths	Number	44700	Nottingham	Both	22	All ages	907.3956633	951.712171966348	850.676553784946	All ages
1786	1990	493	Ischemic heart disease	1	Deaths	Percent	44700	Nottingham	Both	22	All ages	0.273999591	0.282649941102993	0.258736100100373	All ages
1787	1990	493	Ischemic heart disease	1	Deaths	Rate	44700	Nottingham	Both	22	All ages	324.4388382	340.284182346468	304.1589506	All ages
97449	2002	493	Ischemic heart disease	2	DALYs	Rate	35	Georgia	Both	27	Age-standardized	6965.052568	7286.05667199952	6639.60950130398	Age-standardized
1789	1990	493	Ischemic heart disease	1	Deaths	Number	35635	Kwale	Both	22	All ages	46.53890196	65.4444368316385	29.7109930463808	All ages
1790	1990	493	Ischemic heart disease	1	Deaths	Percent	35635	Kwale	Both	22	All ages	0.011306454	0.0150411914748169	0.00754862853949635	All ages
1791	1990	493	Ischemic heart disease	1	Deaths	Rate	35635	Kwale	Both	22	All ages	11.4066758	16.0404187168674	7.28215860706265	All ages
98856	2003	493	Ischemic heart disease	2	DALYs	Rate	35	Georgia	Both	27	Age-standardized	6144.955514	6399.89489541231	5811.8613661698	Age-standardized
1793	1991	493	Ischemic heart disease	1	Deaths	Number	4663	Puebla	Both	22	All ages	1600.312476	1653.84967098721	1537.23677638529	All ages
1794	1991	493	Ischemic heart disease	1	Deaths	Percent	4663	Puebla	Both	22	All ages	0.060445983	0.063610519088783	0.057079345750528	All ages
1795	1991	493	Ischemic heart disease	1	Deaths	Rate	4663	Puebla	Both	22	All ages	35.78092161	36.9779442037926	34.3706303797624	All ages
99718	2002	493	Ischemic heart disease	2	DALYs	Rate	533	Georgia	Both	27	Age-standardized	2676.073006	2782.00769578813	2508.09419899689	Age-standardized
1797	1990	493	Ischemic heart disease	1	Deaths	Number	53620	Punjab	Both	22	All ages	43420.75039	51656.8543698003	34456.9462852814	All ages
1798	1990	493	Ischemic heart disease	1	Deaths	Percent	53620	Punjab	Both	22	All ages	0.070836795	0.0825137237666903	0.0560216919771958	All ages
1799	1990	493	Ischemic heart disease	1	Deaths	Rate	53620	Punjab	Both	22	All ages	72.20980369	85.9066524682445	57.3027712538602	All ages
101359	2003	493	Ischemic heart disease	2	DALYs	Rate	533	Georgia	Both	27	Age-standardized	2558.188295	2657.98272148216	2399.01501749199	Age-standardized
1801	1991	493	Ischemic heart disease	1	Deaths	Number	4713	Jambi	Both	22	All ages	878.4405447	1086.16747913642	686.260352339304	All ages
1802	1991	493	Ischemic heart disease	1	Deaths	Percent	4713	Jambi	Both	22	All ages	0.058802313	0.0706606423171191	0.0476623196997737	All ages
1803	1991	493	Ischemic heart disease	1	Deaths	Rate	4713	Jambi	Both	22	All ages	41.12487545	50.8497730129342	32.1278106871463	All ages
103627	2004	493	Ischemic heart disease	2	DALYs	Rate	35	Georgia	Both	27	Age-standardized	5773.389016	6033.09064069757	5446.56123639097	Age-standardized
1805	1990	493	Ischemic heart disease	1	Deaths	Number	44857	Benishangul-Gumuz	Both	22	All ages	192.6648879	275.724285924258	141.456186797269	All ages
1806	1990	493	Ischemic heart disease	1	Deaths	Percent	44857	Benishangul-Gumuz	Both	22	All ages	0.015806856	0.0224439115353031	0.0117436986468647	All ages
1807	1990	493	Ischemic heart disease	1	Deaths	Rate	44857	Benishangul-Gumuz	Both	22	All ages	39.26102715	56.1867748335921	28.8257774963646	All ages
104936	2005	493	Ischemic heart disease	2	DALYs	Rate	35	Georgia	Both	27	Age-standardized	5158.497767	5413.04532747975	4889.25761441867	Age-standardized
1809	1991	493	Ischemic heart disease	1	Deaths	Number	261	Southern Africa	Both	22	All ages	27887.55274	30668.1634977853	25005.576261165	All ages
1810	1991	493	Ischemic heart disease	1	Deaths	Percent	261	Southern Africa	Both	22	All ages	0.024981579	0.027279132980697	0.0225734716504097	All ages
1811	1991	493	Ischemic heart disease	1	Deaths	Rate	261	Southern Africa	Both	22	All ages	29.04724576	31.9434871245112	26.045423404541	All ages
109537	2004	493	Ischemic heart disease	2	DALYs	Rate	533	Georgia	Both	27	Age-standardized	2414.188908	2514.35473659343	2258.37713197985	Age-standardized
1813	1990	493	Ischemic heart disease	1	Deaths	Number	95467	Advanced Health System	Both	22	All ages	2911544.616	3001541.38366541	2714356.29345067	All ages
1814	1990	493	Ischemic heart disease	1	Deaths	Percent	95467	Advanced Health System	Both	22	All ages	0.245012327	0.252678503914663	0.228417409432942	All ages
1815	1990	493	Ischemic heart disease	1	Deaths	Rate	95467	Advanced Health System	Both	22	All ages	220.7878054	227.612426489663	205.834650713804	All ages
109814	2005	493	Ischemic heart disease	2	DALYs	Rate	533	Georgia	Both	27	Age-standardized	2277.38008	2378.23097380712	2118.01355138864	Age-standardized
1817	1991	493	Ischemic heart disease	1	Deaths	Number	4660	Nayarit	Both	22	All ages	432.0560167	452.497480946292	405.965802010455	All ages
1818	1991	493	Ischemic heart disease	1	Deaths	Percent	4660	Nayarit	Both	22	All ages	0.096156369	0.100729200569206	0.0907678084126214	All ages
1819	1991	493	Ischemic heart disease	1	Deaths	Rate	4660	Nayarit	Both	22	All ages	49.26369103	51.5944581977708	46.2888446533452	All ages
111726	2006	493	Ischemic heart disease	2	DALYs	Rate	35	Georgia	Both	27	Age-standardized	4816.425303	5078.51237665361	4547.4072409119	Age-standardized
1821	1990	493	Ischemic heart disease	1	Deaths	Number	4623	East of England	Both	22	All ages	14382.67724	14879.3225247116	13435.8025925991	All ages
1822	1990	493	Ischemic heart disease	1	Deaths	Percent	4623	East of England	Both	22	All ages	0.272744568	0.280875024709243	0.255721879927802	All ages
1823	1990	493	Ischemic heart disease	1	Deaths	Rate	4623	East of England	Both	22	All ages	282.2525262	291.998930451994	263.670605989443	All ages
112535	2007	493	Ischemic heart disease	2	DALYs	Rate	35	Georgia	Both	27	Age-standardized	4710.982402	4961.95576466126	4445.17066359436	Age-standardized
1825	1990	493	Ischemic heart disease	1	Deaths	Number	4669	Tabasco	Both	22	All ages	546.3324523	570.726662506703	518.089773124305	All ages
1826	1990	493	Ischemic heart disease	1	Deaths	Percent	4669	Tabasco	Both	22	All ages	0.074108637	0.0783783116665143	0.0696630440434382	All ages
1827	1990	493	Ischemic heart disease	1	Deaths	Rate	4669	Tabasco	Both	22	All ages	34.55910968	36.1022034140965	32.7725750430962	All ages
112639	2006	493	Ischemic heart disease	2	DALYs	Rate	533	Georgia	Both	27	Age-standardized	2186.080184	2275.64906677569	2038.04443603272	Age-standardized
1829	1990	493	Ischemic heart disease	1	Deaths	Number	35651	Nyandarua	Both	22	All ages	44.65104728	60.2125535020906	32.045549412697	All ages
1830	1990	493	Ischemic heart disease	1	Deaths	Percent	35651	Nyandarua	Both	22	All ages	0.02207849	0.0279154339390146	0.0163508413096298	All ages
1831	1990	493	Ischemic heart disease	1	Deaths	Rate	35651	Nyandarua	Both	22	All ages	11.92939016	16.0869472728355	8.56158780433057	All ages
112723	1995	493	Ischemic heart disease	1	Deaths	Rate	35	Georgia	Both	27	Age-standardized	348.714348	375.221479045864	319.222417393233	Age-standardized
1833	1990	493	Ischemic heart disease	1	Deaths	Number	152	Saudi Arabia	Both	22	All ages	11469.22028	14415.7933104282	8755.14534063687	All ages
1834	1990	493	Ischemic heart disease	1	Deaths	Percent	152	Saudi Arabia	Both	22	All ages	0.137471076	0.156402176778082	0.116150381677302	All ages
1835	1990	493	Ischemic heart disease	1	Deaths	Rate	152	Saudi Arabia	Both	22	All ages	72.33170378	90.9145404945483	55.2151379023443	All ages
115080	1995	493	Ischemic heart disease	1	Deaths	Rate	533	Georgia	Both	27	Age-standardized	167.8474997	175.901628767604	153.469386532368	Age-standardized
1837	1990	493	Ischemic heart disease	1	Deaths	Number	53621	Sindh	Both	22	All ages	13155.93254	16517.0340270072	9610.96741449316	All ages
1838	1990	493	Ischemic heart disease	1	Deaths	Percent	53621	Sindh	Both	22	All ages	0.06234407	0.0747474312708405	0.0458236880534467	All ages
1839	1990	493	Ischemic heart disease	1	Deaths	Rate	53621	Sindh	Both	22	All ages	53.54367998	67.2231163764389	39.1159320697787	All ages
118533	1998	493	Ischemic heart disease	1	Deaths	Rate	35	Georgia	Both	27	Age-standardized	373.9704264	425.182617363023	328.288141574466	Age-standardized
1841	1991	493	Ischemic heart disease	1	Deaths	Number	96	Southern Latin America	Both	22	All ages	60385.60203	62312.9858222508	57430.2823237132	All ages
1842	1991	493	Ischemic heart disease	1	Deaths	Percent	96	Southern Latin America	Both	22	All ages	0.168164194	0.173552908225637	0.159614084584785	All ages
1843	1991	493	Ischemic heart disease	1	Deaths	Rate	96	Southern Latin America	Both	22	All ages	120.3661848	124.208025015371	114.475367363257	All ages
123068	2007	493	Ischemic heart disease	2	DALYs	Rate	533	Georgia	Both	27	Age-standardized	2064.269377	2149.33472173054	1918.39758555837	Age-standardized
1845	1991	493	Ischemic heart disease	1	Deaths	Number	35627	Kakamega	Both	22	All ages	129.391331	180.458250998706	90.7124039516091	All ages
1846	1991	493	Ischemic heart disease	1	Deaths	Percent	35627	Kakamega	Both	22	All ages	0.010360701	0.0135549604646375	0.00755301115991854	All ages
1847	1991	493	Ischemic heart disease	1	Deaths	Rate	35627	Kakamega	Both	22	All ages	11.27709655	15.7278320350843	7.90603613275548	All ages
123852	2008	493	Ischemic heart disease	2	DALYs	Rate	533	Georgia	Both	27	Age-standardized	2001.017415	2085.38606164765	1853.79451825704	Age-standardized
1849	1991	493	Ischemic heart disease	1	Deaths	Number	114	Haiti	Both	22	All ages	6850.634272	8038.44456249941	5711.88884134239	All ages
1850	1991	493	Ischemic heart disease	1	Deaths	Percent	114	Haiti	Both	22	All ages	0.077544825	0.0880538677927421	0.0662921927634526	All ages
1851	1991	493	Ischemic heart disease	1	Deaths	Rate	114	Haiti	Both	22	All ages	104.7055579	122.860130740183	87.3008956352766	All ages
124135	2008	493	Ischemic heart disease	2	DALYs	Rate	35	Georgia	Both	27	Age-standardized	5369.704303	5668.64324339083	5072.93285075764	Age-standardized
1853	1991	493	Ischemic heart disease	1	Deaths	Number	144	Jordan	Both	22	All ages	2245.045925	2598.8389513304	1919.74061768088	All ages
1854	1991	493	Ischemic heart disease	1	Deaths	Percent	144	Jordan	Both	22	All ages	0.153987597	0.1665979610578	0.140674348618598	All ages
1855	1991	493	Ischemic heart disease	1	Deaths	Rate	144	Jordan	Both	22	All ages	57.81696928	66.9282486191265	49.4393380084623	All ages
125692	2009	493	Ischemic heart disease	2	DALYs	Rate	35	Georgia	Both	27	Age-standardized	4996.237441	5249.20407120173	4713.11471973347	Age-standardized
1857	1991	493	Ischemic heart disease	1	Deaths	Number	15	Myanmar	Both	22	All ages	38951.11476	49082.847726532	30622.960958822	All ages
1858	1991	493	Ischemic heart disease	1	Deaths	Percent	15	Myanmar	Both	22	All ages	0.077966268	0.0929767736427376	0.0669179149433399	All ages
1859	1991	493	Ischemic heart disease	1	Deaths	Rate	15	Myanmar	Both	22	All ages	95.10001414	119.836865814766	74.7666411639245	All ages
126850	2010	493	Ischemic heart disease	2	DALYs	Rate	35	Georgia	Both	27	Age-standardized	4668.381799	4917.4855452246	4420.05238199998	Age-standardized
1861	1991	493	Ischemic heart disease	1	Deaths	Number	35425	Aomori	Both	22	All ages	1408.100713	1497.32028451386	1271.07820848563	All ages
1862	1991	493	Ischemic heart disease	1	Deaths	Percent	35425	Aomori	Both	22	All ages	0.12349658	0.130889376463807	0.112051349072606	All ages
1863	1991	493	Ischemic heart disease	1	Deaths	Rate	35425	Aomori	Both	22	All ages	93.0613526	98.9578725872185	84.0055375624256	All ages
129346	2009	493	Ischemic heart disease	2	DALYs	Rate	533	Georgia	Both	27	Age-standardized	1954.097089	2038.59107151353	1816.99606827426	Age-standardized
1865	1990	493	Ischemic heart disease	1	Deaths	Number	44856	Somali	Both	22	All ages	424.9110943	582.348243649828	301.104566943461	All ages
1866	1990	493	Ischemic heart disease	1	Deaths	Percent	44856	Somali	Both	22	All ages	0.011166293	0.0150133432821263	0.00808234722985579	All ages
1867	1990	493	Ischemic heart disease	1	Deaths	Rate	44856	Somali	Both	22	All ages	14.2224191	19.4920793936409	10.0784267637956	All ages
130377	2011	493	Ischemic heart disease	2	DALYs	Rate	35	Georgia	Both	27	Age-standardized	3974.994016	4205.19762779122	3751.91760396099	Age-standardized
1869	1990	493	Ischemic heart disease	1	Deaths	Number	4	Southeast Asia, East Asia, and Oceania	Both	22	All ages	827603.8808	906787.522963386	752722.6446	All ages
1870	1990	493	Ischemic heart disease	1	Deaths	Percent	4	Southeast Asia, East Asia, and Oceania	Both	22	All ages	0.06827682	0.0729986266864968	0.0639960079342295	All ages
1871	1990	493	Ischemic heart disease	1	Deaths	Rate	4	Southeast Asia, East Asia, and Oceania	Both	22	All ages	48.98523016	53.6720483656354	44.5530680179253	All ages
133546	2010	493	Ischemic heart disease	2	DALYs	Rate	533	Georgia	Both	27	Age-standardized	1885.337961	1967.35913165139	1751.82316014194	Age-standardized
1873	1991	493	Ischemic heart disease	1	Deaths	Number	46	Croatia	Both	22	All ages	14802.65896	15428.6192594538	14021.9508283974	All ages
1874	1991	493	Ischemic heart disease	1	Deaths	Percent	46	Croatia	Both	22	All ages	0.261905039	0.273073449748241	0.248488652317625	All ages
1875	1991	493	Ischemic heart disease	1	Deaths	Rate	46	Croatia	Both	22	All ages	305.8161219	318.748173712353	289.68705126983	All ages
134238	2012	493	Ischemic heart disease	2	DALYs	Rate	35	Georgia	Both	27	Age-standardized	3756.269196	3963.17033635055	3544.54257317483	Age-standardized
1877	1991	493	Ischemic heart disease	1	Deaths	Number	35644	Mombasa	Both	22	All ages	42.444393	62.421236320749	27.9179917729922	All ages
1878	1991	493	Ischemic heart disease	1	Deaths	Percent	35644	Mombasa	Both	22	All ages	0.012149477	0.0169881974431567	0.00781936941621219	All ages
1879	1991	493	Ischemic heart disease	1	Deaths	Rate	35644	Mombasa	Both	22	All ages	8.309013436	12.2197269101113	5.46529122864072	All ages
135347	2011	493	Ischemic heart disease	2	DALYs	Rate	533	Georgia	Both	27	Age-standardized	1793.950079	1875.13454935181	1662.24577013659	Age-standardized
1881	1990	493	Ischemic heart disease	1	Deaths	Number	53619	Khyber Pakhtunkhwa	Both	22	All ages	10302.66788	13309.9586946191	7480.81483645511	All ages
1882	1990	493	Ischemic heart disease	1	Deaths	Percent	53619	Khyber Pakhtunkhwa	Both	22	All ages	0.078135472	0.0948731894189832	0.0581685858938125	All ages
1883	1990	493	Ischemic heart disease	1	Deaths	Rate	53619	Khyber Pakhtunkhwa	Both	22	All ages	60.30128	77.9028845466316	43.7850385482185	All ages
136906	2012	493	Ischemic heart disease	2	DALYs	Rate	533	Georgia	Both	27	Age-standardized	1749.409517	1824.22072966786	1622.51686406938	Age-standardized
1885	1990	493	Ischemic heart disease	1	Deaths	Number	38	Mongolia	Both	22	All ages	2787.332679	3177.79098888991	2438.87942108704	All ages
1886	1990	493	Ischemic heart disease	1	Deaths	Percent	38	Mongolia	Both	22	All ages	0.151674279	0.170132458048606	0.133184410895829	All ages
1887	1990	493	Ischemic heart disease	1	Deaths	Rate	38	Mongolia	Both	22	All ages	129.1732784	147.268276627112	113.024919039841	All ages
138133	2013	493	Ischemic heart disease	2	DALYs	Rate	533	Georgia	Both	27	Age-standardized	1772.862821	1851.78641457923	1657.7540525177	Age-standardized
1889	1990	493	Ischemic heart disease	1	Deaths	Number	44874	Hormozgan	Both	22	All ages	1007.282903	1176.0734098037	860.614097262959	All ages
1890	1990	493	Ischemic heart disease	1	Deaths	Percent	44874	Hormozgan	Both	22	All ages	0.172795607	0.192426269041714	0.153369762184448	All ages
1891	1990	493	Ischemic heart disease	1	Deaths	Rate	44874	Hormozgan	Both	22	All ages	110.348015	128.839043976733	94.2804221232802	All ages
139471	2013	493	Ischemic heart disease	2	DALYs	Rate	35	Georgia	Both	27	Age-standardized	3554.862367	3762.68638722838	3348.87698650125	Age-standardized
1893	1991	493	Ischemic heart disease	1	Deaths	Number	555	New York	Both	22	All ages	53533.28208	56452.3505514315	47820.5878218669	All ages
1894	1991	493	Ischemic heart disease	1	Deaths	Percent	555	New York	Both	22	All ages	0.319815308	0.337144581974292	0.286400948561171	All ages
1895	1991	493	Ischemic heart disease	1	Deaths	Rate	555	New York	Both	22	All ages	290.4104129	306.245942649297	259.419862104923	All ages
141919	2014	493	Ischemic heart disease	2	DALYs	Rate	35	Georgia	Both	27	Age-standardized	3396.511926	3598.4271279838	3201.47785558317	Age-standardized
1897	1991	493	Ischemic heart disease	1	Deaths	Number	4662	Oaxaca	Both	22	All ages	1115.757787	1160.4242774023	1059.48344298101	All ages
1898	1991	493	Ischemic heart disease	1	Deaths	Percent	4662	Oaxaca	Both	22	All ages	0.055375136	0.0582965514838393	0.0521838975587127	All ages
1899	1991	493	Ischemic heart disease	1	Deaths	Rate	4662	Oaxaca	Both	22	All ages	34.31961902	35.6935166203621	32.58867521	All ages
141951	2014	493	Ischemic heart disease	2	DALYs	Rate	533	Georgia	Both	27	Age-standardized	1739.144767	1813.81651184383	1624.31259772688	Age-standardized
1901	1990	493	Ischemic heart disease	1	Deaths	Number	44873	Hamadan	Both	22	All ages	1857.50489	2164.23182304359	1562.51755866054	All ages
1902	1990	493	Ischemic heart disease	1	Deaths	Percent	44873	Hamadan	Both	22	All ages	0.181001817	0.200242513437668	0.162494620946915	All ages
1903	1990	493	Ischemic heart disease	1	Deaths	Rate	44873	Hamadan	Both	22	All ages	111.0700175	129.410839091194	93.4311686058741	All ages
145187	2015	493	Ischemic heart disease	2	DALYs	Rate	35	Georgia	Both	27	Age-standardized	3093.390206	3300.17733180465	2907.12998679868	Age-standardized
1905	1990	493	Ischemic heart disease	1	Deaths	Number	103	Latin America and Caribbean	Both	22	All ages	258099.6832	263824.805195534	246250.395253225	All ages
1906	1990	493	Ischemic heart disease	1	Deaths	Percent	103	Latin America and Caribbean	Both	22	All ages	0.112890297	0.115959946047187	0.108335917779285	All ages
1907	1990	493	Ischemic heart disease	1	Deaths	Rate	103	Latin America and Caribbean	Both	22	All ages	66.13777348	67.6048299953623	63.1014058554751	All ages
146459	2016	493	Ischemic heart disease	2	DALYs	Rate	35	Georgia	Both	27	Age-standardized	2864.196359	3043.92995816248	2684.65509985449	Age-standardized
1909	1991	493	Ischemic heart disease	1	Deaths	Number	4766	Pernambuco	Both	22	All ages	5326.769702	5541.07704994878	5015.95078003863	All ages
1910	1991	493	Ischemic heart disease	1	Deaths	Percent	4766	Pernambuco	Both	22	All ages	0.100813004	0.106463594623871	0.094100180031628	All ages
1911	1991	493	Ischemic heart disease	1	Deaths	Rate	4766	Pernambuco	Both	22	All ages	72.54683498	75.4655494495477	68.3137011478665	All ages
149036	2015	493	Ischemic heart disease	2	DALYs	Rate	533	Georgia	Both	27	Age-standardized	1733.739432	1810.32870591507	1618.34133426561	Age-standardized
1913	1990	493	Ischemic heart disease	1	Deaths	Number	60134	Vestfold og Telemark	Both	22	All ages	1157.239802	1223.30916914309	1060.68087388956	All ages
1914	1990	493	Ischemic heart disease	1	Deaths	Percent	60134	Vestfold og Telemark	Both	22	All ages	0.279691451	0.291108070066661	0.257507355941677	All ages
1915	1990	493	Ischemic heart disease	1	Deaths	Rate	60134	Vestfold og Telemark	Both	22	All ages	320.3275222	338.615725471377	293.599715154033	All ages
150866	2016	493	Ischemic heart disease	2	DALYs	Rate	533	Georgia	Both	27	Age-standardized	1717.052721	1799.77925782026	1607.18416223379	Age-standardized
1917	1990	493	Ischemic heart disease	1	Deaths	Number	21	Oceania	Both	22	All ages	4528.185469	5489.13127835574	3745.93841341796	All ages
1918	1990	493	Ischemic heart disease	1	Deaths	Percent	21	Oceania	Both	22	All ages	0.090406361	0.1029275071029	0.0816157911335644	All ages
1919	1990	493	Ischemic heart disease	1	Deaths	Rate	21	Oceania	Both	22	All ages	69.13315487	83.8042004639717	57.1903563249824	All ages
151672	2017	493	Ischemic heart disease	2	DALYs	Rate	35	Georgia	Both	27	Age-standardized	2804.741053	2981.06264299402	2628.89278816774	Age-standardized
1921	1991	493	Ischemic heart disease	1	Deaths	Number	35661	Vihiga	Both	22	All ages	101.4770821	139.811193623618	72.3679504412419	All ages
1922	1991	493	Ischemic heart disease	1	Deaths	Percent	35661	Vihiga	Both	22	All ages	0.022571599	0.0288426603494081	0.0167306298285046	All ages
1923	1991	493	Ischemic heart disease	1	Deaths	Rate	35661	Vihiga	Both	22	All ages	26.73528013	36.8348335396664	19.0661515649893	All ages
154057	2018	493	Ischemic heart disease	2	DALYs	Rate	35	Georgia	Both	27	Age-standardized	2758.783831	2925.11071882896	2592.13668660732	Age-standardized
1925	1990	493	Ischemic heart disease	1	Deaths	Number	69	Singapore	Both	22	All ages	2926.74217	3010.95565236283	2803.65556638585	All ages
1926	1990	493	Ischemic heart disease	1	Deaths	Percent	69	Singapore	Both	22	All ages	0.209778911	0.215478220046334	0.201744661846078	All ages
1927	1990	493	Ischemic heart disease	1	Deaths	Rate	69	Singapore	Both	22	All ages	96.04684303	98.8104753122267	92.0075122690558	All ages
154145	2017	493	Ischemic heart disease	2	DALYs	Rate	533	Georgia	Both	27	Age-standardized	1671.821145	1747.55642896959	1559.57906780951	Age-standardized
1929	1990	493	Ischemic heart disease	1	Deaths	Number	479	WHO region	Both	22	All ages	5343504.998	5538787.25510188	5053695.52060677	All ages
1930	1990	493	Ischemic heart disease	1	Deaths	Percent	479	WHO region	Both	22	All ages	0.116371764	0.120696358697029	0.111015202369361	All ages
1931	1990	493	Ischemic heart disease	1	Deaths	Rate	479	WHO region	Both	22	All ages	100.740496	104.422130311916	95.2767506503257	All ages
155203	2019	493	Ischemic heart disease	2	DALYs	Rate	35	Georgia	Both	27	Age-standardized	2673.04171	2837.59199701663	2505.76350110701	Age-standardized
1933	1991	493	Ischemic heart disease	1	Deaths	Number	161	Bangladesh	Both	22	All ages	51006.82948	59381.0448967775	43682.1249046362	All ages
1934	1991	493	Ischemic heart disease	1	Deaths	Percent	161	Bangladesh	Both	22	All ages	0.040948535	0.0470939710997581	0.0356827907899146	All ages
1935	1991	493	Ischemic heart disease	1	Deaths	Rate	161	Bangladesh	Both	22	All ages	45.76530748	53.2789786354128	39.193298191185	All ages
155403	2018	493	Ischemic heart disease	2	DALYs	Rate	533	Georgia	Both	27	Age-standardized	1646.002241	1721.27456785966	1540.11598957194	Age-standardized
1937	1991	493	Ischemic heart disease	1	Deaths	Number	212	Mauritania	Both	22	All ages	1180.85241	1472.22364068882	936.922771121901	All ages
1938	1991	493	Ischemic heart disease	1	Deaths	Percent	212	Mauritania	Both	22	All ages	0.055627793	0.0678479889845404	0.0454237545224987	All ages
1939	1991	493	Ischemic heart disease	1	Deaths	Rate	212	Mauritania	Both	22	All ages	56.02024658	69.8430478330497	44.4480988559074	All ages
159808	2020	493	Ischemic heart disease	2	DALYs	Rate	533	Georgia	Both	27	Age-standardized	1595.28689	1717.38340318373	1463.65078695958	Age-standardized
1941	1990	493	Ischemic heart disease	1	Deaths	Number	35621	Elgeyo-Marakwet	Both	22	All ages	37.04646934	51.0978259330714	24.5518850670544	All ages
1942	1990	493	Ischemic heart disease	1	Deaths	Percent	35621	Elgeyo-Marakwet	Both	22	All ages	0.017439107	0.022564956849314	0.0123311968410735	All ages
1943	1990	493	Ischemic heart disease	1	Deaths	Rate	35621	Elgeyo-Marakwet	Both	22	All ages	14.69053765	20.2625121579558	9.73589111841141	All ages
159944	2020	493	Ischemic heart disease	2	DALYs	Rate	35	Georgia	Both	27	Age-standardized	2676.460774	2867.91820036043	2492.22861005787	Age-standardized
1945	1990	493	Ischemic heart disease	1	Deaths	Number	6	China	Both	22	All ages	547845.0854	617005.670609037	486106.458478849	All ages
1946	1990	493	Ischemic heart disease	1	Deaths	Percent	6	China	Both	22	All ages	0.064674894	0.0697321641320047	0.0606551113145272	All ages
1947	1990	493	Ischemic heart disease	1	Deaths	Rate	6	China	Both	22	All ages	46.56734976	52.4460648286074	41.3195081494493	All ages
159956	2019	493	Ischemic heart disease	2	DALYs	Rate	533	Georgia	Both	27	Age-standardized	1610.742208	1684.69837979819	1507.56586102352	Age-standardized
1949	1991	493	Ischemic heart disease	1	Deaths	Number	35659	Turkana	Both	22	All ages	17.65347864	26.7802979643087	9.98718615020859	All ages
1950	1991	493	Ischemic heart disease	1	Deaths	Percent	35659	Turkana	Both	22	All ages	0.006736745	0.0100079589001975	0.00391204110771658	All ages
1951	1991	493	Ischemic heart disease	1	Deaths	Rate	35659	Turkana	Both	22	All ages	7.575678777	11.4922922000524	4.28582466287267	All ages
357697	2021	493	Ischemic heart disease	6	Incidence	Rate	533	Georgia	Both	27	Age-standardized	163.1244555	189.23631962615	138.265233	Age-standardized
1953	1990	493	Ischemic heart disease	1	Deaths	Number	4670	Tamaulipas	Both	22	All ages	1427.411854	1477.52063558752	1371.06679300767	All ages
1954	1990	493	Ischemic heart disease	1	Deaths	Percent	4670	Tamaulipas	Both	22	All ages	0.123230639	0.127828846782133	0.117946315184359	All ages
1955	1990	493	Ischemic heart disease	1	Deaths	Rate	4670	Tamaulipas	Both	22	All ages	60.39478553	62.5149228226713	58.0107869123054	All ages
163451	1997	493	Ischemic heart disease	1	Deaths	Rate	533	Georgia	Both	27	Age-standardized	157.4045107	165.522041494478	142.335009322267	Age-standardized
1957	1990	493	Ischemic heart disease	1	Deaths	Number	135	Brazil	Both	22	All ages	105307.1178	108323.428168039	100047.132767541	All ages
1958	1990	493	Ischemic heart disease	1	Deaths	Percent	135	Brazil	Both	22	All ages	0.120267452	0.124871676613459	0.113858929016551	All ages
1959	1990	493	Ischemic heart disease	1	Deaths	Rate	135	Brazil	Both	22	All ages	70.90961924	72.9406825338279	67.3677548156663	All ages
164226	1997	493	Ischemic heart disease	1	Deaths	Rate	35	Georgia	Both	27	Age-standardized	370.0150174	416.673156041579	324.430009080127	Age-standardized
1961	1990	493	Ischemic heart disease	1	Deaths	Number	35652	Nyeri	Both	22	All ages	104.7698013	138.715547833524	72.3424875222515	All ages
1962	1990	493	Ischemic heart disease	1	Deaths	Percent	35652	Nyeri	Both	22	All ages	0.027353261	0.0347023836573144	0.019349335709583	All ages
1963	1990	493	Ischemic heart disease	1	Deaths	Rate	35652	Nyeri	Both	22	All ages	16.53187057	21.8882488403802	11.4150893201927	All ages
166003	1999	493	Ischemic heart disease	1	Deaths	Rate	35	Georgia	Both	27	Age-standardized	375.7942075	421.049180923773	328.669797229699	Age-standardized
1965	1990	493	Ischemic heart disease	1	Deaths	Number	4654	Guerrero	Both	22	All ages	1273.796207	1374.90322931447	1173.31201376944	All ages
1966	1990	493	Ischemic heart disease	1	Deaths	Percent	4654	Guerrero	Both	22	All ages	0.070618475	0.0764123059324961	0.0638980113641318	All ages
1967	1990	493	Ischemic heart disease	1	Deaths	Rate	4654	Guerrero	Both	22	All ages	45.91889605	49.563688558482	42.2965558538904	All ages
166567	1998	493	Ischemic heart disease	1	Deaths	Rate	533	Georgia	Both	27	Age-standardized	154.8302527	163.107966865088	139.721510714945	Age-standardized
1969	1990	493	Ischemic heart disease	1	Deaths	Number	44750	Lewisham	Both	22	All ages	674.4711044	706.452435118893	627.920433791672	All ages
1970	1990	493	Ischemic heart disease	1	Deaths	Percent	44750	Lewisham	Both	22	All ages	0.261625782	0.270428918867368	0.244751692323546	All ages
1971	1990	493	Ischemic heart disease	1	Deaths	Rate	44750	Lewisham	Both	22	All ages	283.2474477	296.678164395105	263.698265336349	All ages
167619	1999	493	Ischemic heart disease	1	Deaths	Rate	533	Georgia	Both	27	Age-standardized	153.0469172	160.727426999401	138.637381358787	Age-standardized
1973	1991	493	Ischemic heart disease	1	Deaths	Number	79	Finland	Both	22	All ages	15324.54995	15915.4621769871	14188.4142764331	All ages
1974	1991	493	Ischemic heart disease	1	Deaths	Percent	79	Finland	Both	22	All ages	0.310396631	0.322578402714853	0.288214460842074	All ages
1975	1991	493	Ischemic heart disease	1	Deaths	Rate	79	Finland	Both	22	All ages	304.4479541	316.187419158861	281.87670845707	All ages
319107	2021	493	Ischemic heart disease	6	Incidence	Rate	35	Georgia	Both	27	Age-standardized	553.84957	662.11869611698	458.85871460558	Age-standardized
1977	1991	493	Ischemic heart disease	1	Deaths	Number	35436	T��ky��	Both	22	All ages	9415.859284	9928.50195396379	8416.94561600435	All ages
1978	1991	493	Ischemic heart disease	1	Deaths	Percent	35436	T��ky��	Both	22	All ages	0.132532797	0.139622941947918	0.119439281676621	All ages
1979	1991	493	Ischemic heart disease	1	Deaths	Rate	35436	T��ky��	Both	22	All ages	78.9190935	83.2158117883892	70.5466912795332	All ages
178748	1990	493	Ischemic heart disease	5	Prevalence	Percent	35	Georgia	Both	27	Age-standardized	0.046061107	0.0497385527897079	0.0425675185834777	Age-standardized
1981	1990	493	Ischemic heart disease	1	Deaths	Number	218	Togo	Both	22	All ages	1115.338155	1333.70821764675	916.506017212194	All ages
1982	1990	493	Ischemic heart disease	1	Deaths	Percent	218	Togo	Both	22	All ages	0.028643056	0.0333489228737513	0.024479971950129	All ages
1983	1990	493	Ischemic heart disease	1	Deaths	Rate	218	Togo	Both	22	All ages	30.58497994	36.5731584778377	25.1325735043731	All ages
178749	1990	493	Ischemic heart disease	5	Prevalence	Rate	35	Georgia	Both	27	Age-standardized	4413.475949	4764.83670211203	4088.31530715733	Age-standardized
1985	1991	493	Ischemic heart disease	1	Deaths	Number	35470	Okinawa	Both	22	All ages	696.0396921	753.038987659849	601.052030265714	All ages
1986	1991	493	Ischemic heart disease	1	Deaths	Percent	35470	Okinawa	Both	22	All ages	0.108823045	0.11676524603504	0.095157132112324	All ages
1987	1991	493	Ischemic heart disease	1	Deaths	Rate	35470	Okinawa	Both	22	All ages	55.60384591	60.1572932017123	48.0156589588315	All ages
178750	1991	493	Ischemic heart disease	5	Prevalence	Percent	35	Georgia	Both	27	Age-standardized	0.046031389	0.0496005273242919	0.0427492764082375	Age-standardized
1989	1990	493	Ischemic heart disease	1	Deaths	Number	137	North Africa and Middle East	Both	22	All ages	386036.5335	418208.393494039	357948.996345358	All ages
1990	1990	493	Ischemic heart disease	1	Deaths	Percent	137	North Africa and Middle East	Both	22	All ages	0.156522313	0.168018480235976	0.146702181928612	All ages
1991	1990	493	Ischemic heart disease	1	Deaths	Rate	137	North Africa and Middle East	Both	22	All ages	113.8106774	123.295534096262	105.529954372498	All ages
178751	1991	493	Ischemic heart disease	5	Prevalence	Rate	35	Georgia	Both	27	Age-standardized	4408.845479	4747.20984434558	4100.68167806316	Age-standardized
1993	1991	493	Ischemic heart disease	1	Deaths	Number	47	Czechia	Both	22	All ages	38376.03476	39508.2735725452	36731.0425654589	All ages
1994	1991	493	Ischemic heart disease	1	Deaths	Percent	47	Czechia	Both	22	All ages	0.308538218	0.316953671784374	0.295732243658086	All ages
1995	1991	493	Ischemic heart disease	1	Deaths	Rate	47	Czechia	Both	22	All ages	372.8278378	383.827675323408	356.846538845027	All ages
178752	1992	493	Ischemic heart disease	5	Prevalence	Percent	35	Georgia	Both	27	Age-standardized	0.045978425	0.0494565601557816	0.0427132059257332	Age-standardized
1997	1991	493	Ischemic heart disease	1	Deaths	Number	145	Kuwait	Both	22	All ages	875.8742435	922.438662652255	816.398693393769	All ages
1998	1991	493	Ischemic heart disease	1	Deaths	Percent	145	Kuwait	Both	22	All ages	0.149429922	0.158450834496804	0.139532853042991	All ages
[truncated: 455,922 more rows]
