# Supplementary material for: Trends and predictive research on the global burden of ischemic heart disease from 1990 to 2021: an analysis of the Global Burden of Disease study 2021
Source: Front Public Health. 2025 Sep 19;13:1569179. doi: 10.3389/fpubh.2025.1569179 (PMC12491020; doi:10.3389/fpubh.2025.1569179)
Supplement: Supplementary file 4 [file Table_3.xlsx]

## Sheet: DALYS
Decomposition Analysis
variable	age	population	asr	total
Global
Both	464.56(67.14)	758.76(109.65)	-531.35(-76.79)	691.98
Female	192.35(80.71)	309.19(129.73)	-263.2(-110.44)	238.33
Male	277.93(61.27)	448.66(98.9)	-272.94(-60.17)	453.65
High-middle SDI
Both	169.4(154.37)	122.56(111.68)	-182.22(-166.05)	109.74
Female	76.23(177.53)	51.8(120.63)	-85.09(-198.16)	42.94
Male	96.74(144.83)	71.34(106.8)	-101.28(-151.63)	66.79
High SDI
Both	115.1(136.06)	86.68(102.47)	-286.37(-338.54)	-84.59(-100)
Female	47.23(112.13)	32.2(76.44)	-121.55(-288.57)	-42.12(-100)
Male	75.43(177.6)	56.19(132.3)	-174.08(-409.9)	-42.47(-100)
Low-middle SDI
Both	58.79(23.16)	209.75(82.63)	-14.68(-5.78)	253.86
Female	28.68(31.62)	85.52(94.26)	-23.48(-25.88)	90.73
Male	28.3(17.35)	123.25(75.55)	11.58(7.1)	163.13
Low SDI
Both	-4.4(-6.68)	81.04(123.1)	-10.81(-16.42)	65.83
Female	-0.72(-3.03)	33.26(140.93)	-8.94(-37.9)	23.6
Male	-4.12(-9.75)	47.67(112.86)	-1.31(-3.11)	42.24
Middle SDI
Both	189.04(54.45)	206.44(59.47)	-48.33(-13.92)	347.16
Female	79.18(64.29)	82.7(67.14)	-38.71(-31.43)	123.17
Male	109.17(48.74)	122.36(54.63)	-7.55(-3.37)	223.99

## Sheet: age
cause	measure	location	sex	year	nr
Ischemic heart disease	DALYs	Global	Both	1991	7(39.58)
Ischemic heart disease	DALYs	Global	Both	1992	14.5(30.92)
Ischemic heart disease	DALYs	Global	Both	1993	22.27(22.68)
Ischemic heart disease	DALYs	Global	Both	1994	30.45(23.3)
Ischemic heart disease	DALYs	Global	Both	1995	38.19(26.88)
Ischemic heart disease	DALYs	Global	Both	1996	46.14(32.6)
Ischemic heart disease	DALYs	Global	Both	1997	54.57(38)
Ischemic heart disease	DALYs	Global	Both	1998	63(40.75)
Ischemic heart disease	DALYs	Global	Both	1999	72.15(39.5)
Ischemic heart disease	DALYs	Global	Both	2000	80.63(39.9)
Ischemic heart disease	DALYs	Global	Both	2001	89.88(40.24)
Ischemic heart disease	DALYs	Global	Both	2002	99.89(39.12)
Ischemic heart disease	DALYs	Global	Both	2003	110.04(38.51)
Ischemic heart disease	DALYs	Global	Both	2004	120.29(40.87)
Ischemic heart disease	DALYs	Global	Both	2005	132.05(41.43)
Ischemic heart disease	DALYs	Global	Both	2006	144.7(46.07)
Ischemic heart disease	DALYs	Global	Both	2007	160.33(48.43)
Ischemic heart disease	DALYs	Global	Both	2008	177.03(48.9)
Ischemic heart disease	DALYs	Global	Both	2009	194.19(51.69)
Ischemic heart disease	DALYs	Global	Both	2010	213.42(52.33)
Ischemic heart disease	DALYs	Global	Both	2011	234.02(54.1)
Ischemic heart disease	DALYs	Global	Both	2012	256.06(55.26)
Ischemic heart disease	DALYs	Global	Both	2013	278.68(57.05)
Ischemic heart disease	DALYs	Global	Both	2014	301.57(58.98)
Ischemic heart disease	DALYs	Global	Both	2015	323.62(60.98)
Ischemic heart disease	DALYs	Global	Both	2016	347.47(62.04)
Ischemic heart disease	DALYs	Global	Both	2017	370.79(64.82)
Ischemic heart disease	DALYs	Global	Both	2018	396.48(65.12)
Ischemic heart disease	DALYs	Global	Both	2019	422.21(66.11)
Ischemic heart disease	DALYs	Global	Both	2020	444.48(67.34)
Ischemic heart disease	DALYs	Global	Both	2021	464.56(67.14)
Ischemic heart disease	DALYs	Global	Female	1991	3.1(60.06)
Ischemic heart disease	DALYs	Global	Female	1992	6.24(41.31)
Ischemic heart disease	DALYs	Global	Female	1993	9.45(27.97)
Ischemic heart disease	DALYs	Global	Female	1994	12.77(28.38)
Ischemic heart disease	DALYs	Global	Female	1995	15.93(32.77)
Ischemic heart disease	DALYs	Global	Female	1996	19.05(38.98)
Ischemic heart disease	DALYs	Global	Female	1997	22.31(44.44)
Ischemic heart disease	DALYs	Global	Female	1998	25.67(47.52)
Ischemic heart disease	DALYs	Global	Female	1999	29.35(45.16)
Ischemic heart disease	DALYs	Global	Female	2000	32.74(47.52)
Ischemic heart disease	DALYs	Global	Female	2001	36.44(47.71)
Ischemic heart disease	DALYs	Global	Female	2002	40.38(45.39)
Ischemic heart disease	DALYs	Global	Female	2003	44.25(44.78)
Ischemic heart disease	DALYs	Global	Female	2004	48.16(49.01)
Ischemic heart disease	DALYs	Global	Female	2005	52.83(50.01)
Ischemic heart disease	DALYs	Global	Female	2006	57.96(56.34)
Ischemic heart disease	DALYs	Global	Female	2007	64.2(60.3)
Ischemic heart disease	DALYs	Global	Female	2008	70.92(61.27)
Ischemic heart disease	DALYs	Global	Female	2009	77.93(64.67)
Ischemic heart disease	DALYs	Global	Female	2010	85.73(65.79)
Ischemic heart disease	DALYs	Global	Female	2011	94.26(67.76)
Ischemic heart disease	DALYs	Global	Female	2012	103.29(68.07)
Ischemic heart disease	DALYs	Global	Female	2013	112.61(69.56)
Ischemic heart disease	DALYs	Global	Female	2014	122.25(71.53)
Ischemic heart disease	DALYs	Global	Female	2015	131.61(73.49)
Ischemic heart disease	DALYs	Global	Female	2016	141.77(74.51)
Ischemic heart disease	DALYs	Global	Female	2017	151.77(78.62)
Ischemic heart disease	DALYs	Global	Female	2018	162.7(78.6)
Ischemic heart disease	DALYs	Global	Female	2019	173.56(80.11)
Ischemic heart disease	DALYs	Global	Female	2020	183.14(81.5)
Ischemic heart disease	DALYs	Global	Female	2021	192.35(80.71)
Ischemic heart disease	DALYs	Global	Male	1991	4.23(33.72)
Ischemic heart disease	DALYs	Global	Male	1992	8.88(27.92)
Ischemic heart disease	DALYs	Global	Male	1993	13.73(21.32)
Ischemic heart disease	DALYs	Global	Male	1994	18.89(22.04)
Ischemic heart disease	DALYs	Global	Male	1995	23.74(25.39)
Ischemic heart disease	DALYs	Global	Male	1996	28.79(31.07)
Ischemic heart disease	DALYs	Global	Male	1997	34.16(36.57)
Ischemic heart disease	DALYs	Global	Male	1998	39.42(39.19)
Ischemic heart disease	DALYs	Global	Male	1999	45.07(38.3)
Ischemic heart disease	DALYs	Global	Male	2000	50.36(37.82)
Ischemic heart disease	DALYs	Global	Male	2001	56.07(38.15)
Ischemic heart disease	DALYs	Global	Male	2002	62.28(37.44)
Ischemic heart disease	DALYs	Global	Male	2003	68.75(36.78)
Ischemic heart disease	DALYs	Global	Male	2004	75.25(38.39)
Ischemic heart disease	DALYs	Global	Male	2005	82.47(38.7)
Ischemic heart disease	DALYs	Global	Male	2006	90.07(42.65)
Ischemic heart disease	DALYs	Global	Male	2007	99.66(44.38)
Ischemic heart disease	DALYs	Global	Male	2008	109.81(44.59)
Ischemic heart disease	DALYs	Global	Male	2009	120.09(47.07)
Ischemic heart disease	DALYs	Global	Male	2010	131.72(47.46)
Ischemic heart disease	DALYs	Global	Male	2011	143.92(49.05)
Ischemic heart disease	DALYs	Global	Male	2012	157.07(50.4)
Ischemic heart disease	DALYs	Global	Male	2013	170.61(52.24)
Ischemic heart disease	DALYs	Global	Male	2014	184.11(54.09)
Ischemic heart disease	DALYs	Global	Male	2015	196.87(55.99)
Ischemic heart disease	DALYs	Global	Male	2016	210.74(56.98)
Ischemic heart disease	DALYs	Global	Male	2017	224.26(59.18)
Ischemic heart disease	DALYs	Global	Male	2018	239.22(59.53)
Ischemic heart disease	DALYs	Global	Male	2019	254.32(60.27)
Ischemic heart disease	DALYs	Global	Male	2020	267.13(61.37)
Ischemic heart disease	DALYs	Global	Male	2021	277.93(61.27)
Ischemic heart disease	DALYs	High-middle SDI	Both	1991	2.92(34.13)
Ischemic heart disease	DALYs	High-middle SDI	Both	1992	5.75(21.3)
Ischemic heart disease	DALYs	High-middle SDI	Both	1993	8.71(13.61)
Ischemic heart disease	DALYs	High-middle SDI	Both	1994	12.01(13.89)
Ischemic heart disease	DALYs	High-middle SDI	Both	1995	15.25(17.73)
Ischemic heart disease	DALYs	High-middle SDI	Both	1996	18.74(24.35)
Ischemic heart disease	DALYs	High-middle SDI	Both	1997	22.01(31.88)
Ischemic heart disease	DALYs	High-middle SDI	Both	1998	25.07(37.33)
Ischemic heart disease	DALYs	High-middle SDI	Both	1999	28.89(33.57)
Ischemic heart disease	DALYs	High-middle SDI	Both	2000	32.26(32.66)
Ischemic heart disease	DALYs	High-middle SDI	Both	2001	35.74(33.53)
Ischemic heart disease	DALYs	High-middle SDI	Both	2002	39.27(32.34)
Ischemic heart disease	DALYs	High-middle SDI	Both	2003	42.57(31.91)
Ischemic heart disease	DALYs	High-middle SDI	Both	2004	45.88(34.32)
Ischemic heart disease	DALYs	High-middle SDI	Both	2005	50.44(34.81)
Ischemic heart disease	DALYs	High-middle SDI	Both	2006	54.83(43.53)
Ischemic heart disease	DALYs	High-middle SDI	Both	2007	60.64(49.46)
Ischemic heart disease	DALYs	High-middle SDI	Both	2008	66.9(52.7)
Ischemic heart disease	DALYs	High-middle SDI	Both	2009	73.28(61.27)
Ischemic heart disease	DALYs	High-middle SDI	Both	2010	80.86(64.63)
Ischemic heart disease	DALYs	High-middle SDI	Both	2011	88.36(74.21)
Ischemic heart disease	DALYs	High-middle SDI	Both	2012	96.25(82.92)
Ischemic heart disease	DALYs	High-middle SDI	Both	2013	103.95(91.84)
Ischemic heart disease	DALYs	High-middle SDI	Both	2014	111.94
Ischemic heart disease	DALYs	High-middle SDI	Both	2015	119.77(110.62)
Ischemic heart disease	DALYs	High-middle SDI	Both	2016	128.19(120.45)
Ischemic heart disease	DALYs	High-middle SDI	Both	2017	136.28(133.51)
Ischemic heart disease	DALYs	High-middle SDI	Both	2018	144.79(137.8)
Ischemic heart disease	DALYs	High-middle SDI	Both	2019	153.55(144.05)
Ischemic heart disease	DALYs	High-middle SDI	Both	2020	161.43(152.98)
Ischemic heart disease	DALYs	High-middle SDI	Both	2021	169.4(154.37)
Ischemic heart disease	DALYs	High-middle SDI	Female	1991	1.39(49.73)
Ischemic heart disease	DALYs	High-middle SDI	Female	1992	2.59(31.11)
Ischemic heart disease	DALYs	High-middle SDI	Female	1993	3.86(17.16)
Ischemic heart disease	DALYs	High-middle SDI	Female	1994	5.25(17.15)
Ischemic heart disease	DALYs	High-middle SDI	Female	1995	6.57(21.5)
Ischemic heart disease	DALYs	High-middle SDI	Female	1996	7.99(28.47)
Ischemic heart disease	DALYs	High-middle SDI	Female	1997	9.25(34.96)
Ischemic heart disease	DALYs	High-middle SDI	Female	1998	10.47(40.81)
Ischemic heart disease	DALYs	High-middle SDI	Female	1999	12.03(36.46)
Ischemic heart disease	DALYs	High-middle SDI	Female	2000	13.34(36.73)
Ischemic heart disease	DALYs	High-middle SDI	Female	2001	14.78(37.35)
Ischemic heart disease	DALYs	High-middle SDI	Female	2002	16.21(35.61)
Ischemic heart disease	DALYs	High-middle SDI	Female	2003	17.56(34.71)
Ischemic heart disease	DALYs	High-middle SDI	Female	2004	18.94(38.02)
Ischemic heart disease	DALYs	High-middle SDI	Female	2005	20.86(38.67)
Ischemic heart disease	DALYs	High-middle SDI	Female	2006	22.95(48.34)
Ischemic heart disease	DALYs	High-middle SDI	Female	2007	25.6(55.28)
Ischemic heart disease	DALYs	High-middle SDI	Female	2008	28.35(59.79)
Ischemic heart disease	DALYs	High-middle SDI	Female	2009	31.29(68.49)
Ischemic heart disease	DALYs	High-middle SDI	Female	2010	34.62(73.16)
Ischemic heart disease	DALYs	High-middle SDI	Female	2011	38.08(83.82)
Ischemic heart disease	DALYs	High-middle SDI	Female	2012	41.56(96.09)
Ischemic heart disease	DALYs	High-middle SDI	Female	2013	45.02(106.9)
Ischemic heart disease	DALYs	High-middle SDI	Female	2014	48.67(119.25)
Ischemic heart disease	DALYs	High-middle SDI	Female	2015	52.27(132.41)
Ischemic heart disease	DALYs	High-middle SDI	Female	2016	56.15(148.02)
Ischemic heart disease	DALYs	High-middle SDI	Female	2017	60.12(163.96)
Ischemic heart disease	DALYs	High-middle SDI	Female	2018	64.12(168.98)
Ischemic heart disease	DALYs	High-middle SDI	Female	2019	68.27(176.69)
Ischemic heart disease	DALYs	High-middle SDI	Female	2020	72.1(184.71)
Ischemic heart disease	DALYs	High-middle SDI	Female	2021	76.23(177.53)
Ischemic heart disease	DALYs	High-middle SDI	Male	1991	1.73(30.01)
Ischemic heart disease	DALYs	High-middle SDI	Male	1992	3.54(18.96)
Ischemic heart disease	DALYs	High-middle SDI	Male	1993	5.42(13.08)
Ischemic heart disease	DALYs	High-middle SDI	Male	1994	7.54(13.5)
Ischemic heart disease	DALYs	High-middle SDI	Male	1995	9.62(17.35)
Ischemic heart disease	DALYs	High-middle SDI	Male	1996	11.83(24.21)
Ischemic heart disease	DALYs	High-middle SDI	Male	1997	13.97(32.81)
Ischemic heart disease	DALYs	High-middle SDI	Male	1998	15.96(38.45)
Ischemic heart disease	DALYs	High-middle SDI	Male	1999	18.4(34.66)
Ischemic heart disease	DALYs	High-middle SDI	Male	2000	20.59(32.97)
Ischemic heart disease	DALYs	High-middle SDI	Male	2001	22.73(33.92)
Ischemic heart disease	DALYs	High-middle SDI	Male	2002	24.94(32.86)
Ischemic heart disease	DALYs	High-middle SDI	Male	2003	27(32.61)
Ischemic heart disease	DALYs	High-middle SDI	Male	2004	29.01(34.59)
Ischemic heart disease	DALYs	High-middle SDI	Male	2005	31.72(34.88)
Ischemic heart disease	DALYs	High-middle SDI	Male	2006	34.03(43.36)
Ischemic heart disease	DALYs	High-middle SDI	Male	2007	37.29(48.87)
Ischemic heart disease	DALYs	High-middle SDI	Male	2008	40.89(51.42)
Ischemic heart disease	DALYs	High-middle SDI	Male	2009	44.39(60.05)
Ischemic heart disease	DALYs	High-middle SDI	Male	2010	48.74(62.65)
Ischemic heart disease	DALYs	High-middle SDI	Male	2011	52.85(71.77)
Ischemic heart disease	DALYs	High-middle SDI	Male	2012	57.38(78.8)
Ischemic heart disease	DALYs	High-middle SDI	Male	2013	61.68(86.79)
Ischemic heart disease	DALYs	High-middle SDI	Male	2014	66.11(93.06)
Ischemic heart disease	DALYs	High-middle SDI	Male	2015	70.45(102.38)
Ischemic heart disease	DALYs	High-middle SDI	Male	2016	75.1(109.65)
Ischemic heart disease	DALYs	High-middle SDI	Male	2017	79.32(121.28)
Ischemic heart disease	DALYs	High-middle SDI	Male	2018	83.94(125.05)
Ischemic heart disease	DALYs	High-middle SDI	Male	2019	88.68(130.5)
Ischemic heart disease	DALYs	High-middle SDI	Male	2020	92.85(139.64)
Ischemic heart disease	DALYs	High-middle SDI	Male	2021	96.74(144.83)
Ischemic heart disease	DALYs	High SDI	Both	1991	3.04(134.42)
Ischemic heart disease	DALYs	High SDI	Both	1992	6.2(90.18)
Ischemic heart disease	DALYs	High SDI	Both	1993	9.4(127.78)
Ischemic heart disease	DALYs	High SDI	Both	1994	12.46
Ischemic heart disease	DALYs	High SDI	Both	1995	15.65(99.46)
Ischemic heart disease	DALYs	High SDI	Both	1996	18.47(81.62)
Ischemic heart disease	DALYs	High SDI	Both	1997	21.5(75.31)
Ischemic heart disease	DALYs	High SDI	Both	1998	24.65(76.59)
Ischemic heart disease	DALYs	High SDI	Both	1999	27.94(84.84)
Ischemic heart disease	DALYs	High SDI	Both	2000	31.08(75.22)
Ischemic heart disease	DALYs	High SDI	Both	2001	34.14(74.34)
Ischemic heart disease	DALYs	High SDI	Both	2002	37.43(75.97)
Ischemic heart disease	DALYs	High SDI	Both	2003	40.59(76.52)
Ischemic heart disease	DALYs	High SDI	Both	2004	43.47(71.32)
Ischemic heart disease	DALYs	High SDI	Both	2005	46.86(73.34)
Ischemic heart disease	DALYs	High SDI	Both	2006	49.77(72.28)
Ischemic heart disease	DALYs	High SDI	Both	2007	52.9(72.25)
Ischemic heart disease	DALYs	High SDI	Both	2008	56.1(73.66)
Ischemic heart disease	DALYs	High SDI	Both	2009	59.35(73.91)
Ischemic heart disease	DALYs	High SDI	Both	2010	63.19(75.03)
Ischemic heart disease	DALYs	High SDI	Both	2011	67.03(77.94)
Ischemic heart disease	DALYs	High SDI	Both	2012	71.34(81.71)
Ischemic heart disease	DALYs	High SDI	Both	2013	75.87(86.6)
Ischemic heart disease	DALYs	High SDI	Both	2014	80.26(89.47)
Ischemic heart disease	DALYs	High SDI	Both	2015	85.17(96.74)
Ischemic heart disease	DALYs	High SDI	Both	2016	89.85(102.98)
Ischemic heart disease	DALYs	High SDI	Both	2017	94.94(109.15)
Ischemic heart disease	DALYs	High SDI	Both	2018	100.12(115.2)
Ischemic heart disease	DALYs	High SDI	Both	2019	105.16(119.53)
Ischemic heart disease	DALYs	High SDI	Both	2020	110.16(124.2)
Ischemic heart disease	DALYs	High SDI	Both	2021	115.1(136.06)
Ischemic heart disease	DALYs	High SDI	Female	1991	1.53(179.42)
Ischemic heart disease	DALYs	High SDI	Female	1992	3.03(116.31)
Ischemic heart disease	DALYs	High SDI	Female	1993	4.51(182.38)
Ischemic heart disease	DALYs	High SDI	Female	1994	5.91(134.97)
Ischemic heart disease	DALYs	High SDI	Female	1995	7.39(125.38)
Ischemic heart disease	DALYs	High SDI	Female	1996	8.65(104.8)
Ischemic heart disease	DALYs	High SDI	Female	1997	9.89(95.48)
Ischemic heart disease	DALYs	High SDI	Female	1998	11.17(95.76)
Ischemic heart disease	DALYs	High SDI	Female	1999	12.5(105.63)
Ischemic heart disease	DALYs	High SDI	Female	2000	13.78(88.59)
Ischemic heart disease	DALYs	High SDI	Female	2001	15(85.01)
Ischemic heart disease	DALYs	High SDI	Female	2002	16.22(83.82)
Ischemic heart disease	DALYs	High SDI	Female	2003	17.37(81.01)
Ischemic heart disease	DALYs	High SDI	Female	2004	18.43(72.92)
Ischemic heart disease	DALYs	High SDI	Female	2005	19.78(72.62)
Ischemic heart disease	DALYs	High SDI	Female	2006	20.96(70.08)
Ischemic heart disease	DALYs	High SDI	Female	2007	22.22(69.06)
Ischemic heart disease	DALYs	High SDI	Female	2008	23.56(69.8)
Ischemic heart disease	DALYs	High SDI	Female	2009	24.88(68.91)
Ischemic heart disease	DALYs	High SDI	Female	2010	26.44(68.69)
Ischemic heart disease	DALYs	High SDI	Female	2011	28.03(71.07)
Ischemic heart disease	DALYs	High SDI	Female	2012	29.73(73.58)
Ischemic heart disease	DALYs	High SDI	Female	2013	31.5(76.96)
Ischemic heart disease	DALYs	High SDI	Female	2014	33.25(79.32)
Ischemic heart disease	DALYs	High SDI	Female	2015	35.22(84.22)
Ischemic heart disease	DALYs	High SDI	Female	2016	37.08(88.1)
Ischemic heart disease	DALYs	High SDI	Female	2017	39.12(92.34)
Ischemic heart disease	DALYs	High SDI	Female	2018	41.2(96.58)
Ischemic heart disease	DALYs	High SDI	Female	2019	43.21(99.44)
Ischemic heart disease	DALYs	High SDI	Female	2020	45.28(104.19)
Ischemic heart disease	DALYs	High SDI	Female	2021	47.23(112.13)
Ischemic heart disease	DALYs	High SDI	Male	1991	1.73(122.72)
Ischemic heart disease	DALYs	High SDI	Male	1992	3.61(84.67)
Ischemic heart disease	DALYs	High SDI	Male	1993	5.57(114.05)
Ischemic heart disease	DALYs	High SDI	Male	1994	7.46(93.56)
Ischemic heart disease	DALYs	High SDI	Male	1995	9.44(95.88)
Ischemic heart disease	DALYs	High SDI	Male	1996	11.23(78.1)
Ischemic heart disease	DALYs	High SDI	Male	1997	13.25(72.84)
Ischemic heart disease	DALYs	High SDI	Male	1998	15.36(74.85)
Ischemic heart disease	DALYs	High SDI	Male	1999	17.56(83.26)
Ischemic heart disease	DALYs	High SDI	Male	2000	19.67(76.34)
Ischemic heart disease	DALYs	High SDI	Male	2001	21.75(76.91)
Ischemic heart disease	DALYs	High SDI	Male	2002	24.06(80.43)
Ischemic heart disease	DALYs	High SDI	Male	2003	26.31(83.25)
Ischemic heart disease	DALYs	High SDI	Male	2004	28.36(79.46)
Ischemic heart disease	DALYs	High SDI	Male	2005	30.65(83.6)
Ischemic heart disease	DALYs	High SDI	Male	2006	32.59(83.66)
Ischemic heart disease	DALYs	High SDI	Male	2007	34.65(84.44)
Ischemic heart disease	DALYs	High SDI	Male	2008	36.69(86.55)
Ischemic heart disease	DALYs	High SDI	Male	2009	38.83(87.87)
Ischemic heart disease	DALYs	High SDI	Male	2010	41.37(90.45)
Ischemic heart disease	DALYs	High SDI	Male	2011	43.84(94.13)
Ischemic heart disease	DALYs	High SDI	Male	2012	46.72(99.61)
Ischemic heart disease	DALYs	High SDI	Male	2013	49.77(106.62)
Ischemic heart disease	DALYs	High SDI	Male	2014	52.68(110.25)
Ischemic heart disease	DALYs	High SDI	Male	2015	55.91(120.97)
Ischemic heart disease	DALYs	High SDI	Male	2016	59.01(130.64)
Ischemic heart disease	DALYs	High SDI	Male	2017	62.34(139.74)
Ischemic heart disease	DALYs	High SDI	Male	2018	65.72(148.53)
Ischemic heart disease	DALYs	High SDI	Male	2019	69.04(155.04)
Ischemic heart disease	DALYs	High SDI	Male	2020	72.2(159.65)
Ischemic heart disease	DALYs	High SDI	Male	2021	75.43(177.6)
Ischemic heart disease	DALYs	Low-middle SDI	Both	1991	0.53(15.95)
Ischemic heart disease	DALYs	Low-middle SDI	Both	1992	1.04(12.65)
Ischemic heart disease	DALYs	Low-middle SDI	Both	1993	1.54(11.42)
Ischemic heart disease	DALYs	Low-middle SDI	Both	1994	2.02(10.42)
Ischemic heart disease	DALYs	Low-middle SDI	Both	1995	2.32(9.15)
Ischemic heart disease	DALYs	Low-middle SDI	Both	1996	2.71(8.61)
Ischemic heart disease	DALYs	Low-middle SDI	Both	1997	3.15(8.04)
Ischemic heart disease	DALYs	Low-middle SDI	Both	1998	3.64(7.93)
Ischemic heart disease	DALYs	Low-middle SDI	Both	1999	4.15(8.52)
Ischemic heart disease	DALYs	Low-middle SDI	Both	2000	4.79(9.12)
Ischemic heart disease	DALYs	Low-middle SDI	Both	2001	5.88(9.84)
Ischemic heart disease	DALYs	Low-middle SDI	Both	2002	7.14(10.67)
Ischemic heart disease	DALYs	Low-middle SDI	Both	2003	8.54(11.56)
Ischemic heart disease	DALYs	Low-middle SDI	Both	2004	9.99(12.92)
Ischemic heart disease	DALYs	Low-middle SDI	Both	2005	11.53(13.79)
Ischemic heart disease	DALYs	Low-middle SDI	Both	2006	13.55(14.2)
Ischemic heart disease	DALYs	Low-middle SDI	Both	2007	15.74(14.73)
Ischemic heart disease	DALYs	Low-middle SDI	Both	2008	17.93(15.18)
Ischemic heart disease	DALYs	Low-middle SDI	Both	2009	20.13(15.85)
Ischemic heart disease	DALYs	Low-middle SDI	Both	2010	22.59(16.25)
Ischemic heart disease	DALYs	Low-middle SDI	Both	2011	25.45(16.71)
Ischemic heart disease	DALYs	Low-middle SDI	Both	2012	28.58(16.98)
Ischemic heart disease	DALYs	Low-middle SDI	Both	2013	31.8(17.88)
Ischemic heart disease	DALYs	Low-middle SDI	Both	2014	35.08(18.5)
Ischemic heart disease	DALYs	Low-middle SDI	Both	2015	37.76(19.12)
Ischemic heart disease	DALYs	Low-middle SDI	Both	2016	41.29(19.66)
Ischemic heart disease	DALYs	Low-middle SDI	Both	2017	44.81(20.79)
Ischemic heart disease	DALYs	Low-middle SDI	Both	2018	49.09(21.31)
Ischemic heart disease	DALYs	Low-middle SDI	Both	2019	53.23(22.15)
Ischemic heart disease	DALYs	Low-middle SDI	Both	2020	56.43(22.81)
Ischemic heart disease	DALYs	Low-middle SDI	Both	2021	58.79(23.16)
Ischemic heart disease	DALYs	Low-middle SDI	Female	1991	0.27(29.22)
Ischemic heart disease	DALYs	Low-middle SDI	Female	1992	0.53(17.44)
Ischemic heart disease	DALYs	Low-middle SDI	Female	1993	0.8(17.4)
Ischemic heart disease	DALYs	Low-middle SDI	Female	1994	1.08(16.65)
Ischemic heart disease	DALYs	Low-middle SDI	Female	1995	1.31(15.09)
Ischemic heart disease	DALYs	Low-middle SDI	Female	1996	1.57(14.32)
Ischemic heart disease	DALYs	Low-middle SDI	Female	1997	1.88(13.88)
Ischemic heart disease	DALYs	Low-middle SDI	Female	1998	2.25(14.06)
Ischemic heart disease	DALYs	Low-middle SDI	Female	1999	2.64(15.58)
Ischemic heart disease	DALYs	Low-middle SDI	Female	2000	3.08(17.68)
Ischemic heart disease	DALYs	Low-middle SDI	Female	2001	3.74(18.75)
Ischemic heart disease	DALYs	Low-middle SDI	Female	2002	4.48(19.49)
Ischemic heart disease	DALYs	Low-middle SDI	Female	2003	5.24(20.95)
Ischemic heart disease	DALYs	Low-middle SDI	Female	2004	5.99(23.58)
Ischemic heart disease	DALYs	Low-middle SDI	Female	2005	6.83(24.66)
Ischemic heart disease	DALYs	Low-middle SDI	Female	2006	7.85(24.81)
Ischemic heart disease	DALYs	Low-middle SDI	Female	2007	8.86(25.37)
Ischemic heart disease	DALYs	Low-middle SDI	Female	2008	9.89(25.72)
Ischemic heart disease	DALYs	Low-middle SDI	Female	2009	10.94(26.37)
Ischemic heart disease	DALYs	Low-middle SDI	Female	2010	12.09(26.52)
Ischemic heart disease	DALYs	Low-middle SDI	Female	2011	13.42(27.09)
Ischemic heart disease	DALYs	Low-middle SDI	Female	2012	14.98(26.06)
Ischemic heart disease	DALYs	Low-middle SDI	Female	2013	16.44(26.48)
Ischemic heart disease	DALYs	Low-middle SDI	Female	2014	17.99(26.54)
Ischemic heart disease	DALYs	Low-middle SDI	Female	2015	19.36(26.72)
Ischemic heart disease	DALYs	Low-middle SDI	Female	2016	21.01(26.96)
Ischemic heart disease	DALYs	Low-middle SDI	Female	2017	22.49(28.62)
Ischemic heart disease	DALYs	Low-middle SDI	Female	2018	24.35(29.02)
Ischemic heart disease	DALYs	Low-middle SDI	Female	2019	26.12(30.08)
Ischemic heart disease	DALYs	Low-middle SDI	Female	2020	27.52(30.97)
Ischemic heart disease	DALYs	Low-middle SDI	Female	2021	28.68(31.62)
Ischemic heart disease	DALYs	Low-middle SDI	Male	1991	0.26(10.89)
Ischemic heart disease	DALYs	Low-middle SDI	Male	1992	0.5(9.75)
Ischemic heart disease	DALYs	Low-middle SDI	Male	1993	0.74(8.23)
Ischemic heart disease	DALYs	Low-middle SDI	Male	1994	0.91(7.05)
Ischemic heart disease	DALYs	Low-middle SDI	Male	1995	0.95(5.73)
Ischemic heart disease	DALYs	Low-middle SDI	Male	1996	1.06(5.15)
Ischemic heart disease	DALYs	Low-middle SDI	Male	1997	1.14(4.46)
Ischemic heart disease	DALYs	Low-middle SDI	Male	1998	1.22(4.09)
Ischemic heart disease	DALYs	Low-middle SDI	Male	1999	1.3(4.1)
Ischemic heart disease	DALYs	Low-middle SDI	Male	2000	1.44(4.11)
Ischemic heart disease	DALYs	Low-middle SDI	Male	2001	1.82(4.56)
Ischemic heart disease	DALYs	Low-middle SDI	Male	2002	2.27(5.17)
Ischemic heart disease	DALYs	Low-middle SDI	Male	2003	2.84(5.82)
Ischemic heart disease	DALYs	Low-middle SDI	Male	2004	3.48(6.7)
Ischemic heart disease	DALYs	Low-middle SDI	Male	2005	4.13(7.39)
Ischemic heart disease	DALYs	Low-middle SDI	Male	2006	5.08(7.96)
Ischemic heart disease	DALYs	Low-middle SDI	Male	2007	6.18(8.59)
Ischemic heart disease	DALYs	Low-middle SDI	Male	2008	7.25(9.1)
Ischemic heart disease	DALYs	Low-middle SDI	Male	2009	8.33(9.74)
Ischemic heart disease	DALYs	Low-middle SDI	Male	2010	9.55(10.22)
Ischemic heart disease	DALYs	Low-middle SDI	Male	2011	10.98(10.69)
Ischemic heart disease	DALYs	Low-middle SDI	Male	2012	12.5(11.28)
Ischemic heart disease	DALYs	Low-middle SDI	Male	2013	14.19(12.26)
Ischemic heart disease	DALYs	Low-middle SDI	Male	2014	15.83(12.99)
Ischemic heart disease	DALYs	Low-middle SDI	Male	2015	17.11(13.68)
Ischemic heart disease	DALYs	Low-middle SDI	Male	2016	18.95(14.34)
Ischemic heart disease	DALYs	Low-middle SDI	Male	2017	20.91(15.27)
Ischemic heart disease	DALYs	Low-middle SDI	Male	2018	23.25(15.88)
Ischemic heart disease	DALYs	Low-middle SDI	Male	2019	25.55(16.64)
Ischemic heart disease	DALYs	Low-middle SDI	Male	2020	27.26(17.2)
Ischemic heart disease	DALYs	Low-middle SDI	Male	2021	28.3(17.35)
Ischemic heart disease	DALYs	Low SDI	Both	1991	-0.15(-13.21)
Ischemic heart disease	DALYs	Low SDI	Both	1992	-0.4(-16.5)
Ischemic heart disease	DALYs	Low SDI	Both	1993	-0.74(-18.34)
Ischemic heart disease	DALYs	Low SDI	Both	1994	-1.1(-17.91)
Ischemic heart disease	DALYs	Low SDI	Both	1995	-1.57(-20.05)
Ischemic heart disease	DALYs	Low SDI	Both	1996	-2.03(-21.62)
Ischemic heart disease	DALYs	Low SDI	Both	1997	-2.46(-21.4)
Ischemic heart disease	DALYs	Low SDI	Both	1998	-2.87(-21.51)
Ischemic heart disease	DALYs	Low SDI	Both	1999	-3.23(-22.98)
Ischemic heart disease	DALYs	Low SDI	Both	2000	-3.57(-23.24)
Ischemic heart disease	DALYs	Low SDI	Both	2001	-3.79(-22.89)
Ischemic heart disease	DALYs	Low SDI	Both	2002	-3.99(-22.55)
Ischemic heart disease	DALYs	Low SDI	Both	2003	-4.23(-22.17)
Ischemic heart disease	DALYs	Low SDI	Both	2004	-4.38(-22.15)
Ischemic heart disease	DALYs	Low SDI	Both	2005	-4.47(-22.18)
Ischemic heart disease	DALYs	Low SDI	Both	2006	-4.47(-20.27)
Ischemic heart disease	DALYs	Low SDI	Both	2007	-4.45(-18.06)
Ischemic heart disease	DALYs	Low SDI	Both	2008	-4.43(-16.36)
Ischemic heart disease	DALYs	Low SDI	Both	2009	-4.44(-15.19)
Ischemic heart disease	DALYs	Low SDI	Both	2010	-4.49(-14.14)
Ischemic heart disease	DALYs	Low SDI	Both	2011	-4.46(-12.6)
Ischemic heart disease	DALYs	Low SDI	Both	2012	-4.44(-10.97)
Ischemic heart disease	DALYs	Low SDI	Both	2013	-4.33(-10.05)
Ischemic heart disease	DALYs	Low SDI	Both	2014	-4.38(-9.4)
Ischemic heart disease	DALYs	Low SDI	Both	2015	-4.5(-9.02)
Ischemic heart disease	DALYs	Low SDI	Both	2016	-4.37(-8.33)
Ischemic heart disease	DALYs	Low SDI	Both	2017	-4.17(-7.85)
Ischemic heart disease	DALYs	Low SDI	Both	2018	-4.07(-7.22)
Ischemic heart disease	DALYs	Low SDI	Both	2019	-3.93(-6.54)
Ischemic heart disease	DALYs	Low SDI	Both	2020	-4.02(-6.34)
Ischemic heart disease	DALYs	Low SDI	Both	2021	-4.4(-6.68)
Ischemic heart disease	DALYs	Low SDI	Female	1991	-0.05(-11.73)
Ischemic heart disease	DALYs	Low SDI	Female	1992	-0.13(-13.6)
Ischemic heart disease	DALYs	Low SDI	Female	1993	-0.25(-16.41)
Ischemic heart disease	DALYs	Low SDI	Female	1994	-0.38(-16.56)
Ischemic heart disease	DALYs	Low SDI	Female	1995	-0.55(-18.28)
Ischemic heart disease	DALYs	Low SDI	Female	1996	-0.71(-19.76)
Ischemic heart disease	DALYs	Low SDI	Female	1997	-0.84(-20.13)
Ischemic heart disease	DALYs	Low SDI	Female	1998	-0.97(-19.77)
Ischemic heart disease	DALYs	Low SDI	Female	1999	-1.07(-19.66)
Ischemic heart disease	DALYs	Low SDI	Female	2000	-1.16(-19.1)
Ischemic heart disease	DALYs	Low SDI	Female	2001	-1.21(-18.38)
Ischemic heart disease	DALYs	Low SDI	Female	2002	-1.26(-17.48)
Ischemic heart disease	DALYs	Low SDI	Female	2003	-1.32(-17.46)
Ischemic heart disease	DALYs	Low SDI	Female	2004	-1.35(-17.86)
Ischemic heart disease	DALYs	Low SDI	Female	2005	-1.35(-17.66)
Ischemic heart disease	DALYs	Low SDI	Female	2006	-1.31(-15.68)
Ischemic heart disease	DALYs	Low SDI	Female	2007	-1.26(-14.09)
Ischemic heart disease	DALYs	Low SDI	Female	2008	-1.22(-12.24)
Ischemic heart disease	DALYs	Low SDI	Female	2009	-1.18(-11.15)
Ischemic heart disease	DALYs	Low SDI	Female	2010	-1.15(-10.27)
Ischemic heart disease	DALYs	Low SDI	Female	2011	-1.1(-8.62)
Ischemic heart disease	DALYs	Low SDI	Female	2012	-1.06(-6.84)
Ischemic heart disease	DALYs	Low SDI	Female	2013	-1(-6.14)
Ischemic heart disease	DALYs	Low SDI	Female	2014	-1.01(-5.66)
Ischemic heart disease	DALYs	Low SDI	Female	2015	-1.03(-5.48)
Ischemic heart disease	DALYs	Low SDI	Female	2016	-0.95(-4.85)
Ischemic heart disease	DALYs	Low SDI	Female	2017	-0.84(-4.37)
Ischemic heart disease	DALYs	Low SDI	Female	2018	-0.76(-3.72)
Ischemic heart disease	DALYs	Low SDI	Female	2019	-0.67(-3.12)
Ischemic heart disease	DALYs	Low SDI	Female	2020	-0.65(-2.9)
Ischemic heart disease	DALYs	Low SDI	Female	2021	-0.72(-3.03)
Ischemic heart disease	DALYs	Low SDI	Male	1991	-0.11(-14.8)
Ischemic heart disease	DALYs	Low SDI	Male	1992	-0.28(-19.43)
Ischemic heart disease	DALYs	Low SDI	Male	1993	-0.52(-20.47)
Ischemic heart disease	DALYs	Low SDI	Male	1994	-0.75(-19.52)
Ischemic heart disease	DALYs	Low SDI	Male	1995	-1.06(-21.98)
Ischemic heart disease	DALYs	Low SDI	Male	1996	-1.37(-23.66)
Ischemic heart disease	DALYs	Low SDI	Male	1997	-1.68(-23.04)
Ischemic heart disease	DALYs	Low SDI	Male	1998	-1.99(-23.46)
Ischemic heart disease	DALYs	Low SDI	Male	1999	-2.25(-26.06)
Ischemic heart disease	DALYs	Low SDI	Male	2000	-2.51(-26.95)
Ischemic heart disease	DALYs	Low SDI	Male	2001	-2.69(-26.89)
Ischemic heart disease	DALYs	Low SDI	Male	2002	-2.85(-27.05)
Ischemic heart disease	DALYs	Low SDI	Male	2003	-3.02(-26.28)
Ischemic heart disease	DALYs	Low SDI	Male	2004	-3.16(-25.87)
Ischemic heart disease	DALYs	Low SDI	Male	2005	-3.26(-26.09)
Ischemic heart disease	DALYs	Low SDI	Male	2006	-3.3(-24.2)
Ischemic heart disease	DALYs	Low SDI	Male	2007	-3.35(-21.39)
Ischemic heart disease	DALYs	Low SDI	Male	2008	-3.39(-19.79)
Ischemic heart disease	DALYs	Low SDI	Male	2009	-3.46(-18.5)
Ischemic heart disease	DALYs	Low SDI	Male	2010	-3.55(-17.29)
Ischemic heart disease	DALYs	Low SDI	Male	2011	-3.58(-15.81)
Ischemic heart disease	DALYs	Low SDI	Male	2012	-3.59(-14.43)
Ischemic heart disease	DALYs	Low SDI	Male	2013	-3.57(-13.29)
Ischemic heart disease	DALYs	Low SDI	Male	2014	-3.62(-12.59)
Ischemic heart disease	DALYs	Low SDI	Male	2015	-3.74(-12.02)
Ischemic heart disease	DALYs	Low SDI	Male	2016	-3.71(-11.29)
Ischemic heart disease	DALYs	Low SDI	Male	2017	-3.64(-10.75)
Ischemic heart disease	DALYs	Low SDI	Male	2018	-3.63(-10.13)
Ischemic heart disease	DALYs	Low SDI	Male	2019	-3.61(-9.37)
Ischemic heart disease	DALYs	Low SDI	Male	2020	-3.75(-9.2)
Ischemic heart disease	DALYs	Low SDI	Male	2021	-4.12(-9.75)
Ischemic heart disease	DALYs	Middle SDI	Both	1991	2.25(32.47)
Ischemic heart disease	DALYs	Middle SDI	Both	1992	4.85(30.25)
Ischemic heart disease	DALYs	Middle SDI	Both	1993	7.69(32.19)
Ischemic heart disease	DALYs	Middle SDI	Both	1994	10.77(34.83)
Ischemic heart disease	DALYs	Middle SDI	Both	1995	13.79(35.79)
Ischemic heart disease	DALYs	Middle SDI	Both	1996	17.08(36.96)
Ischemic heart disease	DALYs	Middle SDI	Both	1997	20.43(39.12)
Ischemic heart disease	DALYs	Middle SDI	Both	1998	23.84(39.56)
Ischemic heart disease	DALYs	Middle SDI	Both	1999	27.32(40.88)
Ischemic heart disease	DALYs	Middle SDI	Both	2000	30.62(39.85)
Ischemic heart disease	DALYs	Middle SDI	Both	2001	34.17(39.52)
Ischemic heart disease	DALYs	Middle SDI	Both	2002	37.94(38.47)
Ischemic heart disease	DALYs	Middle SDI	Both	2003	42.1(37.41)
Ischemic heart disease	DALYs	Middle SDI	Both	2004	46.58(37.4)
Ischemic heart disease	DALYs	Middle SDI	Both	2005	50.99(38.04)
Ischemic heart disease	DALYs	Middle SDI	Both	2006	55.94(40.07)
Ischemic heart disease	DALYs	Middle SDI	Both	2007	62.09(41.31)
Ischemic heart disease	DALYs	Middle SDI	Both	2008	69(41.54)
Ischemic heart disease	DALYs	Middle SDI	Both	2009	76.25(42.32)
Ischemic heart disease	DALYs	Middle SDI	Both	2010	84(42.8)
Ischemic heart disease	DALYs	Middle SDI	Both	2011	92.6(43.68)
Ischemic heart disease	DALYs	Middle SDI	Both	2012	101.27(44.82)
Ischemic heart disease	DALYs	Middle SDI	Both	2013	110.84(45.79)
Ischemic heart disease	DALYs	Middle SDI	Both	2014	120.32(47.56)
Ischemic heart disease	DALYs	Middle SDI	Both	2015	129.46(49.2)
Ischemic heart disease	DALYs	Middle SDI	Both	2016	139.56(50.12)
Ischemic heart disease	DALYs	Middle SDI	Both	2017	149.03(51.7)
Ischemic heart disease	DALYs	Middle SDI	Both	2018	159.5(52.48)
Ischemic heart disease	DALYs	Middle SDI	Both	2019	170.29(53.28)
Ischemic heart disease	DALYs	Middle SDI	Both	2020	179.95(54.12)
Ischemic heart disease	DALYs	Middle SDI	Both	2021	189.04(54.45)
Ischemic heart disease	DALYs	Middle SDI	Female	1991	0.94(49.83)
Ischemic heart disease	DALYs	Middle SDI	Female	1992	2.02(37.84)
Ischemic heart disease	DALYs	Middle SDI	Female	1993	3.17(41.87)
Ischemic heart disease	DALYs	Middle SDI	Female	1994	4.42(44.81)
Ischemic heart disease	DALYs	Middle SDI	Female	1995	5.62(46.18)
Ischemic heart disease	DALYs	Middle SDI	Female	1996	6.92(47.93)
Ischemic heart disease	DALYs	Middle SDI	Female	1997	8.26(50.82)
Ischemic heart disease	DALYs	Middle SDI	Female	1998	9.66(50.68)
Ischemic heart disease	DALYs	Middle SDI	Female	1999	11.07(51.59)
Ischemic heart disease	DALYs	Middle SDI	Female	2000	12.42(50.36)
Ischemic heart disease	DALYs	Middle SDI	Female	2001	13.87(49.57)
Ischemic heart disease	DALYs	Middle SDI	Female	2002	15.43(47.27)
Ischemic heart disease	DALYs	Middle SDI	Female	2003	17.07(46.03)
Ischemic heart disease	DALYs	Middle SDI	Female	2004	18.83(46.18)
Ischemic heart disease	DALYs	Middle SDI	Female	2005	20.58(47.2)
Ischemic heart disease	DALYs	Middle SDI	Female	2006	22.58(49.8)
Ischemic heart disease	DALYs	Middle SDI	Female	2007	25(51.56)
Ischemic heart disease	DALYs	Middle SDI	Female	2008	27.78(51.73)
Ischemic heart disease	DALYs	Middle SDI	Female	2009	30.75(52.2)
Ischemic heart disease	DALYs	Middle SDI	Female	2010	33.91(52.38)
Ischemic heart disease	DALYs	Middle SDI	Female	2011	37.48(52.87)
Ischemic heart disease	DALYs	Middle SDI	Female	2012	41.02(54.02)
Ischemic heart disease	DALYs	Middle SDI	Female	2013	45.03(54.66)
Ischemic heart disease	DALYs	Middle SDI	Female	2014	49.04(56.77)
Ischemic heart disease	DALYs	Middle SDI	Female	2015	52.93(58.64)
Ischemic heart disease	DALYs	Middle SDI	Female	2016	57.4(59.27)
Ischemic heart disease	DALYs	Middle SDI	Female	2017	61.62(61.11)
Ischemic heart disease	DALYs	Middle SDI	Female	2018	66.24(61.75)
Ischemic heart disease	DALYs	Middle SDI	Female	2019	70.9(62.73)
Ischemic heart disease	DALYs	Middle SDI	Female	2020	75.04(63.75)
Ischemic heart disease	DALYs	Middle SDI	Female	2021	79.18(64.29)
Ischemic heart disease	DALYs	Middle SDI	Male	1991	1.31(25.96)
Ischemic heart disease	DALYs	Middle SDI	Male	1992	2.83(26.39)
Ischemic heart disease	DALYs	Middle SDI	Male	1993	4.5(27.61)
Ischemic heart disease	DALYs	Middle SDI	Male	1994	6.34(30.09)
Ischemic heart disease	DALYs	Middle SDI	Male	1995	8.14(30.92)
Ischemic heart disease	DALYs	Middle SDI	Male	1996	10.12(31.87)
Ischemic heart disease	DALYs	Middle SDI	Male	1997	12.12(33.69)
Ischemic heart disease	DALYs	Middle SDI	Male	1998	14.11(34.25)
Ischemic heart disease	DALYs	Middle SDI	Male	1999	16.16(35.62)
Ischemic heart disease	DALYs	Middle SDI	Male	2000	18.11(34.7)
Ischemic heart disease	DALYs	Middle SDI	Male	2001	20.17(34.5)
Ischemic heart disease	DALYs	Middle SDI	Male	2002	22.36(33.88)
Ischemic heart disease	DALYs	Middle SDI	Male	2003	24.87(32.96)
Ischemic heart disease	DALYs	Middle SDI	Male	2004	27.58(32.92)
Ischemic heart disease	DALYs	Middle SDI	Male	2005	30.22(33.41)
Ischemic heart disease	DALYs	Middle SDI	Male	2006	33.14(35.16)
Ischemic heart disease	DALYs	Middle SDI	Male	2007	36.86(36.21)
Ischemic heart disease	DALYs	Middle SDI	Male	2008	40.98(36.46)
Ischemic heart disease	DALYs	Middle SDI	Male	2009	45.26(37.32)
Ischemic heart disease	DALYs	Middle SDI	Male	2010	49.83(37.88)
Ischemic heart disease	DALYs	Middle SDI	Male	2011	54.83(38.85)
Ischemic heart disease	DALYs	Middle SDI	Male	2012	59.93(39.95)
Ischemic heart disease	DALYs	Middle SDI	Male	2013	65.48(41.01)
Ischemic heart disease	DALYs	Middle SDI	Male	2014	70.94(42.57)
Ischemic heart disease	DALYs	Middle SDI	Male	2015	76.13(44.03)
Ischemic heart disease	DALYs	Middle SDI	Male	2016	81.71(44.99)
Ischemic heart disease	DALYs	Middle SDI	Male	2017	86.93(46.37)
Ischemic heart disease	DALYs	Middle SDI	Male	2018	92.74(47.15)
Ischemic heart disease	DALYs	Middle SDI	Male	2019	98.83(47.84)
Ischemic heart disease	DALYs	Middle SDI	Male	2020	104.3(48.56)
Ischemic heart disease	DALYs	Middle SDI	Male	2021	109.17(48.74)

## Sheet: population
cause	measure	location	sex	year	nr
Ischemic heart disease	DALYs	Global	Both	1991	21.75(122.94)
Ischemic heart disease	DALYs	Global	Both	1992	43.22(92.16)
Ischemic heart disease	DALYs	Global	Both	1993	65.13(66.32)
Ischemic heart disease	DALYs	Global	Both	1994	86.66(66.3)
Ischemic heart disease	DALYs	Global	Both	1995	107.75(75.82)
Ischemic heart disease	DALYs	Global	Both	1996	128.61(90.86)
Ischemic heart disease	DALYs	Global	Both	1997	149.81(104.33)
Ischemic heart disease	DALYs	Global	Both	1998	172.06(111.28)
Ischemic heart disease	DALYs	Global	Both	1999	196.22(107.42)
Ischemic heart disease	DALYs	Global	Both	2000	220.79(109.27)
Ischemic heart disease	DALYs	Global	Both	2001	246.4(110.31)
Ischemic heart disease	DALYs	Global	Both	2002	273.57(107.15)
Ischemic heart disease	DALYs	Global	Both	2003	301.06(105.37)
Ischemic heart disease	DALYs	Global	Both	2004	326.61(110.98)
Ischemic heart disease	DALYs	Global	Both	2005	353.79(111)
Ischemic heart disease	DALYs	Global	Both	2006	377.34(120.15)
Ischemic heart disease	DALYs	Global	Both	2007	403.01(121.74)
Ischemic heart disease	DALYs	Global	Both	2008	430.42(118.9)
Ischemic heart disease	DALYs	Global	Both	2009	455.46(121.25)
Ischemic heart disease	DALYs	Global	Both	2010	482.15(118.23)
Ischemic heart disease	DALYs	Global	Both	2011	507.21(117.26)
Ischemic heart disease	DALYs	Global	Both	2012	533.2(115.07)
Ischemic heart disease	DALYs	Global	Both	2013	558.26(114.29)
Ischemic heart disease	DALYs	Global	Both	2014	582.83(113.99)
Ischemic heart disease	DALYs	Global	Both	2015	606.91(114.35)
Ischemic heart disease	DALYs	Global	Both	2016	632.6(112.94)
Ischemic heart disease	DALYs	Global	Both	2017	655.47(114.59)
Ischemic heart disease	DALYs	Global	Both	2018	682.68(112.13)
Ischemic heart disease	DALYs	Global	Both	2019	709.05(111.02)
Ischemic heart disease	DALYs	Global	Both	2020	733.43(111.12)
Ischemic heart disease	DALYs	Global	Both	2021	758.76(109.65)
Ischemic heart disease	DALYs	Global	Female	1991	8.88(172.27)
Ischemic heart disease	DALYs	Global	Female	1992	17.66(116.99)
Ischemic heart disease	DALYs	Global	Female	1993	26.66(78.91)
Ischemic heart disease	DALYs	Global	Female	1994	35.57(79.07)
Ischemic heart disease	DALYs	Global	Female	1995	44.34(91.24)
Ischemic heart disease	DALYs	Global	Female	1996	53.1(108.66)
Ischemic heart disease	DALYs	Global	Female	1997	62.03(123.57)
Ischemic heart disease	DALYs	Global	Female	1998	71.32(132.01)
Ischemic heart disease	DALYs	Global	Female	1999	81.39(125.22)
Ischemic heart disease	DALYs	Global	Female	2000	91.34(132.55)
Ischemic heart disease	DALYs	Global	Female	2001	101.89(133.4)
Ischemic heart disease	DALYs	Global	Female	2002	113.12(127.13)
Ischemic heart disease	DALYs	Global	Female	2003	124.26(125.74)
Ischemic heart disease	DALYs	Global	Female	2004	134.42(136.78)
Ischemic heart disease	DALYs	Global	Female	2005	145.37(137.62)
Ischemic heart disease	DALYs	Global	Female	2006	155(150.65)
Ischemic heart disease	DALYs	Global	Female	2007	165.17(155.15)
Ischemic heart disease	DALYs	Global	Female	2008	175.97(152.02)
Ischemic heart disease	DALYs	Global	Female	2009	186.13(154.46)
Ischemic heart disease	DALYs	Global	Female	2010	196.72(150.97)
Ischemic heart disease	DALYs	Global	Female	2011	206.94(148.75)
Ischemic heart disease	DALYs	Global	Female	2012	217.71(143.48)
Ischemic heart disease	DALYs	Global	Female	2013	228.03(140.86)
Ischemic heart disease	DALYs	Global	Female	2014	238.07(139.29)
Ischemic heart disease	DALYs	Global	Female	2015	247.97(138.45)
Ischemic heart disease	DALYs	Global	Female	2016	258.33(135.78)
Ischemic heart disease	DALYs	Global	Female	2017	267.3(138.47)
Ischemic heart disease	DALYs	Global	Female	2018	278.22(134.41)
Ischemic heart disease	DALYs	Global	Female	2019	288.57(133.19)
Ischemic heart disease	DALYs	Global	Female	2020	298.51(132.84)
Ischemic heart disease	DALYs	Global	Female	2021	309.19(129.73)
Ischemic heart disease	DALYs	Global	Male	1991	12.92(103.12)
Ischemic heart disease	DALYs	Global	Male	1992	25.65(80.68)
Ischemic heart disease	DALYs	Global	Male	1993	38.57(59.88)
Ischemic heart disease	DALYs	Global	Male	1994	51.16(59.67)
Ischemic heart disease	DALYs	Global	Male	1995	63.42(67.83)
Ischemic heart disease	DALYs	Global	Male	1996	75.47(81.42)
Ischemic heart disease	DALYs	Global	Male	1997	87.67(93.87)
Ischemic heart disease	DALYs	Global	Male	1998	100.57(99.98)
Ischemic heart disease	DALYs	Global	Male	1999	114.6(97.38)
Ischemic heart disease	DALYs	Global	Male	2000	129.15(96.99)
Ischemic heart disease	DALYs	Global	Male	2001	144.15(98.07)
Ischemic heart disease	DALYs	Global	Male	2002	160.04(96.21)
Ischemic heart disease	DALYs	Global	Male	2003	176.34(94.35)
Ischemic heart disease	DALYs	Global	Male	2004	191.68(97.78)
Ischemic heart disease	DALYs	Global	Male	2005	207.85(97.54)
Ischemic heart disease	DALYs	Global	Male	2006	221.74(105)
Ischemic heart disease	DALYs	Global	Male	2007	237.21(105.62)
Ischemic heart disease	DALYs	Global	Male	2008	253.79(103.06)
Ischemic heart disease	DALYs	Global	Male	2009	268.65(105.29)
Ischemic heart disease	DALYs	Global	Male	2010	284.67(102.58)
Ischemic heart disease	DALYs	Global	Male	2011	299.43(102.04)
Ischemic heart disease	DALYs	Global	Male	2012	314.59
Ischemic heart disease	DALYs	Global	Male	2013	329.28
Ischemic heart disease	DALYs	Global	Male	2014	343.79(101)
Ischemic heart disease	DALYs	Global	Male	2015	357.99(101.81)
Ischemic heart disease	DALYs	Global	Male	2016	373.33
Ischemic heart disease	DALYs	Global	Male	2017	387.26(102.19)
Ischemic heart disease	DALYs	Global	Male	2018	403.58
Ischemic heart disease	DALYs	Global	Male	2019	419.64(99.44)
Ischemic heart disease	DALYs	Global	Male	2020	434.07(99.72)
Ischemic heart disease	DALYs	Global	Male	2021	448.66(98.9)
Ischemic heart disease	DALYs	High-middle SDI	Both	1991	5(58.52)
Ischemic heart disease	DALYs	High-middle SDI	Both	1992	10.04(37.18)
Ischemic heart disease	DALYs	High-middle SDI	Both	1993	15.48(24.2)
Ischemic heart disease	DALYs	High-middle SDI	Both	1994	20.77(24.02)
Ischemic heart disease	DALYs	High-middle SDI	Both	1995	25.48(29.62)
Ischemic heart disease	DALYs	High-middle SDI	Both	1996	29.83(38.76)
Ischemic heart disease	DALYs	High-middle SDI	Both	1997	34.18(49.52)
Ischemic heart disease	DALYs	High-middle SDI	Both	1998	38.99(58.07)
Ischemic heart disease	DALYs	High-middle SDI	Both	1999	45.17(52.47)
Ischemic heart disease	DALYs	High-middle SDI	Both	2000	51.37(51.99)
Ischemic heart disease	DALYs	High-middle SDI	Both	2001	57.55(53.99)
Ischemic heart disease	DALYs	High-middle SDI	Both	2002	64.3(52.96)
Ischemic heart disease	DALYs	High-middle SDI	Both	2003	70.85(53.11)
Ischemic heart disease	DALYs	High-middle SDI	Both	2004	76.38(57.13)
Ischemic heart disease	DALYs	High-middle SDI	Both	2005	82.56(56.98)
Ischemic heart disease	DALYs	High-middle SDI	Both	2006	85.54(67.91)
Ischemic heart disease	DALYs	High-middle SDI	Both	2007	89.52(73.02)
Ischemic heart disease	DALYs	High-middle SDI	Both	2008	93.88(73.95)
Ischemic heart disease	DALYs	High-middle SDI	Both	2009	96.65(80.81)
Ischemic heart disease	DALYs	High-middle SDI	Both	2010	100.36(80.21)
Ischemic heart disease	DALYs	High-middle SDI	Both	2011	102.51(86.1)
Ischemic heart disease	DALYs	High-middle SDI	Both	2012	104.72(90.21)
Ischemic heart disease	DALYs	High-middle SDI	Both	2013	106.8(94.36)
Ischemic heart disease	DALYs	High-middle SDI	Both	2014	109.05(97.49)
Ischemic heart disease	DALYs	High-middle SDI	Both	2015	110.92(102.44)
Ischemic heart disease	DALYs	High-middle SDI	Both	2016	112.82(106.01)
Ischemic heart disease	DALYs	High-middle SDI	Both	2017	114.32(112)
Ischemic heart disease	DALYs	High-middle SDI	Both	2018	116.66(111.02)
Ischemic heart disease	DALYs	High-middle SDI	Both	2019	118.82(111.47)
Ischemic heart disease	DALYs	High-middle SDI	Both	2020	120.45(114.15)
Ischemic heart disease	DALYs	High-middle SDI	Both	2021	122.56(111.68)
Ischemic heart disease	DALYs	High-middle SDI	Female	1991	2.1(75.37)
Ischemic heart disease	DALYs	High-middle SDI	Female	1992	4.21(50.52)
Ischemic heart disease	DALYs	High-middle SDI	Female	1993	6.5(28.85)
Ischemic heart disease	DALYs	High-middle SDI	Female	1994	8.74(28.55)
Ischemic heart disease	DALYs	High-middle SDI	Female	1995	10.81(35.36)
Ischemic heart disease	DALYs	High-middle SDI	Female	1996	12.77(45.5)
Ischemic heart disease	DALYs	High-middle SDI	Female	1997	14.76(55.81)
Ischemic heart disease	DALYs	High-middle SDI	Female	1998	16.87(65.78)
Ischemic heart disease	DALYs	High-middle SDI	Female	1999	19.51(59.12)
Ischemic heart disease	DALYs	High-middle SDI	Female	2000	22.07(60.75)
Ischemic heart disease	DALYs	High-middle SDI	Female	2001	24.72(62.43)
Ischemic heart disease	DALYs	High-middle SDI	Female	2002	27.56(60.54)
Ischemic heart disease	DALYs	High-middle SDI	Female	2003	30.33(59.95)
Ischemic heart disease	DALYs	High-middle SDI	Female	2004	32.6(65.44)
Ischemic heart disease	DALYs	High-middle SDI	Female	2005	35.15(65.17)
Ischemic heart disease	DALYs	High-middle SDI	Female	2006	36.56(76.99)
Ischemic heart disease	DALYs	High-middle SDI	Female	2007	38.26(82.64)
Ischemic heart disease	DALYs	High-middle SDI	Female	2008	40.02(84.41)
Ischemic heart disease	DALYs	High-middle SDI	Female	2009	41.33(90.47)
Ischemic heart disease	DALYs	High-middle SDI	Female	2010	42.83(90.5)
Ischemic heart disease	DALYs	High-middle SDI	Female	2011	43.82(96.45)
Ischemic heart disease	DALYs	High-middle SDI	Female	2012	44.65(103.24)
Ischemic heart disease	DALYs	High-middle SDI	Female	2013	45.52(108.08)
Ischemic heart disease	DALYs	High-middle SDI	Female	2014	46.33(113.5)
Ischemic heart disease	DALYs	High-middle SDI	Female	2015	47.06(119.23)
Ischemic heart disease	DALYs	High-middle SDI	Female	2016	47.69(125.73)
Ischemic heart disease	DALYs	High-middle SDI	Female	2017	48.3(131.73)
Ischemic heart disease	DALYs	High-middle SDI	Female	2018	49.19(129.64)
Ischemic heart disease	DALYs	High-middle SDI	Female	2019	50.02(129.45)
Ischemic heart disease	DALYs	High-middle SDI	Female	2020	50.74(129.98)
Ischemic heart disease	DALYs	High-middle SDI	Female	2021	51.8(120.63)
Ischemic heart disease	DALYs	High-middle SDI	Male	1991	2.93(50.84)
Ischemic heart disease	DALYs	High-middle SDI	Male	1992	5.88(31.51)
Ischemic heart disease	DALYs	High-middle SDI	Male	1993	9.05(21.83)
Ischemic heart disease	DALYs	High-middle SDI	Male	1994	12.09(21.65)
Ischemic heart disease	DALYs	High-middle SDI	Male	1995	14.72(26.54)
Ischemic heart disease	DALYs	High-middle SDI	Male	1996	17.09(34.96)
Ischemic heart disease	DALYs	High-middle SDI	Male	1997	19.44(45.67)
Ischemic heart disease	DALYs	High-middle SDI	Male	1998	22.14(53.35)
Ischemic heart disease	DALYs	High-middle SDI	Male	1999	25.66(48.35)
Ischemic heart disease	DALYs	High-middle SDI	Male	2000	29.3(46.91)
Ischemic heart disease	DALYs	High-middle SDI	Male	2001	32.84(49.01)
Ischemic heart disease	DALYs	High-middle SDI	Male	2002	36.76(48.43)
Ischemic heart disease	DALYs	High-middle SDI	Male	2003	40.55(48.97)
Ischemic heart disease	DALYs	High-middle SDI	Male	2004	43.84(52.26)
Ischemic heart disease	DALYs	High-middle SDI	Male	2005	47.48(52.2)
Ischemic heart disease	DALYs	High-middle SDI	Male	2006	49.08(62.52)
Ischemic heart disease	DALYs	High-middle SDI	Male	2007	51.37(67.32)
Ischemic heart disease	DALYs	High-middle SDI	Male	2008	53.98(67.87)
Ischemic heart disease	DALYs	High-middle SDI	Male	2009	55.45(75.02)
Ischemic heart disease	DALYs	High-middle SDI	Male	2010	57.68(74.14)
Ischemic heart disease	DALYs	High-middle SDI	Male	2011	58.85(79.93)
Ischemic heart disease	DALYs	High-middle SDI	Male	2012	60.23(82.71)
Ischemic heart disease	DALYs	High-middle SDI	Male	2013	61.47(86.5)
Ischemic heart disease	DALYs	High-middle SDI	Male	2014	62.96(88.62)
Ischemic heart disease	DALYs	High-middle SDI	Male	2015	64.14(93.22)
Ischemic heart disease	DALYs	High-middle SDI	Male	2016	65.45(95.56)
Ischemic heart disease	DALYs	High-middle SDI	Male	2017	66.39(101.52)
Ischemic heart disease	DALYs	High-middle SDI	Male	2018	67.9(101.15)
Ischemic heart disease	DALYs	High-middle SDI	Male	2019	69.29(101.96)
Ischemic heart disease	DALYs	High-middle SDI	Male	2020	70.26(105.67)
Ischemic heart disease	DALYs	High-middle SDI	Male	2021	71.34(106.8)
Ischemic heart disease	DALYs	High SDI	Both	1991	2.95(130.47)
Ischemic heart disease	DALYs	High SDI	Both	1992	5.83(84.87)
Ischemic heart disease	DALYs	High SDI	Both	1993	8.68(118.03)
Ischemic heart disease	DALYs	High SDI	Both	1994	11.47(92.83)
Ischemic heart disease	DALYs	High SDI	Both	1995	14.36(91.28)
Ischemic heart disease	DALYs	High SDI	Both	1996	17.16(75.82)
Ischemic heart disease	DALYs	High SDI	Both	1997	19.96(69.91)
Ischemic heart disease	DALYs	High SDI	Both	1998	22.82(70.93)
Ischemic heart disease	DALYs	High SDI	Both	1999	25.75(78.21)
Ischemic heart disease	DALYs	High SDI	Both	2000	28.43(68.8)
Ischemic heart disease	DALYs	High SDI	Both	2001	31.32(68.2)
Ischemic heart disease	DALYs	High SDI	Both	2002	34.31(69.62)
Ischemic heart disease	DALYs	High SDI	Both	2003	37.33(70.37)
Ischemic heart disease	DALYs	High SDI	Both	2004	40.21(65.96)
Ischemic heart disease	DALYs	High SDI	Both	2005	43.48(68.05)
Ischemic heart disease	DALYs	High SDI	Both	2006	46.73(67.87)
Ischemic heart disease	DALYs	High SDI	Both	2007	50.17(68.52)
Ischemic heart disease	DALYs	High SDI	Both	2008	53.75(70.58)
Ischemic heart disease	DALYs	High SDI	Both	2009	57.01(70.99)
Ischemic heart disease	DALYs	High SDI	Both	2010	59.84(71.05)
Ischemic heart disease	DALYs	High SDI	Both	2011	62.68(72.89)
Ischemic heart disease	DALYs	High SDI	Both	2012	65.51(75.04)
Ischemic heart disease	DALYs	High SDI	Both	2013	68.33(78)
Ischemic heart disease	DALYs	High SDI	Both	2014	70.89(79.03)
Ischemic heart disease	DALYs	High SDI	Both	2015	73.74(83.76)
Ischemic heart disease	DALYs	High SDI	Both	2016	76.31(87.45)
Ischemic heart disease	DALYs	High SDI	Both	2017	78.65(90.43)
Ischemic heart disease	DALYs	High SDI	Both	2018	80.84(93.02)
Ischemic heart disease	DALYs	High SDI	Both	2019	82.8(94.12)
Ischemic heart disease	DALYs	High SDI	Both	2020	84.59(95.37)
Ischemic heart disease	DALYs	High SDI	Both	2021	86.68(102.47)
Ischemic heart disease	DALYs	High SDI	Female	1991	1.11(129.97)
Ischemic heart disease	DALYs	High SDI	Female	1992	2.2(84.55)
Ischemic heart disease	DALYs	High SDI	Female	1993	3.3(133.39)
Ischemic heart disease	DALYs	High SDI	Female	1994	4.38
Ischemic heart disease	DALYs	High SDI	Female	1995	5.51(93.46)
Ischemic heart disease	DALYs	High SDI	Female	1996	6.61(80.14)
Ischemic heart disease	DALYs	High SDI	Female	1997	7.72(74.46)
Ischemic heart disease	DALYs	High SDI	Female	1998	8.84(75.79)
Ischemic heart disease	DALYs	High SDI	Female	1999	10(84.47)
Ischemic heart disease	DALYs	High SDI	Female	2000	11.03(70.91)
Ischemic heart disease	DALYs	High SDI	Female	2001	12.15(68.84)
Ischemic heart disease	DALYs	High SDI	Female	2002	13.29(68.65)
Ischemic heart disease	DALYs	High SDI	Female	2003	14.43(67.31)
Ischemic heart disease	DALYs	High SDI	Female	2004	15.5(61.34)
Ischemic heart disease	DALYs	High SDI	Female	2005	16.71(61.34)
Ischemic heart disease	DALYs	High SDI	Female	2006	17.87(59.77)
Ischemic heart disease	DALYs	High SDI	Female	2007	19.06(59.25)
Ischemic heart disease	DALYs	High SDI	Female	2008	20.28(60.06)
Ischemic heart disease	DALYs	High SDI	Female	2009	21.36(59.16)
Ischemic heart disease	DALYs	High SDI	Female	2010	22.36(58.11)
Ischemic heart disease	DALYs	High SDI	Female	2011	23.42(59.39)
Ischemic heart disease	DALYs	High SDI	Female	2012	24.44(60.5)
Ischemic heart disease	DALYs	High SDI	Female	2013	25.45(62.18)
Ischemic heart disease	DALYs	High SDI	Female	2014	26.39(62.95)
Ischemic heart disease	DALYs	High SDI	Female	2015	27.4(65.52)
Ischemic heart disease	DALYs	High SDI	Female	2016	28.3(67.25)
Ischemic heart disease	DALYs	High SDI	Female	2017	29.15(68.82)
Ischemic heart disease	DALYs	High SDI	Female	2018	29.95(70.21)
Ischemic heart disease	DALYs	High SDI	Female	2019	30.67(70.59)
Ischemic heart disease	DALYs	High SDI	Female	2020	31.4(72.24)
Ischemic heart disease	DALYs	High SDI	Female	2021	32.2(76.44)
Ischemic heart disease	DALYs	High SDI	Male	1991	1.89(134.2)
Ischemic heart disease	DALYs	High SDI	Male	1992	3.72(87.17)
Ischemic heart disease	DALYs	High SDI	Male	1993	5.5(112.8)
Ischemic heart disease	DALYs	High SDI	Male	1994	7.24(90.8)
Ischemic heart disease	DALYs	High SDI	Male	1995	9.04(91.82)
Ischemic heart disease	DALYs	High SDI	Male	1996	10.75(74.78)
Ischemic heart disease	DALYs	High SDI	Male	1997	12.47(68.59)
Ischemic heart disease	DALYs	High SDI	Male	1998	14.24(69.44)
Ischemic heart disease	DALYs	High SDI	Male	1999	16.04(76.06)
Ischemic heart disease	DALYs	High SDI	Male	2000	17.71(68.76)
Ischemic heart disease	DALYs	High SDI	Male	2001	19.53(69.06)
Ischemic heart disease	DALYs	High SDI	Male	2002	21.41(71.57)
Ischemic heart disease	DALYs	High SDI	Male	2003	23.34(73.84)
Ischemic heart disease	DALYs	High SDI	Male	2004	25.19(70.59)
Ischemic heart disease	DALYs	High SDI	Male	2005	27.32(74.51)
Ischemic heart disease	DALYs	High SDI	Male	2006	29.48(75.66)
Ischemic heart disease	DALYs	High SDI	Male	2007	31.82(77.55)
Ischemic heart disease	DALYs	High SDI	Male	2008	34.32(80.96)
Ischemic heart disease	DALYs	High SDI	Male	2009	36.6(82.84)
Ischemic heart disease	DALYs	High SDI	Male	2010	38.5(84.19)
Ischemic heart disease	DALYs	High SDI	Male	2011	40.35(86.65)
Ischemic heart disease	DALYs	High SDI	Male	2012	42.23(90.05)
Ischemic heart disease	DALYs	High SDI	Male	2013	44.11(94.51)
Ischemic heart disease	DALYs	High SDI	Male	2014	45.8(95.86)
Ischemic heart disease	DALYs	High SDI	Male	2015	47.72(103.25)
Ischemic heart disease	DALYs	High SDI	Male	2016	49.45(109.49)
Ischemic heart disease	DALYs	High SDI	Male	2017	51.01(114.34)
Ischemic heart disease	DALYs	High SDI	Male	2018	52.46(118.56)
Ischemic heart disease	DALYs	High SDI	Male	2019	53.76(120.72)
Ischemic heart disease	DALYs	High SDI	Male	2020	54.85(121.29)
Ischemic heart disease	DALYs	High SDI	Male	2021	56.19(132.3)
Ischemic heart disease	DALYs	Low-middle SDI	Both	1991	4.78(145.17)
Ischemic heart disease	DALYs	Low-middle SDI	Both	1992	9.63(117.11)
Ischemic heart disease	DALYs	Low-middle SDI	Both	1993	14.58(107.85)
Ischemic heart disease	DALYs	Low-middle SDI	Both	1994	19.68(101.61)
Ischemic heart disease	DALYs	Low-middle SDI	Both	1995	24.93(98.5)
Ischemic heart disease	DALYs	Low-middle SDI	Both	1996	30.32(96.44)
Ischemic heart disease	DALYs	Low-middle SDI	Both	1997	35.99(91.85)
Ischemic heart disease	DALYs	Low-middle SDI	Both	1998	41.75(91)
Ischemic heart disease	DALYs	Low-middle SDI	Both	1999	47.32(97.27)
Ischemic heart disease	DALYs	Low-middle SDI	Both	2000	53.06(101.06)
Ischemic heart disease	DALYs	Low-middle SDI	Both	2001	59.22(99.08)
Ischemic heart disease	DALYs	Low-middle SDI	Both	2002	65.45(97.79)
Ischemic heart disease	DALYs	Low-middle SDI	Both	2003	71.72(97.12)
Ischemic heart disease	DALYs	Low-middle SDI	Both	2004	77.6
Ischemic heart disease	DALYs	Low-middle SDI	Both	2005	83.93
Ischemic heart disease	DALYs	Low-middle SDI	Both	2006	91.17(95.54)
Ischemic heart disease	DALYs	Low-middle SDI	Both	2007	98.49(92.2)
Ischemic heart disease	DALYs	Low-middle SDI	Both	2008	105.96(89.7)
Ischemic heart disease	DALYs	Low-middle SDI	Both	2009	113.19(89.1)
Ischemic heart disease	DALYs	Low-middle SDI	Both	2010	121.11(87.13)
Ischemic heart disease	DALYs	Low-middle SDI	Both	2011	129.42(85)
Ischemic heart disease	DALYs	Low-middle SDI	Both	2012	138.42(82.22)
Ischemic heart disease	DALYs	Low-middle SDI	Both	2013	146.26(82.25)
Ischemic heart disease	DALYs	Low-middle SDI	Both	2014	154.6(81.52)
Ischemic heart disease	DALYs	Low-middle SDI	Both	2015	162.31(82.17)
Ischemic heart disease	DALYs	Low-middle SDI	Both	2016	171.01(81.42)
Ischemic heart disease	DALYs	Low-middle SDI	Both	2017	178.25(82.7)
Ischemic heart disease	DALYs	Low-middle SDI	Both	2018	187.4(81.35)
Ischemic heart disease	DALYs	Low-middle SDI	Both	2019	195.42(81.3)
Ischemic heart disease	DALYs	Low-middle SDI	Both	2020	202.71(81.95)
Ischemic heart disease	DALYs	Low-middle SDI	Both	2021	209.75(82.63)
Ischemic heart disease	DALYs	Low-middle SDI	Female	1991	2.01(220.64)
Ischemic heart disease	DALYs	Low-middle SDI	Female	1992	4.07(133.47)
Ischemic heart disease	DALYs	Low-middle SDI	Female	1993	6.15(134.28)
Ischemic heart disease	DALYs	Low-middle SDI	Female	1994	8.3(127.74)
Ischemic heart disease	DALYs	Low-middle SDI	Female	1995	10.51(121.28)
Ischemic heart disease	DALYs	Low-middle SDI	Female	1996	12.76(116.76)
Ischemic heart disease	DALYs	Low-middle SDI	Female	1997	15.11(111.46)
Ischemic heart disease	DALYs	Low-middle SDI	Female	1998	17.5(109.22)
Ischemic heart disease	DALYs	Low-middle SDI	Female	1999	19.8(117.06)
Ischemic heart disease	DALYs	Low-middle SDI	Female	2000	22.07(126.51)
Ischemic heart disease	DALYs	Low-middle SDI	Female	2001	24.57(123.33)
Ischemic heart disease	DALYs	Low-middle SDI	Female	2002	27.16(118.08)
Ischemic heart disease	DALYs	Low-middle SDI	Female	2003	29.65(118.49)
Ischemic heart disease	DALYs	Low-middle SDI	Female	2004	31.94(125.67)
Ischemic heart disease	DALYs	Low-middle SDI	Female	2005	34.5(124.57)
Ischemic heart disease	DALYs	Low-middle SDI	Female	2006	37.35(118.13)
Ischemic heart disease	DALYs	Low-middle SDI	Female	2007	40.17(115.05)
Ischemic heart disease	DALYs	Low-middle SDI	Female	2008	43.07(112.02)
Ischemic heart disease	DALYs	Low-middle SDI	Female	2009	45.96(110.81)
Ischemic heart disease	DALYs	Low-middle SDI	Female	2010	49.1(107.76)
Ischemic heart disease	DALYs	Low-middle SDI	Female	2011	52.28(105.54)
Ischemic heart disease	DALYs	Low-middle SDI	Female	2012	56.26(97.9)
Ischemic heart disease	DALYs	Low-middle SDI	Female	2013	59.66(96.08)
Ischemic heart disease	DALYs	Low-middle SDI	Female	2014	63.3(93.35)
Ischemic heart disease	DALYs	Low-middle SDI	Female	2015	66.78(92.19)
Ischemic heart disease	DALYs	Low-middle SDI	Female	2016	70.46(90.44)
Ischemic heart disease	DALYs	Low-middle SDI	Female	2017	73.13(93.06)
Ischemic heart disease	DALYs	Low-middle SDI	Female	2018	76.76(91.48)
Ischemic heart disease	DALYs	Low-middle SDI	Female	2019	79.85(91.93)
Ischemic heart disease	DALYs	Low-middle SDI	Female	2020	82.72(93.1)
Ischemic heart disease	DALYs	Low-middle SDI	Female	2021	85.52(94.26)
Ischemic heart disease	DALYs	Low-middle SDI	Male	1991	2.75(115.42)
Ischemic heart disease	DALYs	Low-middle SDI	Male	1992	5.52(106.61)
Ischemic heart disease	DALYs	Low-middle SDI	Male	1993	8.35(93.45)
Ischemic heart disease	DALYs	Low-middle SDI	Male	1994	11.27(87.57)
Ischemic heart disease	DALYs	Low-middle SDI	Male	1995	14.28(85.78)
Ischemic heart disease	DALYs	Low-middle SDI	Male	1996	17.38(84.74)
Ischemic heart disease	DALYs	Low-middle SDI	Male	1997	20.67(80.65)
Ischemic heart disease	DALYs	Low-middle SDI	Male	1998	24.01(80.42)
Ischemic heart disease	DALYs	Low-middle SDI	Male	1999	27.26(85.89)
Ischemic heart disease	DALYs	Low-middle SDI	Male	2000	30.69(87.56)
Ischemic heart disease	DALYs	Low-middle SDI	Male	2001	34.34(86.17)
Ischemic heart disease	DALYs	Low-middle SDI	Male	2002	37.96(86.4)
Ischemic heart disease	DALYs	Low-middle SDI	Male	2003	41.72(85.44)
Ischemic heart disease	DALYs	Low-middle SDI	Male	2004	45.28(87.16)
Ischemic heart disease	DALYs	Low-middle SDI	Male	2005	49.02(87.64)
Ischemic heart disease	DALYs	Low-middle SDI	Male	2006	53.37(83.66)
Ischemic heart disease	DALYs	Low-middle SDI	Male	2007	57.85(80.45)
Ischemic heart disease	DALYs	Low-middle SDI	Male	2008	62.37(78.28)
Ischemic heart disease	DALYs	Low-middle SDI	Male	2009	66.68(77.94)
Ischemic heart disease	DALYs	Low-middle SDI	Male	2010	71.42(76.43)
Ischemic heart disease	DALYs	Low-middle SDI	Male	2011	76.5(74.48)
Ischemic heart disease	DALYs	Low-middle SDI	Male	2012	81.49(73.49)
Ischemic heart disease	DALYs	Low-middle SDI	Male	2013	85.9(74.23)
Ischemic heart disease	DALYs	Low-middle SDI	Male	2014	90.58(74.34)
Ischemic heart disease	DALYs	Low-middle SDI	Male	2015	94.78(75.77)
Ischemic heart disease	DALYs	Low-middle SDI	Male	2016	99.77(75.51)
Ischemic heart disease	DALYs	Low-middle SDI	Male	2017	104.32(76.17)
Ischemic heart disease	DALYs	Low-middle SDI	Male	2018	109.79(74.97)
Ischemic heart disease	DALYs	Low-middle SDI	Male	2019	114.69(74.71)
Ischemic heart disease	DALYs	Low-middle SDI	Male	2020	119.07(75.12)
Ischemic heart disease	DALYs	Low-middle SDI	Male	2021	123.25(75.55)
Ischemic heart disease	DALYs	Low SDI	Both	1991	1.51(134.21)
Ischemic heart disease	DALYs	Low SDI	Both	1992	3.16(130.99)
Ischemic heart disease	DALYs	Low SDI	Both	1993	4.95(122.18)
Ischemic heart disease	DALYs	Low SDI	Both	1994	6.71(108.82)
Ischemic heart disease	DALYs	Low SDI	Both	1995	8.5(108.82)
Ischemic heart disease	DALYs	Low SDI	Both	1996	10.46(111.56)
Ischemic heart disease	DALYs	Low SDI	Both	1997	12.56(109.45)
Ischemic heart disease	DALYs	Low SDI	Both	1998	14.67(109.76)
Ischemic heart disease	DALYs	Low SDI	Both	1999	16.67(118.47)
Ischemic heart disease	DALYs	Low SDI	Both	2000	18.73(122.02)
Ischemic heart disease	DALYs	Low SDI	Both	2001	20.79(125.44)
Ischemic heart disease	DALYs	Low SDI	Both	2002	22.92(129.35)
Ischemic heart disease	DALYs	Low SDI	Both	2003	25.17(131.85)
Ischemic heart disease	DALYs	Low SDI	Both	2004	27.34(138.31)
Ischemic heart disease	DALYs	Low SDI	Both	2005	29.46(146.04)
Ischemic heart disease	DALYs	Low SDI	Both	2006	31.86(144.64)
Ischemic heart disease	DALYs	Low SDI	Both	2007	34.47(139.96)
Ischemic heart disease	DALYs	Low SDI	Both	2008	37.13(137.13)
Ischemic heart disease	DALYs	Low SDI	Both	2009	39.83(136.22)
Ischemic heart disease	DALYs	Low SDI	Both	2010	42.69(134.48)
Ischemic heart disease	DALYs	Low SDI	Both	2011	45.86(129.67)
Ischemic heart disease	DALYs	Low SDI	Both	2012	49.48(122.42)
Ischemic heart disease	DALYs	Low SDI	Both	2013	52.65(122.04)
Ischemic heart disease	DALYs	Low SDI	Both	2014	56.08(120.42)
Ischemic heart disease	DALYs	Low SDI	Both	2015	59.57(119.44)
Ischemic heart disease	DALYs	Low SDI	Both	2016	62.93(119.84)
Ischemic heart disease	DALYs	Low SDI	Both	2017	65.83(123.83)
Ischemic heart disease	DALYs	Low SDI	Both	2018	69.54(123.31)
Ischemic heart disease	DALYs	Low SDI	Both	2019	73.51(122.31)
Ischemic heart disease	DALYs	Low SDI	Both	2020	77.41(122.18)
Ischemic heart disease	DALYs	Low SDI	Both	2021	81.04(123.1)
Ischemic heart disease	DALYs	Low SDI	Female	1991	0.63(152.98)
Ischemic heart disease	DALYs	Low SDI	Female	1992	1.31(135.22)
Ischemic heart disease	DALYs	Low SDI	Female	1993	2.04(134.33)
Ischemic heart disease	DALYs	Low SDI	Female	1994	2.79(119.97)
Ischemic heart disease	DALYs	Low SDI	Female	1995	3.54(117.75)
Ischemic heart disease	DALYs	Low SDI	Female	1996	4.36(121.51)
Ischemic heart disease	DALYs	Low SDI	Female	1997	5.22(124.65)
Ischemic heart disease	DALYs	Low SDI	Female	1998	6.1(124.84)
Ischemic heart disease	DALYs	Low SDI	Female	1999	6.97(128.13)
Ischemic heart disease	DALYs	Low SDI	Female	2000	7.85(129.75)
Ischemic heart disease	DALYs	Low SDI	Female	2001	8.73(133.07)
Ischemic heart disease	DALYs	Low SDI	Female	2002	9.65(134.12)
Ischemic heart disease	DALYs	Low SDI	Female	2003	10.57(139.32)
Ischemic heart disease	DALYs	Low SDI	Female	2004	11.43(151.33)
Ischemic heart disease	DALYs	Low SDI	Female	2005	12.31(160.8)
Ischemic heart disease	DALYs	Low SDI	Female	2006	13.32(158.95)
Ischemic heart disease	DALYs	Low SDI	Female	2007	14.32(159.86)
Ischemic heart disease	DALYs	Low SDI	Female	2008	15.43(154.93)
Ischemic heart disease	DALYs	Low SDI	Female	2009	16.51(156.31)
Ischemic heart disease	DALYs	Low SDI	Female	2010	17.61(157.48)
Ischemic heart disease	DALYs	Low SDI	Female	2011	18.95(148.98)
Ischemic heart disease	DALYs	Low SDI	Female	2012	20.63(132.91)
Ischemic heart disease	DALYs	Low SDI	Female	2013	21.87(134.47)
Ischemic heart disease	DALYs	Low SDI	Female	2014	23.36(130.74)
Ischemic heart disease	DALYs	Low SDI	Female	2015	24.7(131.76)
Ischemic heart disease	DALYs	Low SDI	Female	2016	26.08(132.54)
Ischemic heart disease	DALYs	Low SDI	Female	2017	27.14(140.38)
Ischemic heart disease	DALYs	Low SDI	Female	2018	28.66(139.54)
Ischemic heart disease	DALYs	Low SDI	Female	2019	30.19(139.79)
Ischemic heart disease	DALYs	Low SDI	Female	2020	31.72(140.43)
Ischemic heart disease	DALYs	Low SDI	Female	2021	33.26(140.93)
Ischemic heart disease	DALYs	Low SDI	Male	1991	0.89(123.99)
Ischemic heart disease	DALYs	Low SDI	Male	1992	1.86(128.76)
Ischemic heart disease	DALYs	Low SDI	Male	1993	2.92(115.39)
Ischemic heart disease	DALYs	Low SDI	Male	1994	3.93(102.35)
Ischemic heart disease	DALYs	Low SDI	Male	1995	4.97(103.43)
Ischemic heart disease	DALYs	Low SDI	Male	1996	6.12(105.58)
Ischemic heart disease	DALYs	Low SDI	Male	1997	7.35
Ischemic heart disease	DALYs	Low SDI	Male	1998	8.58(101.11)
Ischemic heart disease	DALYs	Low SDI	Male	1999	9.7(112.38)
Ischemic heart disease	DALYs	Low SDI	Male	2000	10.87(116.92)
Ischemic heart disease	DALYs	Low SDI	Male	2001	12.05(120.33)
Ischemic heart disease	DALYs	Low SDI	Male	2002	13.26(125.96)
Ischemic heart disease	DALYs	Low SDI	Male	2003	14.59(126.79)
Ischemic heart disease	DALYs	Low SDI	Male	2004	15.89(130.12)
Ischemic heart disease	DALYs	Low SDI	Male	2005	17.12(136.85)
Ischemic heart disease	DALYs	Low SDI	Male	2006	18.53(135.71)
Ischemic heart disease	DALYs	Low SDI	Male	2007	20.13(128.43)
Ischemic heart disease	DALYs	Low SDI	Male	2008	21.66(126.6)
Ischemic heart disease	DALYs	Low SDI	Male	2009	23.29(124.68)
Ischemic heart disease	DALYs	Low SDI	Male	2010	25.03(121.78)
Ischemic heart disease	DALYs	Low SDI	Male	2011	26.87(118.63)
Ischemic heart disease	DALYs	Low SDI	Male	2012	28.8(115.68)
Ischemic heart disease	DALYs	Low SDI	Male	2013	30.72(114.31)
Ischemic heart disease	DALYs	Low SDI	Male	2014	32.66(113.78)
Ischemic heart disease	DALYs	Low SDI	Male	2015	34.8(111.8)
Ischemic heart disease	DALYs	Low SDI	Male	2016	36.78(112.01)
Ischemic heart disease	DALYs	Low SDI	Male	2017	38.6(114.12)
Ischemic heart disease	DALYs	Low SDI	Male	2018	40.79(113.75)
Ischemic heart disease	DALYs	Low SDI	Male	2019	43.23(112.26)
Ischemic heart disease	DALYs	Low SDI	Male	2020	45.58(111.82)
Ischemic heart disease	DALYs	Low SDI	Male	2021	47.67(112.86)
Ischemic heart disease	DALYs	Middle SDI	Both	1991	5.76(83.02)
Ischemic heart disease	DALYs	Middle SDI	Both	1992	11.19(69.73)
Ischemic heart disease	DALYs	Middle SDI	Both	1993	16.35(68.47)
Ischemic heart disease	DALYs	Middle SDI	Both	1994	21.38(69.13)
Ischemic heart disease	DALYs	Middle SDI	Both	1995	26.45(68.67)
Ischemic heart disease	DALYs	Middle SDI	Both	1996	31.57(68.32)
Ischemic heart disease	DALYs	Middle SDI	Both	1997	36.69(70.26)
Ischemic heart disease	DALYs	Middle SDI	Both	1998	42.2(70.01)
Ischemic heart disease	DALYs	Middle SDI	Both	1999	47.99(71.82)
Ischemic heart disease	DALYs	Middle SDI	Both	2000	54.46(70.87)
Ischemic heart disease	DALYs	Middle SDI	Both	2001	61.34(70.94)
Ischemic heart disease	DALYs	Middle SDI	Both	2002	68.72(69.68)
Ischemic heart disease	DALYs	Middle SDI	Both	2003	76.46(67.94)
Ischemic heart disease	DALYs	Middle SDI	Both	2004	84.15(67.56)
Ischemic heart disease	DALYs	Middle SDI	Both	2005	91.6(68.34)
Ischemic heart disease	DALYs	Middle SDI	Both	2006	98.44(70.51)
Ischemic heart disease	DALYs	Middle SDI	Both	2007	105.67(70.3)
Ischemic heart disease	DALYs	Middle SDI	Both	2008	113.59(68.37)
Ischemic heart disease	DALYs	Middle SDI	Both	2009	121.35(67.35)
Ischemic heart disease	DALYs	Middle SDI	Both	2010	129.05(65.75)
Ischemic heart disease	DALYs	Middle SDI	Both	2011	136.34(64.31)
Ischemic heart disease	DALYs	Middle SDI	Both	2012	143.4(63.47)
Ischemic heart disease	DALYs	Middle SDI	Both	2013	150.72(62.27)
Ischemic heart disease	DALYs	Middle SDI	Both	2014	157.11(62.1)
Ischemic heart disease	DALYs	Middle SDI	Both	2015	163.36(62.08)
Ischemic heart disease	DALYs	Middle SDI	Both	2016	170.52(61.24)
Ischemic heart disease	DALYs	Middle SDI	Both	2017	176.91(61.37)
Ischemic heart disease	DALYs	Middle SDI	Both	2018	184.41(60.67)
Ischemic heart disease	DALYs	Middle SDI	Both	2019	192.12(60.11)
Ischemic heart disease	DALYs	Middle SDI	Both	2020	199.26(59.93)
Ischemic heart disease	DALYs	Middle SDI	Both	2021	206.44(59.47)
Ischemic heart disease	DALYs	Middle SDI	Female	1991	2.29(121.75)
Ischemic heart disease	DALYs	Middle SDI	Female	1992	4.45(83.5)
Ischemic heart disease	DALYs	Middle SDI	Female	1993	6.5(85.73)
Ischemic heart disease	DALYs	Middle SDI	Female	1994	8.52(86.45)
Ischemic heart disease	DALYs	Middle SDI	Female	1995	10.55(86.63)
Ischemic heart disease	DALYs	Middle SDI	Female	1996	12.6(87.32)
Ischemic heart disease	DALYs	Middle SDI	Female	1997	14.67(90.26)
Ischemic heart disease	DALYs	Middle SDI	Female	1998	16.9(88.68)
Ischemic heart disease	DALYs	Middle SDI	Female	1999	19.26(89.77)
Ischemic heart disease	DALYs	Middle SDI	Female	2000	21.84(88.61)
Ischemic heart disease	DALYs	Middle SDI	Female	2001	24.61(87.95)
Ischemic heart disease	DALYs	Middle SDI	Female	2002	27.61(84.59)
Ischemic heart disease	DALYs	Middle SDI	Female	2003	30.66(82.7)
Ischemic heart disease	DALYs	Middle SDI	Female	2004	33.69(82.6)
Ischemic heart disease	DALYs	Middle SDI	Female	2005	36.62(84.01)
Ischemic heart disease	DALYs	Middle SDI	Female	2006	39.36(86.84)
Ischemic heart disease	DALYs	Middle SDI	Female	2007	42.2(87.03)
Ischemic heart disease	DALYs	Middle SDI	Female	2008	45.3(84.34)
Ischemic heart disease	DALYs	Middle SDI	Female	2009	48.41(82.19)
Ischemic heart disease	DALYs	Middle SDI	Female	2010	51.49(79.53)
Ischemic heart disease	DALYs	Middle SDI	Female	2011	54.49(76.85)
Ischemic heart disease	DALYs	Middle SDI	Female	2012	57.32(75.49)
Ischemic heart disease	DALYs	Middle SDI	Female	2013	60.32(73.23)
Ischemic heart disease	DALYs	Middle SDI	Female	2014	62.87(72.79)
Ischemic heart disease	DALYs	Middle SDI	Female	2015	65.39(72.45)
Ischemic heart disease	DALYs	Middle SDI	Female	2016	68.36(70.59)
Ischemic heart disease	DALYs	Middle SDI	Female	2017	70.94(70.36)
Ischemic heart disease	DALYs	Middle SDI	Female	2018	73.98(68.97)
Ischemic heart disease	DALYs	Middle SDI	Female	2019	76.99(68.12)
Ischemic heart disease	DALYs	Middle SDI	Female	2020	79.82(67.81)
Ischemic heart disease	DALYs	Middle SDI	Female	2021	82.7(67.14)
Ischemic heart disease	DALYs	Middle SDI	Male	1991	3.48(68.71)
Ischemic heart disease	DALYs	Middle SDI	Male	1992	6.74(62.92)
Ischemic heart disease	DALYs	Middle SDI	Male	1993	9.84(60.4)
Ischemic heart disease	DALYs	Middle SDI	Male	1994	12.84(60.92)
Ischemic heart disease	DALYs	Middle SDI	Male	1995	15.85(60.17)
Ischemic heart disease	DALYs	Middle SDI	Male	1996	18.88(59.42)
Ischemic heart disease	DALYs	Middle SDI	Male	1997	21.89(60.87)
Ischemic heart disease	DALYs	Middle SDI	Male	1998	25.12(60.96)
Ischemic heart disease	DALYs	Middle SDI	Male	1999	28.51(62.85)
Ischemic heart disease	DALYs	Middle SDI	Male	2000	32.35(61.98)
Ischemic heart disease	DALYs	Middle SDI	Male	2001	36.4(62.24)
Ischemic heart disease	DALYs	Middle SDI	Male	2002	40.73(61.72)
Ischemic heart disease	DALYs	Middle SDI	Male	2003	45.34(60.09)
Ischemic heart disease	DALYs	Middle SDI	Male	2004	49.93(59.61)
Ischemic heart disease	DALYs	Middle SDI	Male	2005	54.38(60.12)
Ischemic heart disease	DALYs	Middle SDI	Male	2006	58.4(61.94)
Ischemic heart disease	DALYs	Middle SDI	Male	2007	62.71(61.59)
Ischemic heart disease	DALYs	Middle SDI	Male	2008	67.44(59.99)
Ischemic heart disease	DALYs	Middle SDI	Male	2009	72.02(59.39)
Ischemic heart disease	DALYs	Middle SDI	Male	2010	76.57(58.21)
Ischemic heart disease	DALYs	Middle SDI	Male	2011	80.78(57.24)
Ischemic heart disease	DALYs	Middle SDI	Male	2012	84.95(56.63)
Ischemic heart disease	DALYs	Middle SDI	Male	2013	89.2(55.87)
Ischemic heart disease	DALYs	Middle SDI	Male	2014	92.99(55.8)
Ischemic heart disease	DALYs	Middle SDI	Male	2015	96.69(55.93)
Ischemic heart disease	DALYs	Middle SDI	Male	2016	100.85(55.53)
Ischemic heart disease	DALYs	Middle SDI	Male	2017	104.65(55.83)
Ischemic heart disease	DALYs	Middle SDI	Male	2018	109.1(55.47)
Ischemic heart disease	DALYs	Middle SDI	Male	2019	113.79(55.09)
Ischemic heart disease	DALYs	Middle SDI	Male	2020	118.1(54.98)
Ischemic heart disease	DALYs	Middle SDI	Male	2021	122.36(54.63)

## Sheet: asr
cause	measure	location	sex	year	nr
Ischemic heart disease	DALYs	Global	Both	1991	-11.06(-62.52)
Ischemic heart disease	DALYs	Global	Both	1992	-10.82(-23.08)
Ischemic heart disease	DALYs	Global	Both	1993	10.79(10.99)
Ischemic heart disease	DALYs	Global	Both	1994	13.6(10.41)
Ischemic heart disease	DALYs	Global	Both	1995	-3.84(-2.7)
Ischemic heart disease	DALYs	Global	Both	1996	-33.2(-23.45)
Ischemic heart disease	DALYs	Global	Both	1997	-60.79(-42.33)
Ischemic heart disease	DALYs	Global	Both	1998	-80.45(-52.03)
Ischemic heart disease	DALYs	Global	Both	1999	-85.69(-46.91)
Ischemic heart disease	DALYs	Global	Both	2000	-99.36(-49.17)
Ischemic heart disease	DALYs	Global	Both	2001	-112.91(-50.55)
Ischemic heart disease	DALYs	Global	Both	2002	-118.14(-46.27)
Ischemic heart disease	DALYs	Global	Both	2003	-125.37(-43.88)
Ischemic heart disease	DALYs	Global	Both	2004	-152.59(-51.85)
Ischemic heart disease	DALYs	Global	Both	2005	-167.11(-52.43)
Ischemic heart disease	DALYs	Global	Both	2006	-207.97(-66.22)
Ischemic heart disease	DALYs	Global	Both	2007	-232.3(-70.17)
Ischemic heart disease	DALYs	Global	Both	2008	-245.45(-67.8)
Ischemic heart disease	DALYs	Global	Both	2009	-274(-72.94)
Ischemic heart disease	DALYs	Global	Both	2010	-287.75(-70.56)
Ischemic heart disease	DALYs	Global	Both	2011	-308.66(-71.36)
Ischemic heart disease	DALYs	Global	Both	2012	-325.9(-70.33)
Ischemic heart disease	DALYs	Global	Both	2013	-348.47(-71.34)
Ischemic heart disease	DALYs	Global	Both	2014	-373.12(-72.98)
Ischemic heart disease	DALYs	Global	Both	2015	-399.8(-75.33)
Ischemic heart disease	DALYs	Global	Both	2016	-419.96(-74.98)
Ischemic heart disease	DALYs	Global	Both	2017	-454.26(-79.42)
Ischemic heart disease	DALYs	Global	Both	2018	-470.34(-77.25)
Ischemic heart disease	DALYs	Global	Both	2019	-492.61(-77.13)
Ischemic heart disease	DALYs	Global	Both	2020	-517.89(-78.47)
Ischemic heart disease	DALYs	Global	Both	2021	-531.35(-76.79)
Ischemic heart disease	DALYs	Global	Female	1991	-6.82(-132.33)
Ischemic heart disease	DALYs	Global	Female	1992	-8.8(-58.29)
Ischemic heart disease	DALYs	Global	Female	1993	-2.33(-6.88)
Ischemic heart disease	DALYs	Global	Female	1994	-3.35(-7.46)
Ischemic heart disease	DALYs	Global	Female	1995	-11.67(-24.02)
Ischemic heart disease	DALYs	Global	Female	1996	-23.28(-47.64)
Ischemic heart disease	DALYs	Global	Female	1997	-34.14(-68.01)
Ischemic heart disease	DALYs	Global	Female	1998	-42.97(-79.53)
Ischemic heart disease	DALYs	Global	Female	1999	-45.74(-70.38)
Ischemic heart disease	DALYs	Global	Female	2000	-55.18(-80.07)
Ischemic heart disease	DALYs	Global	Female	2001	-61.95(-81.11)
Ischemic heart disease	DALYs	Global	Female	2002	-64.53(-72.52)
Ischemic heart disease	DALYs	Global	Female	2003	-69.69(-70.51)
Ischemic heart disease	DALYs	Global	Female	2004	-84.31(-85.79)
Ischemic heart disease	DALYs	Global	Female	2005	-92.56(-87.63)
Ischemic heart disease	DALYs	Global	Female	2006	-110.08(-106.99)
Ischemic heart disease	DALYs	Global	Female	2007	-122.9(-115.45)
Ischemic heart disease	DALYs	Global	Female	2008	-131.14(-113.29)
Ischemic heart disease	DALYs	Global	Female	2009	-143.56(-119.13)
Ischemic heart disease	DALYs	Global	Female	2010	-152.14(-116.76)
Ischemic heart disease	DALYs	Global	Female	2011	-162.08(-116.51)
Ischemic heart disease	DALYs	Global	Female	2012	-169.26(-111.55)
Ischemic heart disease	DALYs	Global	Female	2013	-178.75(-110.42)
Ischemic heart disease	DALYs	Global	Female	2014	-189.4(-110.82)
Ischemic heart disease	DALYs	Global	Female	2015	-200.49(-111.94)
Ischemic heart disease	DALYs	Global	Female	2016	-209.84(-110.29)
Ischemic heart disease	DALYs	Global	Female	2017	-226.04(-117.1)
Ischemic heart disease	DALYs	Global	Female	2018	-233.93(-113.02)
Ischemic heart disease	DALYs	Global	Female	2019	-245.47(-113.29)
Ischemic heart disease	DALYs	Global	Female	2020	-256.93(-114.34)
Ischemic heart disease	DALYs	Global	Female	2021	-263.2(-110.44)
Ischemic heart disease	DALYs	Global	Male	1991	-4.62(-36.84)
Ischemic heart disease	DALYs	Global	Male	1992	-2.73(-8.6)
Ischemic heart disease	DALYs	Global	Male	1993	12.11(18.79)
Ischemic heart disease	DALYs	Global	Male	1994	15.68(18.29)
Ischemic heart disease	DALYs	Global	Male	1995	6.34(6.78)
Ischemic heart disease	DALYs	Global	Male	1996	-11.57(-12.49)
Ischemic heart disease	DALYs	Global	Male	1997	-28.43(-30.44)
Ischemic heart disease	DALYs	Global	Male	1998	-39.4(-39.16)
Ischemic heart disease	DALYs	Global	Male	1999	-41.99(-35.68)
Ischemic heart disease	DALYs	Global	Male	2000	-46.36(-34.81)
Ischemic heart disease	DALYs	Global	Male	2001	-53.23(-36.22)
Ischemic heart disease	DALYs	Global	Male	2002	-55.98(-33.65)
Ischemic heart disease	DALYs	Global	Male	2003	-58.18(-31.13)
Ischemic heart disease	DALYs	Global	Male	2004	-70.9(-36.17)
Ischemic heart disease	DALYs	Global	Male	2005	-77.23(-36.24)
Ischemic heart disease	DALYs	Global	Male	2006	-100.64(-47.66)
Ischemic heart disease	DALYs	Global	Male	2007	-112.28(-50)
Ischemic heart disease	DALYs	Global	Male	2008	-117.35(-47.65)
Ischemic heart disease	DALYs	Global	Male	2009	-133.59(-52.36)
Ischemic heart disease	DALYs	Global	Male	2010	-138.87(-50.04)
Ischemic heart disease	DALYs	Global	Male	2011	-149.9(-51.08)
Ischemic heart disease	DALYs	Global	Male	2012	-160.03(-51.35)
Ischemic heart disease	DALYs	Global	Male	2013	-173.3(-53.06)
Ischemic heart disease	DALYs	Global	Male	2014	-187.52(-55.09)
Ischemic heart disease	DALYs	Global	Male	2015	-203.22(-57.79)
Ischemic heart disease	DALYs	Global	Male	2016	-214.22(-57.92)
Ischemic heart disease	DALYs	Global	Male	2017	-232.55(-61.36)
Ischemic heart disease	DALYs	Global	Male	2018	-240.97(-59.97)
Ischemic heart disease	DALYs	Global	Male	2019	-251.97(-59.71)
Ischemic heart disease	DALYs	Global	Male	2020	-265.9(-61.08)
Ischemic heart disease	DALYs	Global	Male	2021	-272.94(-60.17)
Ischemic heart disease	DALYs	High-middle SDI	Both	1991	0.63(7.35)
Ischemic heart disease	DALYs	High-middle SDI	Both	1992	11.21(41.52)
Ischemic heart disease	DALYs	High-middle SDI	Both	1993	39.8(62.19)
Ischemic heart disease	DALYs	High-middle SDI	Both	1994	53.69(62.09)
Ischemic heart disease	DALYs	High-middle SDI	Both	1995	45.29(52.65)
Ischemic heart disease	DALYs	High-middle SDI	Both	1996	28.39(36.89)
Ischemic heart disease	DALYs	High-middle SDI	Both	1997	12.83(18.59)
Ischemic heart disease	DALYs	High-middle SDI	Both	1998	3.08(4.59)
Ischemic heart disease	DALYs	High-middle SDI	Both	1999	12.02(13.96)
Ischemic heart disease	DALYs	High-middle SDI	Both	2000	15.16(15.35)
Ischemic heart disease	DALYs	High-middle SDI	Both	2001	13.31(12.48)
Ischemic heart disease	DALYs	High-middle SDI	Both	2002	17.86(14.71)
Ischemic heart disease	DALYs	High-middle SDI	Both	2003	19.99(14.98)
Ischemic heart disease	DALYs	High-middle SDI	Both	2004	11.43(8.55)
Ischemic heart disease	DALYs	High-middle SDI	Both	2005	11.89(8.21)
Ischemic heart disease	DALYs	High-middle SDI	Both	2006	-14.4(-11.43)
Ischemic heart disease	DALYs	High-middle SDI	Both	2007	-27.56(-22.48)
Ischemic heart disease	DALYs	High-middle SDI	Both	2008	-33.84(-26.65)
Ischemic heart disease	DALYs	High-middle SDI	Both	2009	-50.33(-42.08)
Ischemic heart disease	DALYs	High-middle SDI	Both	2010	-56.1(-44.84)
Ischemic heart disease	DALYs	High-middle SDI	Both	2011	-71.81(-60.31)
Ischemic heart disease	DALYs	High-middle SDI	Both	2012	-84.89(-73.14)
Ischemic heart disease	DALYs	High-middle SDI	Both	2013	-97.56(-86.19)
Ischemic heart disease	DALYs	High-middle SDI	Both	2014	-109.13(-97.56)
Ischemic heart disease	DALYs	High-middle SDI	Both	2015	-122.42(-113.06)
Ischemic heart disease	DALYs	High-middle SDI	Both	2016	-134.58(-126.46)
Ischemic heart disease	DALYs	High-middle SDI	Both	2017	-148.52(-145.51)
Ischemic heart disease	DALYs	High-middle SDI	Both	2018	-156.38(-148.82)
Ischemic heart disease	DALYs	High-middle SDI	Both	2019	-165.77(-155.51)
Ischemic heart disease	DALYs	High-middle SDI	Both	2020	-176.36(-167.13)
Ischemic heart disease	DALYs	High-middle SDI	Both	2021	-182.22(-166.05)
Ischemic heart disease	DALYs	High-middle SDI	Female	1991	-0.7(-25.1)
Ischemic heart disease	DALYs	High-middle SDI	Female	1992	1.53(18.37)
Ischemic heart disease	DALYs	High-middle SDI	Female	1993	12.16(53.99)
Ischemic heart disease	DALYs	High-middle SDI	Female	1994	16.63(54.3)
Ischemic heart disease	DALYs	High-middle SDI	Female	1995	13.18(43.13)
Ischemic heart disease	DALYs	High-middle SDI	Female	1996	7.31(26.03)
Ischemic heart disease	DALYs	High-middle SDI	Female	1997	2.44(9.23)
Ischemic heart disease	DALYs	High-middle SDI	Female	1998	-1.69(-6.59)
Ischemic heart disease	DALYs	High-middle SDI	Female	1999	1.46(4.41)
Ischemic heart disease	DALYs	High-middle SDI	Female	2000	0.92(2.52)
Ischemic heart disease	DALYs	High-middle SDI	Female	2001	0.09(0.22)
Ischemic heart disease	DALYs	High-middle SDI	Female	2002	1.75(3.85)
Ischemic heart disease	DALYs	High-middle SDI	Female	2003	2.71(5.35)
Ischemic heart disease	DALYs	High-middle SDI	Female	2004	-1.72(-3.45)
Ischemic heart disease	DALYs	High-middle SDI	Female	2005	-2.07(-3.84)
Ischemic heart disease	DALYs	High-middle SDI	Female	2006	-12.03(-25.33)
Ischemic heart disease	DALYs	High-middle SDI	Female	2007	-17.56(-37.92)
Ischemic heart disease	DALYs	High-middle SDI	Female	2008	-20.96(-44.2)
Ischemic heart disease	DALYs	High-middle SDI	Female	2009	-26.94(-58.96)
Ischemic heart disease	DALYs	High-middle SDI	Female	2010	-30.12(-63.66)
Ischemic heart disease	DALYs	High-middle SDI	Female	2011	-36.47(-80.27)
Ischemic heart disease	DALYs	High-middle SDI	Female	2012	-42.96(-99.33)
Ischemic heart disease	DALYs	High-middle SDI	Female	2013	-48.43(-114.98)
Ischemic heart disease	DALYs	High-middle SDI	Female	2014	-54.18(-132.75)
Ischemic heart disease	DALYs	High-middle SDI	Female	2015	-59.85(-151.64)
Ischemic heart disease	DALYs	High-middle SDI	Female	2016	-65.91(-173.75)
Ischemic heart disease	DALYs	High-middle SDI	Female	2017	-71.76(-195.69)
Ischemic heart disease	DALYs	High-middle SDI	Female	2018	-75.37(-198.62)
Ischemic heart disease	DALYs	High-middle SDI	Female	2019	-79.65(-206.15)
Ischemic heart disease	DALYs	High-middle SDI	Female	2020	-83.8(-214.7)
Ischemic heart disease	DALYs	High-middle SDI	Female	2021	-85.09(-198.16)
Ischemic heart disease	DALYs	High-middle SDI	Male	1991	1.1(19.15)
Ischemic heart disease	DALYs	High-middle SDI	Male	1992	9.25(49.53)
Ischemic heart disease	DALYs	High-middle SDI	Male	1993	27(65.09)
Ischemic heart disease	DALYs	High-middle SDI	Male	1994	36.22(64.86)
Ischemic heart disease	DALYs	High-middle SDI	Male	1995	31.11(56.11)
Ischemic heart disease	DALYs	High-middle SDI	Male	1996	19.96(40.83)
Ischemic heart disease	DALYs	High-middle SDI	Male	1997	9.16(21.52)
Ischemic heart disease	DALYs	High-middle SDI	Male	1998	3.4(8.2)
Ischemic heart disease	DALYs	High-middle SDI	Male	1999	9.01(16.98)
Ischemic heart disease	DALYs	High-middle SDI	Male	2000	12.57(20.12)
Ischemic heart disease	DALYs	High-middle SDI	Male	2001	11.43(17.07)
Ischemic heart disease	DALYs	High-middle SDI	Male	2002	14.2(18.7)
Ischemic heart disease	DALYs	High-middle SDI	Male	2003	15.26(18.43)
Ischemic heart disease	DALYs	High-middle SDI	Male	2004	11.03(13.15)
Ischemic heart disease	DALYs	High-middle SDI	Male	2005	11.75(12.92)
Ischemic heart disease	DALYs	High-middle SDI	Male	2006	-4.61(-5.88)
Ischemic heart disease	DALYs	High-middle SDI	Male	2007	-12.36(-16.19)
Ischemic heart disease	DALYs	High-middle SDI	Male	2008	-15.34(-19.29)
Ischemic heart disease	DALYs	High-middle SDI	Male	2009	-25.92(-35.07)
Ischemic heart disease	DALYs	High-middle SDI	Male	2010	-28.63(-36.8)
Ischemic heart disease	DALYs	High-middle SDI	Male	2011	-38.07(-51.7)
Ischemic heart disease	DALYs	High-middle SDI	Male	2012	-44.79(-61.51)
Ischemic heart disease	DALYs	High-middle SDI	Male	2013	-52.08(-73.28)
Ischemic heart disease	DALYs	High-middle SDI	Male	2014	-58.03(-81.68)
Ischemic heart disease	DALYs	High-middle SDI	Male	2015	-65.78(-95.6)
Ischemic heart disease	DALYs	High-middle SDI	Male	2016	-72.06(-105.22)
Ischemic heart disease	DALYs	High-middle SDI	Male	2017	-80.31(-122.8)
Ischemic heart disease	DALYs	High-middle SDI	Male	2018	-84.72(-126.2)
Ischemic heart disease	DALYs	High-middle SDI	Male	2019	-90.02(-132.46)
Ischemic heart disease	DALYs	High-middle SDI	Male	2020	-96.62(-145.31)
Ischemic heart disease	DALYs	High-middle SDI	Male	2021	-101.28(-151.63)
Ischemic heart disease	DALYs	High SDI	Both	1991	-8.25(-364.89)
Ischemic heart disease	DALYs	High SDI	Both	1992	-18.9(-275.05)
Ischemic heart disease	DALYs	High SDI	Both	1993	-25.43(-345.81)
Ischemic heart disease	DALYs	High SDI	Both	1994	-36.29(-293.63)
Ischemic heart disease	DALYs	High SDI	Both	1995	-45.75(-290.74)
Ischemic heart disease	DALYs	High SDI	Both	1996	-58.27(-257.44)
Ischemic heart disease	DALYs	High SDI	Both	1997	-70(-245.22)
Ischemic heart disease	DALYs	High SDI	Both	1998	-79.65(-247.52)
Ischemic heart disease	DALYs	High SDI	Both	1999	-86.62(-263.05)
Ischemic heart disease	DALYs	High SDI	Both	2000	-100.83(-244.02)
Ischemic heart disease	DALYs	High SDI	Both	2001	-111.38(-242.55)
Ischemic heart disease	DALYs	High SDI	Both	2002	-121.01(-245.59)
Ischemic heart disease	DALYs	High SDI	Both	2003	-130.96(-246.89)
Ischemic heart disease	DALYs	High SDI	Both	2004	-144.64(-237.28)
Ischemic heart disease	DALYs	High SDI	Both	2005	-154.24(-241.39)
Ischemic heart disease	DALYs	High SDI	Both	2006	-165.37(-240.15)
Ischemic heart disease	DALYs	High SDI	Both	2007	-176.27(-240.78)
Ischemic heart disease	DALYs	High SDI	Both	2008	-186.01(-244.24)
Ischemic heart disease	DALYs	High SDI	Both	2009	-196.65(-244.91)
Ischemic heart disease	DALYs	High SDI	Both	2010	-207.25(-246.08)
Ischemic heart disease	DALYs	High SDI	Both	2011	-215.72(-250.82)
Ischemic heart disease	DALYs	High SDI	Both	2012	-224.15(-256.75)
Ischemic heart disease	DALYs	High SDI	Both	2013	-231.81(-264.6)
Ischemic heart disease	DALYs	High SDI	Both	2014	-240.86(-268.5)
Ischemic heart disease	DALYs	High SDI	Both	2015	-246.94(-280.5)
Ischemic heart disease	DALYs	High SDI	Both	2016	-253.41(-290.43)
Ischemic heart disease	DALYs	High SDI	Both	2017	-260.57(-299.58)
Ischemic heart disease	DALYs	High SDI	Both	2018	-267.86(-308.21)
Ischemic heart disease	DALYs	High SDI	Both	2019	-275.95(-313.65)
Ischemic heart disease	DALYs	High SDI	Both	2020	-283.43(-319.58)
Ischemic heart disease	DALYs	High SDI	Both	2021	-286.37(-338.54)
Ischemic heart disease	DALYs	High SDI	Female	1991	-3.5(-409.39)
Ischemic heart disease	DALYs	High SDI	Female	1992	-7.84(-300.87)
Ischemic heart disease	DALYs	High SDI	Female	1993	-10.29(-415.77)
Ischemic heart disease	DALYs	High SDI	Female	1994	-14.68(-335.03)
Ischemic heart disease	DALYs	High SDI	Female	1995	-18.79(-318.84)
Ischemic heart disease	DALYs	High SDI	Female	1996	-23.51(-284.94)
Ischemic heart disease	DALYs	High SDI	Female	1997	-27.97(-269.94)
Ischemic heart disease	DALYs	High SDI	Female	1998	-31.67(-271.54)
Ischemic heart disease	DALYs	High SDI	Female	1999	-34.33(-290.1)
Ischemic heart disease	DALYs	High SDI	Female	2000	-40.37(-259.49)
Ischemic heart disease	DALYs	High SDI	Female	2001	-44.79(-253.86)
Ischemic heart disease	DALYs	High SDI	Female	2002	-48.87(-252.47)
Ischemic heart disease	DALYs	High SDI	Female	2003	-53.23(-248.32)
Ischemic heart disease	DALYs	High SDI	Female	2004	-59.19(-234.26)
Ischemic heart disease	DALYs	High SDI	Female	2005	-63.72(-233.95)
Ischemic heart disease	DALYs	High SDI	Female	2006	-68.73(-229.85)
Ischemic heart disease	DALYs	High SDI	Female	2007	-73.47(-228.31)
Ischemic heart disease	DALYs	High SDI	Female	2008	-77.6(-229.86)
Ischemic heart disease	DALYs	High SDI	Female	2009	-82.36(-228.07)
Ischemic heart disease	DALYs	High SDI	Female	2010	-87.29(-226.8)
Ischemic heart disease	DALYs	High SDI	Female	2011	-90.88(-230.47)
Ischemic heart disease	DALYs	High SDI	Female	2012	-94.57(-234.08)
Ischemic heart disease	DALYs	High SDI	Female	2013	-97.9(-239.14)
Ischemic heart disease	DALYs	High SDI	Female	2014	-101.56(-242.27)
Ischemic heart disease	DALYs	High SDI	Female	2015	-104.44(-249.74)
Ischemic heart disease	DALYs	High SDI	Female	2016	-107.47(-255.35)
Ischemic heart disease	DALYs	High SDI	Female	2017	-110.64(-261.15)
Ischemic heart disease	DALYs	High SDI	Female	2018	-113.82(-266.79)
Ischemic heart disease	DALYs	High SDI	Female	2019	-117.33(-270.03)
Ischemic heart disease	DALYs	High SDI	Female	2020	-120.14(-276.42)
Ischemic heart disease	DALYs	High SDI	Female	2021	-121.55(-288.57)
Ischemic heart disease	DALYs	High SDI	Male	1991	-5.03(-356.92)
Ischemic heart disease	DALYs	High SDI	Male	1992	-11.59(-271.84)
Ischemic heart disease	DALYs	High SDI	Male	1993	-15.95(-326.85)
Ischemic heart disease	DALYs	High SDI	Male	1994	-22.69(-284.35)
Ischemic heart disease	DALYs	High SDI	Male	1995	-28.31(-287.69)
Ischemic heart disease	DALYs	High SDI	Male	1996	-36.37(-252.88)
Ischemic heart disease	DALYs	High SDI	Male	1997	-43.9(-241.43)
Ischemic heart disease	DALYs	High SDI	Male	1998	-50.11(-244.29)
Ischemic heart disease	DALYs	High SDI	Male	1999	-54.71(-259.31)
Ischemic heart disease	DALYs	High SDI	Male	2000	-63.15(-245.1)
Ischemic heart disease	DALYs	High SDI	Male	2001	-69.55(-245.97)
Ischemic heart disease	DALYs	High SDI	Male	2002	-75.39(-252)
Ischemic heart disease	DALYs	High SDI	Male	2003	-81.26(-257.08)
Ischemic heart disease	DALYs	High SDI	Male	2004	-89.24(-250.05)
Ischemic heart disease	DALYs	High SDI	Male	2005	-94.63(-258.11)
Ischemic heart disease	DALYs	High SDI	Male	2006	-101.03(-259.31)
Ischemic heart disease	DALYs	High SDI	Male	2007	-107.5(-261.99)
Ischemic heart disease	DALYs	High SDI	Male	2008	-113.41(-267.5)
Ischemic heart disease	DALYs	High SDI	Male	2009	-119.62(-270.72)
Ischemic heart disease	DALYs	High SDI	Male	2010	-125.6(-274.64)
Ischemic heart disease	DALYs	High SDI	Male	2011	-130.76(-280.78)
Ischemic heart disease	DALYs	High SDI	Male	2012	-135.85(-289.66)
Ischemic heart disease	DALYs	High SDI	Male	2013	-140.55(-301.14)
Ischemic heart disease	DALYs	High SDI	Male	2014	-146.26(-306.1)
Ischemic heart disease	DALYs	High SDI	Male	2015	-149.85(-324.22)
Ischemic heart disease	DALYs	High SDI	Male	2016	-153.63(-340.13)
Ischemic heart disease	DALYs	High SDI	Male	2017	-157.97(-354.08)
Ischemic heart disease	DALYs	High SDI	Male	2018	-162.42(-367.09)
Ischemic heart disease	DALYs	High SDI	Male	2019	-167.33(-375.76)
Ischemic heart disease	DALYs	High SDI	Male	2020	-172.28(-380.94)
Ischemic heart disease	DALYs	High SDI	Male	2021	-174.08(-409.9)
Ischemic heart disease	DALYs	Low-middle SDI	Both	1991	-2.01(-61.12)
Ischemic heart disease	DALYs	Low-middle SDI	Both	1992	-2.45(-29.76)
Ischemic heart disease	DALYs	Low-middle SDI	Both	1993	-2.6(-19.27)
Ischemic heart disease	DALYs	Low-middle SDI	Both	1994	-2.33(-12.03)
Ischemic heart disease	DALYs	Low-middle SDI	Both	1995	-1.94(-7.65)
Ischemic heart disease	DALYs	Low-middle SDI	Both	1996	-1.59(-5.05)
Ischemic heart disease	DALYs	Low-middle SDI	Both	1997	0.05(0.12)
Ischemic heart disease	DALYs	Low-middle SDI	Both	1998	0.49(1.07)
Ischemic heart disease	DALYs	Low-middle SDI	Both	1999	-2.82(-5.8)
Ischemic heart disease	DALYs	Low-middle SDI	Both	2000	-5.35(-10.19)
Ischemic heart disease	DALYs	Low-middle SDI	Both	2001	-5.33(-8.92)
Ischemic heart disease	DALYs	Low-middle SDI	Both	2002	-5.66(-8.46)
Ischemic heart disease	DALYs	Low-middle SDI	Both	2003	-6.41(-8.68)
Ischemic heart disease	DALYs	Low-middle SDI	Both	2004	-10.23(-13.22)
Ischemic heart disease	DALYs	Low-middle SDI	Both	2005	-11.83(-14.15)
Ischemic heart disease	DALYs	Low-middle SDI	Both	2006	-9.3(-9.74)
Ischemic heart disease	DALYs	Low-middle SDI	Both	2007	-7.41(-6.93)
Ischemic heart disease	DALYs	Low-middle SDI	Both	2008	-5.76(-4.88)
Ischemic heart disease	DALYs	Low-middle SDI	Both	2009	-6.29(-4.95)
Ischemic heart disease	DALYs	Low-middle SDI	Both	2010	-4.69(-3.37)
Ischemic heart disease	DALYs	Low-middle SDI	Both	2011	-2.61(-1.72)
Ischemic heart disease	DALYs	Low-middle SDI	Both	2012	1.35(0.8)
Ischemic heart disease	DALYs	Low-middle SDI	Both	2013	-0.24(-0.14)
Ischemic heart disease	DALYs	Low-middle SDI	Both	2014	-0.04(-0.02)
Ischemic heart disease	DALYs	Low-middle SDI	Both	2015	-2.54(-1.28)
Ischemic heart disease	DALYs	Low-middle SDI	Both	2016	-2.26(-1.08)
Ischemic heart disease	DALYs	Low-middle SDI	Both	2017	-7.54(-3.5)
Ischemic heart disease	DALYs	Low-middle SDI	Both	2018	-6.14(-2.66)
Ischemic heart disease	DALYs	Low-middle SDI	Both	2019	-8.29(-3.45)
Ischemic heart disease	DALYs	Low-middle SDI	Both	2020	-11.78(-4.76)
Ischemic heart disease	DALYs	Low-middle SDI	Both	2021	-14.68(-5.78)
Ischemic heart disease	DALYs	Low-middle SDI	Female	1991	-1.37(-149.86)
Ischemic heart disease	DALYs	Low-middle SDI	Female	1992	-1.55(-50.92)
Ischemic heart disease	DALYs	Low-middle SDI	Female	1993	-2.37(-51.68)
Ischemic heart disease	DALYs	Low-middle SDI	Female	1994	-2.88(-44.39)
Ischemic heart disease	DALYs	Low-middle SDI	Female	1995	-3.15(-36.37)
Ischemic heart disease	DALYs	Low-middle SDI	Female	1996	-3.4(-31.08)
Ischemic heart disease	DALYs	Low-middle SDI	Female	1997	-3.43(-25.34)
Ischemic heart disease	DALYs	Low-middle SDI	Female	1998	-3.73(-23.27)
Ischemic heart disease	DALYs	Low-middle SDI	Female	1999	-5.52(-32.65)
Ischemic heart disease	DALYs	Low-middle SDI	Female	2000	-7.71(-44.19)
Ischemic heart disease	DALYs	Low-middle SDI	Female	2001	-8.38(-42.08)
Ischemic heart disease	DALYs	Low-middle SDI	Female	2002	-8.64(-37.57)
Ischemic heart disease	DALYs	Low-middle SDI	Female	2003	-9.87(-39.44)
Ischemic heart disease	DALYs	Low-middle SDI	Female	2004	-12.51(-49.25)
Ischemic heart disease	DALYs	Low-middle SDI	Female	2005	-13.63(-49.23)
Ischemic heart disease	DALYs	Low-middle SDI	Female	2006	-13.58(-42.94)
Ischemic heart disease	DALYs	Low-middle SDI	Female	2007	-14.11(-40.41)
Ischemic heart disease	DALYs	Low-middle SDI	Female	2008	-14.51(-37.74)
Ischemic heart disease	DALYs	Low-middle SDI	Female	2009	-15.42(-37.17)
Ischemic heart disease	DALYs	Low-middle SDI	Female	2010	-15.62(-34.28)
Ischemic heart disease	DALYs	Low-middle SDI	Female	2011	-16.16(-32.64)
Ischemic heart disease	DALYs	Low-middle SDI	Female	2012	-13.77(-23.97)
Ischemic heart disease	DALYs	Low-middle SDI	Female	2013	-14.01(-22.56)
Ischemic heart disease	DALYs	Low-middle SDI	Female	2014	-13.49(-19.89)
Ischemic heart disease	DALYs	Low-middle SDI	Female	2015	-13.7(-18.91)
Ischemic heart disease	DALYs	Low-middle SDI	Female	2016	-13.56(-17.41)
Ischemic heart disease	DALYs	Low-middle SDI	Female	2017	-17.04(-21.68)
Ischemic heart disease	DALYs	Low-middle SDI	Female	2018	-17.2(-20.5)
Ischemic heart disease	DALYs	Low-middle SDI	Female	2019	-19.11(-22)
Ischemic heart disease	DALYs	Low-middle SDI	Female	2020	-21.38(-24.07)
Ischemic heart disease	DALYs	Low-middle SDI	Female	2021	-23.48(-25.88)
Ischemic heart disease	DALYs	Low-middle SDI	Male	1991	-0.63(-26.31)
Ischemic heart disease	DALYs	Low-middle SDI	Male	1992	-0.85(-16.37)
Ischemic heart disease	DALYs	Low-middle SDI	Male	1993	-0.15(-1.68)
Ischemic heart disease	DALYs	Low-middle SDI	Male	1994	0.69(5.38)
Ischemic heart disease	DALYs	Low-middle SDI	Male	1995	1.41(8.48)
Ischemic heart disease	DALYs	Low-middle SDI	Male	1996	2.07(10.11)
Ischemic heart disease	DALYs	Low-middle SDI	Male	1997	3.82(14.89)
Ischemic heart disease	DALYs	Low-middle SDI	Male	1998	4.63(15.5)
Ischemic heart disease	DALYs	Low-middle SDI	Male	1999	3.18(10.01)
Ischemic heart disease	DALYs	Low-middle SDI	Male	2000	2.92(8.32)
Ischemic heart disease	DALYs	Low-middle SDI	Male	2001	3.7(9.27)
Ischemic heart disease	DALYs	Low-middle SDI	Male	2002	3.7(8.43)
Ischemic heart disease	DALYs	Low-middle SDI	Male	2003	4.27(8.74)
Ischemic heart disease	DALYs	Low-middle SDI	Male	2004	3.19(6.14)
Ischemic heart disease	DALYs	Low-middle SDI	Male	2005	2.78(4.97)
Ischemic heart disease	DALYs	Low-middle SDI	Male	2006	5.35(8.38)
Ischemic heart disease	DALYs	Low-middle SDI	Male	2007	7.88(10.96)
Ischemic heart disease	DALYs	Low-middle SDI	Male	2008	10.06(12.62)
Ischemic heart disease	DALYs	Low-middle SDI	Male	2009	10.54(12.32)
Ischemic heart disease	DALYs	Low-middle SDI	Male	2010	12.47(13.35)
Ischemic heart disease	DALYs	Low-middle SDI	Male	2011	15.24(14.83)
Ischemic heart disease	DALYs	Low-middle SDI	Male	2012	16.89(15.23)
Ischemic heart disease	DALYs	Low-middle SDI	Male	2013	15.64(13.51)
Ischemic heart disease	DALYs	Low-middle SDI	Male	2014	15.43(12.66)
Ischemic heart disease	DALYs	Low-middle SDI	Male	2015	13.2(10.55)
Ischemic heart disease	DALYs	Low-middle SDI	Male	2016	13.42(10.16)
Ischemic heart disease	DALYs	Low-middle SDI	Male	2017	11.72(8.56)
Ischemic heart disease	DALYs	Low-middle SDI	Male	2018	13.4(9.15)
Ischemic heart disease	DALYs	Low-middle SDI	Male	2019	13.27(8.64)
Ischemic heart disease	DALYs	Low-middle SDI	Male	2020	12.18(7.69)
Ischemic heart disease	DALYs	Low-middle SDI	Male	2021	11.58(7.1)
Ischemic heart disease	DALYs	Low SDI	Both	1991	-0.24(-21)
Ischemic heart disease	DALYs	Low SDI	Both	1992	-0.35(-14.49)
Ischemic heart disease	DALYs	Low SDI	Both	1993	-0.16(-3.85)
Ischemic heart disease	DALYs	Low SDI	Both	1994	0.56(9.09)
Ischemic heart disease	DALYs	Low SDI	Both	1995	0.88(11.23)
Ischemic heart disease	DALYs	Low SDI	Both	1996	0.94(10.06)
Ischemic heart disease	DALYs	Low SDI	Both	1997	1.37(11.94)
Ischemic heart disease	DALYs	Low SDI	Both	1998	1.57(11.75)
Ischemic heart disease	DALYs	Low SDI	Both	1999	0.63(4.51)
Ischemic heart disease	DALYs	Low SDI	Both	2000	0.19(1.23)
Ischemic heart disease	DALYs	Low SDI	Both	2001	-0.42(-2.54)
Ischemic heart disease	DALYs	Low SDI	Both	2002	-1.21(-6.8)
Ischemic heart disease	DALYs	Low SDI	Both	2003	-1.85(-9.68)
Ischemic heart disease	DALYs	Low SDI	Both	2004	-3.19(-16.16)
Ischemic heart disease	DALYs	Low SDI	Both	2005	-4.81(-23.86)
Ischemic heart disease	DALYs	Low SDI	Both	2006	-5.37(-24.37)
Ischemic heart disease	DALYs	Low SDI	Both	2007	-5.39(-21.9)
Ischemic heart disease	DALYs	Low SDI	Both	2008	-5.63(-20.78)
Ischemic heart disease	DALYs	Low SDI	Both	2009	-6.15(-21.04)
Ischemic heart disease	DALYs	Low SDI	Both	2010	-6.46(-20.34)
Ischemic heart disease	DALYs	Low SDI	Both	2011	-6.04(-17.08)
Ischemic heart disease	DALYs	Low SDI	Both	2012	-4.63(-11.45)
Ischemic heart disease	DALYs	Low SDI	Both	2013	-5.17(-11.99)
Ischemic heart disease	DALYs	Low SDI	Both	2014	-5.13(-11.02)
Ischemic heart disease	DALYs	Low SDI	Both	2015	-5.2(-10.42)
Ischemic heart disease	DALYs	Low SDI	Both	2016	-6.05(-11.51)
Ischemic heart disease	DALYs	Low SDI	Both	2017	-8.49(-15.98)
Ischemic heart disease	DALYs	Low SDI	Both	2018	-9.07(-16.09)
Ischemic heart disease	DALYs	Low SDI	Both	2019	-9.48(-15.77)
Ischemic heart disease	DALYs	Low SDI	Both	2020	-10.04(-15.85)
Ischemic heart disease	DALYs	Low SDI	Both	2021	-10.81(-16.42)
Ischemic heart disease	DALYs	Low SDI	Female	1991	-0.17(-41.25)
Ischemic heart disease	DALYs	Low SDI	Female	1992	-0.21(-21.62)
Ischemic heart disease	DALYs	Low SDI	Female	1993	-0.27(-17.92)
Ischemic heart disease	DALYs	Low SDI	Female	1994	-0.08(-3.4)
Ischemic heart disease	DALYs	Low SDI	Female	1995	0.02(0.53)
Ischemic heart disease	DALYs	Low SDI	Female	1996	-0.06(-1.76)
Ischemic heart disease	DALYs	Low SDI	Female	1997	-0.19(-4.52)
Ischemic heart disease	DALYs	Low SDI	Female	1998	-0.25(-5.07)
Ischemic heart disease	DALYs	Low SDI	Female	1999	-0.46(-8.47)
Ischemic heart disease	DALYs	Low SDI	Female	2000	-0.64(-10.65)
Ischemic heart disease	DALYs	Low SDI	Female	2001	-0.96(-14.69)
Ischemic heart disease	DALYs	Low SDI	Female	2002	-1.2(-16.64)
Ischemic heart disease	DALYs	Low SDI	Female	2003	-1.66(-21.86)
Ischemic heart disease	DALYs	Low SDI	Female	2004	-2.53(-33.47)
Ischemic heart disease	DALYs	Low SDI	Female	2005	-3.3(-43.14)
Ischemic heart disease	DALYs	Low SDI	Female	2006	-3.62(-43.27)
Ischemic heart disease	DALYs	Low SDI	Female	2007	-4.1(-45.77)
Ischemic heart disease	DALYs	Low SDI	Female	2008	-4.25(-42.69)
Ischemic heart disease	DALYs	Low SDI	Female	2009	-4.77(-45.16)
Ischemic heart disease	DALYs	Low SDI	Female	2010	-5.28(-47.21)
Ischemic heart disease	DALYs	Low SDI	Female	2011	-5.13(-40.36)
Ischemic heart disease	DALYs	Low SDI	Female	2012	-4.05(-26.07)
Ischemic heart disease	DALYs	Low SDI	Female	2013	-4.61(-28.33)
Ischemic heart disease	DALYs	Low SDI	Female	2014	-4.48(-25.08)
Ischemic heart disease	DALYs	Low SDI	Female	2015	-4.93(-26.28)
Ischemic heart disease	DALYs	Low SDI	Female	2016	-5.45(-27.69)
Ischemic heart disease	DALYs	Low SDI	Female	2017	-6.96(-36.02)
Ischemic heart disease	DALYs	Low SDI	Female	2018	-7.36(-35.83)
Ischemic heart disease	DALYs	Low SDI	Female	2019	-7.92(-36.67)
Ischemic heart disease	DALYs	Low SDI	Female	2020	-8.48(-37.54)
Ischemic heart disease	DALYs	Low SDI	Female	2021	-8.94(-37.9)
Ischemic heart disease	DALYs	Low SDI	Male	1991	-0.07(-9.19)
Ischemic heart disease	DALYs	Low SDI	Male	1992	-0.13(-9.33)
Ischemic heart disease	DALYs	Low SDI	Male	1993	0.13(5.08)
Ischemic heart disease	DALYs	Low SDI	Male	1994	0.66(17.17)
Ischemic heart disease	DALYs	Low SDI	Male	1995	0.89(18.56)
Ischemic heart disease	DALYs	Low SDI	Male	1996	1.05(18.08)
Ischemic heart disease	DALYs	Low SDI	Male	1997	1.62(22.22)
Ischemic heart disease	DALYs	Low SDI	Male	1998	1.9(22.35)
Ischemic heart disease	DALYs	Low SDI	Male	1999	1.18(13.69)
Ischemic heart disease	DALYs	Low SDI	Male	2000	0.93(10.03)
Ischemic heart disease	DALYs	Low SDI	Male	2001	0.66(6.56)
Ischemic heart disease	DALYs	Low SDI	Male	2002	0.11(1.09)
Ischemic heart disease	DALYs	Low SDI	Male	2003	-0.06(-0.51)
Ischemic heart disease	DALYs	Low SDI	Male	2004	-0.52(-4.25)
Ischemic heart disease	DALYs	Low SDI	Male	2005	-1.35(-10.77)
Ischemic heart disease	DALYs	Low SDI	Male	2006	-1.57(-11.51)
Ischemic heart disease	DALYs	Low SDI	Male	2007	-1.1(-7.04)
Ischemic heart disease	DALYs	Low SDI	Male	2008	-1.17(-6.81)
Ischemic heart disease	DALYs	Low SDI	Male	2009	-1.15(-6.18)
Ischemic heart disease	DALYs	Low SDI	Male	2010	-0.92(-4.49)
Ischemic heart disease	DALYs	Low SDI	Male	2011	-0.64(-2.83)
Ischemic heart disease	DALYs	Low SDI	Male	2012	-0.31(-1.24)
Ischemic heart disease	DALYs	Low SDI	Male	2013	-0.27(-1.02)
Ischemic heart disease	DALYs	Low SDI	Male	2014	-0.34(-1.19)
Ischemic heart disease	DALYs	Low SDI	Male	2015	0.07(0.22)
Ischemic heart disease	DALYs	Low SDI	Male	2016	-0.24(-0.72)
Ischemic heart disease	DALYs	Low SDI	Male	2017	-1.14(-3.37)
Ischemic heart disease	DALYs	Low SDI	Male	2018	-1.3(-3.62)
Ischemic heart disease	DALYs	Low SDI	Male	2019	-1.11(-2.89)
Ischemic heart disease	DALYs	Low SDI	Male	2020	-1.07(-2.62)
Ischemic heart disease	DALYs	Low SDI	Male	2021	-1.31(-3.11)
Ischemic heart disease	DALYs	Middle SDI	Both	1991	-1.07(-15.49)
Ischemic heart disease	DALYs	Middle SDI	Both	1992	0(0.02)
Ischemic heart disease	DALYs	Middle SDI	Both	1993	-0.16(-0.66)
Ischemic heart disease	DALYs	Middle SDI	Both	1994	-1.23(-3.96)
Ischemic heart disease	DALYs	Middle SDI	Both	1995	-1.72(-4.46)
Ischemic heart disease	DALYs	Middle SDI	Both	1996	-2.44(-5.28)
Ischemic heart disease	DALYs	Middle SDI	Both	1997	-4.9(-9.38)
Ischemic heart disease	DALYs	Middle SDI	Both	1998	-5.77(-9.57)
Ischemic heart disease	DALYs	Middle SDI	Both	1999	-8.49(-12.7)
Ischemic heart disease	DALYs	Middle SDI	Both	2000	-8.24(-10.73)
Ischemic heart disease	DALYs	Middle SDI	Both	2001	-9.04(-10.46)
Ischemic heart disease	DALYs	Middle SDI	Both	2002	-8.03(-8.14)
Ischemic heart disease	DALYs	Middle SDI	Both	2003	-6.03(-5.36)
Ischemic heart disease	DALYs	Middle SDI	Both	2004	-6.19(-4.97)
Ischemic heart disease	DALYs	Middle SDI	Both	2005	-8.55(-6.38)
Ischemic heart disease	DALYs	Middle SDI	Both	2006	-14.77(-10.58)
Ischemic heart disease	DALYs	Middle SDI	Both	2007	-17.46(-11.61)
Ischemic heart disease	DALYs	Middle SDI	Both	2008	-16.46(-9.91)
Ischemic heart disease	DALYs	Middle SDI	Both	2009	-17.43(-9.67)
Ischemic heart disease	DALYs	Middle SDI	Both	2010	-16.77(-8.54)
Ischemic heart disease	DALYs	Middle SDI	Both	2011	-16.93(-7.98)
Ischemic heart disease	DALYs	Middle SDI	Both	2012	-18.74(-8.29)
Ischemic heart disease	DALYs	Middle SDI	Both	2013	-19.51(-8.06)
Ischemic heart disease	DALYs	Middle SDI	Both	2014	-24.42(-9.65)
Ischemic heart disease	DALYs	Middle SDI	Both	2015	-29.68(-11.28)
Ischemic heart disease	DALYs	Middle SDI	Both	2016	-31.62(-11.35)
Ischemic heart disease	DALYs	Middle SDI	Both	2017	-37.66(-13.06)
Ischemic heart disease	DALYs	Middle SDI	Both	2018	-39.96(-13.15)
Ischemic heart disease	DALYs	Middle SDI	Both	2019	-42.8(-13.39)
Ischemic heart disease	DALYs	Middle SDI	Both	2020	-46.71(-14.05)
Ischemic heart disease	DALYs	Middle SDI	Both	2021	-48.33(-13.92)
Ischemic heart disease	DALYs	Middle SDI	Female	1991	-1.34(-71.58)
Ischemic heart disease	DALYs	Middle SDI	Female	1992	-1.14(-21.34)
Ischemic heart disease	DALYs	Middle SDI	Female	1993	-2.09(-27.61)
Ischemic heart disease	DALYs	Middle SDI	Female	1994	-3.08(-31.27)
Ischemic heart disease	DALYs	Middle SDI	Female	1995	-4(-32.81)
Ischemic heart disease	DALYs	Middle SDI	Female	1996	-5.09(-35.24)
Ischemic heart disease	DALYs	Middle SDI	Female	1997	-6.68(-41.08)
Ischemic heart disease	DALYs	Middle SDI	Female	1998	-7.5(-39.36)
Ischemic heart disease	DALYs	Middle SDI	Female	1999	-8.88(-41.37)
Ischemic heart disease	DALYs	Middle SDI	Female	2000	-9.61(-38.96)
Ischemic heart disease	DALYs	Middle SDI	Female	2001	-10.5(-37.51)
Ischemic heart disease	DALYs	Middle SDI	Female	2002	-10.4(-31.86)
Ischemic heart disease	DALYs	Middle SDI	Female	2003	-10.65(-28.73)
Ischemic heart disease	DALYs	Middle SDI	Female	2004	-11.74(-28.78)
Ischemic heart disease	DALYs	Middle SDI	Female	2005	-13.6(-31.21)
Ischemic heart disease	DALYs	Middle SDI	Female	2006	-16.61(-36.64)
Ischemic heart disease	DALYs	Middle SDI	Female	2007	-18.71(-38.59)
Ischemic heart disease	DALYs	Middle SDI	Female	2008	-19.37(-36.07)
Ischemic heart disease	DALYs	Middle SDI	Female	2009	-20.26(-34.39)
Ischemic heart disease	DALYs	Middle SDI	Female	2010	-20.66(-31.91)
Ischemic heart disease	DALYs	Middle SDI	Female	2011	-21.07(-29.72)
Ischemic heart disease	DALYs	Middle SDI	Female	2012	-22.41(-29.51)
Ischemic heart disease	DALYs	Middle SDI	Female	2013	-22.97(-27.89)
Ischemic heart disease	DALYs	Middle SDI	Female	2014	-25.53(-29.56)
Ischemic heart disease	DALYs	Middle SDI	Female	2015	-28.06(-31.09)
Ischemic heart disease	DALYs	Middle SDI	Female	2016	-28.91(-29.86)
Ischemic heart disease	DALYs	Middle SDI	Female	2017	-31.73(-31.47)
Ischemic heart disease	DALYs	Middle SDI	Female	2018	-32.95(-30.72)
Ischemic heart disease	DALYs	Middle SDI	Female	2019	-34.87(-30.85)
Ischemic heart disease	DALYs	Middle SDI	Female	2020	-37.15(-31.56)
Ischemic heart disease	DALYs	Middle SDI	Female	2021	-38.71(-31.43)
Ischemic heart disease	DALYs	Middle SDI	Male	1991	0.27(5.32)
Ischemic heart disease	DALYs	Middle SDI	Male	1992	1.15(10.69)
Ischemic heart disease	DALYs	Middle SDI	Male	1993	1.95(11.99)
Ischemic heart disease	DALYs	Middle SDI	Male	1994	1.89(8.99)
Ischemic heart disease	DALYs	Middle SDI	Male	1995	2.35(8.91)
Ischemic heart disease	DALYs	Middle SDI	Male	1996	2.77(8.71)
Ischemic heart disease	DALYs	Middle SDI	Male	1997	1.95(5.43)
Ischemic heart disease	DALYs	Middle SDI	Male	1998	1.97(4.79)
Ischemic heart disease	DALYs	Middle SDI	Male	1999	0.69(1.53)
Ischemic heart disease	DALYs	Middle SDI	Male	2000	1.74(3.33)
Ischemic heart disease	DALYs	Middle SDI	Male	2001	1.91(3.26)
Ischemic heart disease	DALYs	Middle SDI	Male	2002	2.9(4.4)
Ischemic heart disease	DALYs	Middle SDI	Male	2003	5.24(6.95)
Ischemic heart disease	DALYs	Middle SDI	Male	2004	6.26(7.47)
Ischemic heart disease	DALYs	Middle SDI	Male	2005	5.85(6.47)
Ischemic heart disease	DALYs	Middle SDI	Male	2006	2.73(2.9)
Ischemic heart disease	DALYs	Middle SDI	Male	2007	2.25(2.21)
Ischemic heart disease	DALYs	Middle SDI	Male	2008	3.99(3.55)
Ischemic heart disease	DALYs	Middle SDI	Male	2009	3.99(3.29)
Ischemic heart disease	DALYs	Middle SDI	Male	2010	5.15(3.91)
Ischemic heart disease	DALYs	Middle SDI	Male	2011	5.51(3.9)
Ischemic heart disease	DALYs	Middle SDI	Male	2012	5.13(3.42)
Ischemic heart disease	DALYs	Middle SDI	Male	2013	5(3.13)
Ischemic heart disease	DALYs	Middle SDI	Male	2014	2.72(1.63)
Ischemic heart disease	DALYs	Middle SDI	Male	2015	0.07(0.04)
Ischemic heart disease	DALYs	Middle SDI	Male	2016	-0.95(-0.52)
Ischemic heart disease	DALYs	Middle SDI	Male	2017	-4.13(-2.2)
Ischemic heart disease	DALYs	Middle SDI	Male	2018	-5.16(-2.62)
Ischemic heart disease	DALYs	Middle SDI	Male	2019	-6.05(-2.93)
Ischemic heart disease	DALYs	Middle SDI	Male	2020	-7.62(-3.55)
Ischemic heart disease	DALYs	Middle SDI	Male	2021	-7.55(-3.37)

## Sheet: Deaths
Decomposition Analysis
variable	age	population	asr	total
Global
Both	28.66(79.08)	35.45(97.81)	-27.87(-76.89)	36.25
Female	13.38(93.74)	16.53(115.85)	-15.64(-109.6)	14.27
Male	15.7(71.44)	18.91(86.05)	-12.63(-57.49)	21.98
High-middle SDI
Both	11.11(131.4)	6.33(74.9)	-8.99(-106.3)	8.46
Female	5.74(146.08)	3.15(80.23)	-4.96(-126.31)	3.93
Male	5.57(123.14)	3.18(70.35)	-4.23(-93.49)	4.53
High SDI
Both	8.62(253.46)	4.94(145.18)	-16.95(-498.63)	-3.4(-100)
Female	4.09(190.1)	2.18(101.28)	-8.42(-391.38)	-2.15(-100)
Male	5.03(403.09)	2.81(225.13)	-9.09(-728.22)	-1.25(-100)
Low-middle SDI
Both	2.98(27.51)	8.01(74.1)	-0.17(-1.61)	10.82
Female	1.56(36.32)	3.49(81.27)	-0.76(-17.59)	4.3
Male	1.34(20.6)	4.5(69.01)	0.68(10.4)	6.52
Low SDI
Both	-0.13(-4.76)	3.06(115.44)	-0.28(-10.67)	2.65
Female	0(-0.15)	1.31(127.76)	-0.28(-27.61)	1.03
Male	-0.14(-8.71)	1.74(107.43)	0.02(1.28)	1.62
Middle SDI
Both	10.43(58.83)	8.89(50.16)	-1.59(-8.99)	17.72
Female	4.78(66.69)	3.95(55.19)	-1.57(-21.88)	7.16
Male	5.64(53.38)	4.9(46.41)	0.02(0.21)	10.56

## Sheet: age (2)
cause	measure	location	sex	year	nr
Ischemic heart disease	Deaths	Global	Both	1991	0.49(61.1)
Ischemic heart disease	Deaths	Global	Both	1992	0.99(47.22)
Ischemic heart disease	Deaths	Global	Both	1993	1.5(34.09)
Ischemic heart disease	Deaths	Global	Both	1994	2.02(35.18)
Ischemic heart disease	Deaths	Global	Both	1995	2.54(39.61)
Ischemic heart disease	Deaths	Global	Both	1996	3.04(46.68)
Ischemic heart disease	Deaths	Global	Both	1997	3.55(53.34)
Ischemic heart disease	Deaths	Global	Both	1998	4.09(56.21)
Ischemic heart disease	Deaths	Global	Both	1999	4.67(54.64)
Ischemic heart disease	Deaths	Global	Both	2000	5.24(55.97)
Ischemic heart disease	Deaths	Global	Both	2001	5.83(55.84)
Ischemic heart disease	Deaths	Global	Both	2002	6.44(53.57)
Ischemic heart disease	Deaths	Global	Both	2003	7.06(51.75)
Ischemic heart disease	Deaths	Global	Both	2004	7.68(54.63)
Ischemic heart disease	Deaths	Global	Both	2005	8.42(55.16)
Ischemic heart disease	Deaths	Global	Both	2006	9.22(60.97)
Ischemic heart disease	Deaths	Global	Both	2007	10.19(63.06)
Ischemic heart disease	Deaths	Global	Both	2008	11.22(62.78)
Ischemic heart disease	Deaths	Global	Both	2009	12.29(65.18)
Ischemic heart disease	Deaths	Global	Both	2010	13.49(65.42)
Ischemic heart disease	Deaths	Global	Both	2011	14.76(67.13)
Ischemic heart disease	Deaths	Global	Both	2012	16.1(68.48)
Ischemic heart disease	Deaths	Global	Both	2013	17.52(69.41)
Ischemic heart disease	Deaths	Global	Both	2014	18.92(70.74)
Ischemic heart disease	Deaths	Global	Both	2015	20.2(72.98)
Ischemic heart disease	Deaths	Global	Both	2016	21.62(74.3)
Ischemic heart disease	Deaths	Global	Both	2017	23.05(76.96)
Ischemic heart disease	Deaths	Global	Both	2018	24.59(77.29)
Ischemic heart disease	Deaths	Global	Both	2019	26.17(78.19)
Ischemic heart disease	Deaths	Global	Both	2020	27.51(79.23)
Ischemic heart disease	Deaths	Global	Both	2021	28.66(79.08)
Ischemic heart disease	Deaths	Global	Female	1991	0.26(86.08)
Ischemic heart disease	Deaths	Global	Female	1992	0.52(60.63)
Ischemic heart disease	Deaths	Global	Female	1993	0.77(40.69)
Ischemic heart disease	Deaths	Global	Female	1994	1.03(41.71)
Ischemic heart disease	Deaths	Global	Female	1995	1.28(46.88)
Ischemic heart disease	Deaths	Global	Female	1996	1.51(54.63)
Ischemic heart disease	Deaths	Global	Female	1997	1.75(61.91)
Ischemic heart disease	Deaths	Global	Female	1998	2(65.22)
Ischemic heart disease	Deaths	Global	Female	1999	2.28(61.66)
Ischemic heart disease	Deaths	Global	Female	2000	2.54(65.41)
Ischemic heart disease	Deaths	Global	Female	2001	2.82(65.35)
Ischemic heart disease	Deaths	Global	Female	2002	3.09(61.4)
Ischemic heart disease	Deaths	Global	Female	2003	3.36(59.45)
Ischemic heart disease	Deaths	Global	Female	2004	3.63(64.56)
Ischemic heart disease	Deaths	Global	Female	2005	3.98(65.31)
Ischemic heart disease	Deaths	Global	Female	2006	4.35(72.62)
Ischemic heart disease	Deaths	Global	Female	2007	4.78(75.78)
Ischemic heart disease	Deaths	Global	Female	2008	5.25(75.3)
Ischemic heart disease	Deaths	Global	Female	2009	5.74(78.11)
Ischemic heart disease	Deaths	Global	Female	2010	6.3(78.92)
Ischemic heart disease	Deaths	Global	Female	2011	6.9(80.6)
Ischemic heart disease	Deaths	Global	Female	2012	7.51(81.65)
Ischemic heart disease	Deaths	Global	Female	2013	8.15(82.39)
Ischemic heart disease	Deaths	Global	Female	2014	8.79(83.89)
Ischemic heart disease	Deaths	Global	Female	2015	9.41(86.37)
Ischemic heart disease	Deaths	Global	Female	2016	10.08(87.84)
Ischemic heart disease	Deaths	Global	Female	2017	10.75(91.33)
Ischemic heart disease	Deaths	Global	Female	2018	11.47(91.5)
Ischemic heart disease	Deaths	Global	Female	2019	12.19(92.91)
Ischemic heart disease	Deaths	Global	Female	2020	12.81(94.36)
Ischemic heart disease	Deaths	Global	Female	2021	13.38(93.74)
Ischemic heart disease	Deaths	Global	Male	1991	0.24(48.83)
Ischemic heart disease	Deaths	Global	Male	1992	0.5(40.47)
Ischemic heart disease	Deaths	Global	Male	1993	0.77(30.88)
Ischemic heart disease	Deaths	Global	Male	1994	1.05(32.06)
Ischemic heart disease	Deaths	Global	Male	1995	1.33(36.2)
Ischemic heart disease	Deaths	Global	Male	1996	1.61(43.08)
Ischemic heart disease	Deaths	Global	Male	1997	1.9(49.56)
Ischemic heart disease	Deaths	Global	Male	1998	2.2(52.22)
Ischemic heart disease	Deaths	Global	Male	1999	2.51(51.74)
Ischemic heart disease	Deaths	Global	Male	2000	2.82(51.66)
Ischemic heart disease	Deaths	Global	Male	2001	3.15(51.48)
Ischemic heart disease	Deaths	Global	Male	2002	3.51(50.13)
Ischemic heart disease	Deaths	Global	Male	2003	3.87(48.4)
Ischemic heart disease	Deaths	Global	Male	2004	4.22(50.16)
Ischemic heart disease	Deaths	Global	Male	2005	4.64(50.53)
Ischemic heart disease	Deaths	Global	Male	2006	5.07(55.55)
Ischemic heart disease	Deaths	Global	Male	2007	5.62(57.14)
Ischemic heart disease	Deaths	Global	Male	2008	6.2(56.91)
Ischemic heart disease	Deaths	Global	Male	2009	6.79(59.07)
Ischemic heart disease	Deaths	Global	Male	2010	7.46(59)
Ischemic heart disease	Deaths	Global	Male	2011	8.14(60.6)
Ischemic heart disease	Deaths	Global	Male	2012	8.88(62.04)
Ischemic heart disease	Deaths	Global	Male	2013	9.68(63.07)
Ischemic heart disease	Deaths	Global	Male	2014	10.45(64.3)
Ischemic heart disease	Deaths	Global	Male	2015	11.13(66.31)
Ischemic heart disease	Deaths	Global	Male	2016	11.89(67.49)
Ischemic heart disease	Deaths	Global	Male	2017	12.66(69.68)
Ischemic heart disease	Deaths	Global	Male	2018	13.51(70.06)
Ischemic heart disease	Deaths	Global	Male	2019	14.39(70.69)
Ischemic heart disease	Deaths	Global	Male	2020	15.12(71.49)
Ischemic heart disease	Deaths	Global	Male	2021	15.7(71.44)
Ischemic heart disease	Deaths	High-middle SDI	Both	1991	0.2(53.5)
Ischemic heart disease	Deaths	High-middle SDI	Both	1992	0.38(33.09)
Ischemic heart disease	Deaths	High-middle SDI	Both	1993	0.57(20.75)
Ischemic heart disease	Deaths	High-middle SDI	Both	1994	0.77(21.1)
Ischemic heart disease	Deaths	High-middle SDI	Both	1995	0.98(26.16)
Ischemic heart disease	Deaths	High-middle SDI	Both	1996	1.19(34.18)
Ischemic heart disease	Deaths	High-middle SDI	Both	1997	1.39(42.13)
Ischemic heart disease	Deaths	High-middle SDI	Both	1998	1.58(47.79)
Ischemic heart disease	Deaths	High-middle SDI	Both	1999	1.82(43.56)
Ischemic heart disease	Deaths	High-middle SDI	Both	2000	2.04(42.97)
Ischemic heart disease	Deaths	High-middle SDI	Both	2001	2.26(43.9)
Ischemic heart disease	Deaths	High-middle SDI	Both	2002	2.47(41.91)
Ischemic heart disease	Deaths	High-middle SDI	Both	2003	2.69(40.73)
Ischemic heart disease	Deaths	High-middle SDI	Both	2004	2.9(43.58)
Ischemic heart disease	Deaths	High-middle SDI	Both	2005	3.19(43.95)
Ischemic heart disease	Deaths	High-middle SDI	Both	2006	3.5(53.06)
Ischemic heart disease	Deaths	High-middle SDI	Both	2007	3.9(58.35)
Ischemic heart disease	Deaths	High-middle SDI	Both	2008	4.33(61.07)
Ischemic heart disease	Deaths	High-middle SDI	Both	2009	4.79(67.85)
Ischemic heart disease	Deaths	High-middle SDI	Both	2010	5.3(70.23)
Ischemic heart disease	Deaths	High-middle SDI	Both	2011	5.82(77.88)
Ischemic heart disease	Deaths	High-middle SDI	Both	2012	6.35(84.64)
Ischemic heart disease	Deaths	High-middle SDI	Both	2013	6.87(91.02)
Ischemic heart disease	Deaths	High-middle SDI	Both	2014	7.41(97.14)
Ischemic heart disease	Deaths	High-middle SDI	Both	2015	7.92(103.67)
Ischemic heart disease	Deaths	High-middle SDI	Both	2016	8.48(110.22)
Ischemic heart disease	Deaths	High-middle SDI	Both	2017	9.02(117.96)
Ischemic heart disease	Deaths	High-middle SDI	Both	2018	9.56(121.27)
Ischemic heart disease	Deaths	High-middle SDI	Both	2019	10.13(125.02)
Ischemic heart disease	Deaths	High-middle SDI	Both	2020	10.62(129.64)
Ischemic heart disease	Deaths	High-middle SDI	Both	2021	11.11(131.4)
Ischemic heart disease	Deaths	High-middle SDI	Female	1991	0.12(75.23)
Ischemic heart disease	Deaths	High-middle SDI	Female	1992	0.21(45.88)
Ischemic heart disease	Deaths	High-middle SDI	Female	1993	0.31(25.44)
Ischemic heart disease	Deaths	High-middle SDI	Female	1994	0.42(25.5)
Ischemic heart disease	Deaths	High-middle SDI	Female	1995	0.52(31.09)
Ischemic heart disease	Deaths	High-middle SDI	Female	1996	0.62(39.35)
Ischemic heart disease	Deaths	High-middle SDI	Female	1997	0.71(46.03)
Ischemic heart disease	Deaths	High-middle SDI	Female	1998	0.8(51.99)
Ischemic heart disease	Deaths	High-middle SDI	Female	1999	0.92(46.97)
Ischemic heart disease	Deaths	High-middle SDI	Female	2000	1.02(47.63)
Ischemic heart disease	Deaths	High-middle SDI	Female	2001	1.13(48.67)
Ischemic heart disease	Deaths	High-middle SDI	Female	2002	1.23(46.04)
Ischemic heart disease	Deaths	High-middle SDI	Female	2003	1.33(44.35)
Ischemic heart disease	Deaths	High-middle SDI	Female	2004	1.43(48.6)
Ischemic heart disease	Deaths	High-middle SDI	Female	2005	1.58(49.19)
Ischemic heart disease	Deaths	High-middle SDI	Female	2006	1.75(59.34)
Ischemic heart disease	Deaths	High-middle SDI	Female	2007	1.96(65.25)
Ischemic heart disease	Deaths	High-middle SDI	Female	2008	2.18(68.29)
Ischemic heart disease	Deaths	High-middle SDI	Female	2009	2.42(75.01)
Ischemic heart disease	Deaths	High-middle SDI	Female	2010	2.69(77.99)
Ischemic heart disease	Deaths	High-middle SDI	Female	2011	2.96(86.15)
Ischemic heart disease	Deaths	High-middle SDI	Female	2012	3.23(95.05)
Ischemic heart disease	Deaths	High-middle SDI	Female	2013	3.5(102.03)
Ischemic heart disease	Deaths	High-middle SDI	Female	2014	3.78(109.43)
Ischemic heart disease	Deaths	High-middle SDI	Female	2015	4.05(116.92)
Ischemic heart disease	Deaths	High-middle SDI	Female	2016	4.34(126.04)
Ischemic heart disease	Deaths	High-middle SDI	Female	2017	4.63(134.49)
Ischemic heart disease	Deaths	High-middle SDI	Female	2018	4.92(138.12)
Ischemic heart disease	Deaths	High-middle SDI	Female	2019	5.21(142.76)
Ischemic heart disease	Deaths	High-middle SDI	Female	2020	5.47(147.46)
Ischemic heart disease	Deaths	High-middle SDI	Female	2021	5.74(146.08)
Ischemic heart disease	Deaths	High-middle SDI	Male	1991	0.09(42.06)
Ischemic heart disease	Deaths	High-middle SDI	Male	1992	0.18(26.98)
Ischemic heart disease	Deaths	High-middle SDI	Male	1993	0.28(18.63)
Ischemic heart disease	Deaths	High-middle SDI	Male	1994	0.39(19.22)
Ischemic heart disease	Deaths	High-middle SDI	Male	1995	0.5(24.18)
Ischemic heart disease	Deaths	High-middle SDI	Male	1996	0.62(32.37)
Ischemic heart disease	Deaths	High-middle SDI	Male	1997	0.73(41.73)
Ischemic heart disease	Deaths	High-middle SDI	Male	1998	0.84(47.51)
Ischemic heart disease	Deaths	High-middle SDI	Male	1999	0.97(43.59)
Ischemic heart disease	Deaths	High-middle SDI	Male	2000	1.09(42)
Ischemic heart disease	Deaths	High-middle SDI	Male	2001	1.21(42.85)
Ischemic heart disease	Deaths	High-middle SDI	Male	2002	1.34(41.22)
Ischemic heart disease	Deaths	High-middle SDI	Male	2003	1.45(40.35)
Ischemic heart disease	Deaths	High-middle SDI	Male	2004	1.56(42.31)
Ischemic heart disease	Deaths	High-middle SDI	Male	2005	1.72(42.42)
Ischemic heart disease	Deaths	High-middle SDI	Male	2006	1.86(50.98)
Ischemic heart disease	Deaths	High-middle SDI	Male	2007	2.06(55.88)
Ischemic heart disease	Deaths	High-middle SDI	Male	2008	2.27(58.29)
Ischemic heart disease	Deaths	High-middle SDI	Male	2009	2.49(65.12)
Ischemic heart disease	Deaths	High-middle SDI	Male	2010	2.75(66.99)
Ischemic heart disease	Deaths	High-middle SDI	Male	2011	3(74.28)
Ischemic heart disease	Deaths	High-middle SDI	Male	2012	3.27(79.61)
Ischemic heart disease	Deaths	High-middle SDI	Male	2013	3.52(85.54)
Ischemic heart disease	Deaths	High-middle SDI	Male	2014	3.78(90.74)
Ischemic heart disease	Deaths	High-middle SDI	Male	2015	4.04(96.6)
Ischemic heart disease	Deaths	High-middle SDI	Male	2016	4.31(101.45)
Ischemic heart disease	Deaths	High-middle SDI	Male	2017	4.57(108.66)
Ischemic heart disease	Deaths	High-middle SDI	Male	2018	4.83(111.69)
Ischemic heart disease	Deaths	High-middle SDI	Male	2019	5.11(114.83)
Ischemic heart disease	Deaths	High-middle SDI	Male	2020	5.35(119.35)
Ischemic heart disease	Deaths	High-middle SDI	Male	2021	5.57(123.14)
Ischemic heart disease	Deaths	High SDI	Both	1991	0.24(385.35)
Ischemic heart disease	Deaths	High SDI	Both	1992	0.48(222.83)
Ischemic heart disease	Deaths	High SDI	Both	1993	0.72(542.22)
Ischemic heart disease	Deaths	High SDI	Both	1994	0.95(277.27)
Ischemic heart disease	Deaths	High SDI	Both	1995	1.2(258.35)
Ischemic heart disease	Deaths	High SDI	Both	1996	1.41(189.39)
Ischemic heart disease	Deaths	High SDI	Both	1997	1.63(164.07)
Ischemic heart disease	Deaths	High SDI	Both	1998	1.85(168.88)
Ischemic heart disease	Deaths	High SDI	Both	1999	2.09(194.83)
Ischemic heart disease	Deaths	High SDI	Both	2000	2.33(153.91)
Ischemic heart disease	Deaths	High SDI	Both	2001	2.55(147.52)
Ischemic heart disease	Deaths	High SDI	Both	2002	2.78(149.06)
Ischemic heart disease	Deaths	High SDI	Both	2003	3(145.18)
Ischemic heart disease	Deaths	High SDI	Both	2004	3.2(126.23)
Ischemic heart disease	Deaths	High SDI	Both	2005	3.46(128.2)
Ischemic heart disease	Deaths	High SDI	Both	2006	3.69(123.98)
Ischemic heart disease	Deaths	High SDI	Both	2007	3.93(123.32)
Ischemic heart disease	Deaths	High SDI	Both	2008	4.18(126.59)
Ischemic heart disease	Deaths	High SDI	Both	2009	4.43(126.61)
Ischemic heart disease	Deaths	High SDI	Both	2010	4.74(128.33)
Ischemic heart disease	Deaths	High SDI	Both	2011	5.04(134.35)
Ischemic heart disease	Deaths	High SDI	Both	2012	5.36(141.92)
Ischemic heart disease	Deaths	High SDI	Both	2013	5.7(151.64)
Ischemic heart disease	Deaths	High SDI	Both	2014	6.03(156.65)
Ischemic heart disease	Deaths	High SDI	Both	2015	6.4(170.92)
Ischemic heart disease	Deaths	High SDI	Both	2016	6.75(182.83)
Ischemic heart disease	Deaths	High SDI	Both	2017	7.13(195.86)
Ischemic heart disease	Deaths	High SDI	Both	2018	7.51(207.79)
Ischemic heart disease	Deaths	High SDI	Both	2019	7.89(215.14)
Ischemic heart disease	Deaths	High SDI	Both	2020	8.26(227.73)
Ischemic heart disease	Deaths	High SDI	Both	2021	8.62(253.46)
Ischemic heart disease	Deaths	High SDI	Female	1991	0.14(1077.09)
Ischemic heart disease	Deaths	High SDI	Female	1992	0.28(424.08)
Ischemic heart disease	Deaths	High SDI	Female	1993	0.42(35917.15)
Ischemic heart disease	Deaths	High SDI	Female	1994	0.56(682.53)
Ischemic heart disease	Deaths	High SDI	Female	1995	0.69(509.2)
Ischemic heart disease	Deaths	High SDI	Female	1996	0.81(334.83)
Ischemic heart disease	Deaths	High SDI	Female	1997	0.92(275.26)
Ischemic heart disease	Deaths	High SDI	Female	1998	1.04(281.91)
Ischemic heart disease	Deaths	High SDI	Female	1999	1.16(338.81)
Ischemic heart disease	Deaths	High SDI	Female	2000	1.27(224.01)
Ischemic heart disease	Deaths	High SDI	Female	2001	1.38(202.46)
Ischemic heart disease	Deaths	High SDI	Female	2002	1.48(194.29)
Ischemic heart disease	Deaths	High SDI	Female	2003	1.57(177.91)
Ischemic heart disease	Deaths	High SDI	Female	2004	1.66(144.59)
Ischemic heart disease	Deaths	High SDI	Female	2005	1.79(140.46)
Ischemic heart disease	Deaths	High SDI	Female	2006	1.89(131.93)
Ischemic heart disease	Deaths	High SDI	Female	2007	2(128.21)
Ischemic heart disease	Deaths	High SDI	Female	2008	2.12(128.98)
Ischemic heart disease	Deaths	High SDI	Female	2009	2.23(125.15)
Ischemic heart disease	Deaths	High SDI	Female	2010	2.38(122.95)
Ischemic heart disease	Deaths	High SDI	Female	2011	2.52(127.51)
Ischemic heart disease	Deaths	High SDI	Female	2012	2.67(131.54)
Ischemic heart disease	Deaths	High SDI	Female	2013	2.82(136.87)
Ischemic heart disease	Deaths	High SDI	Female	2014	2.96(139.38)
Ischemic heart disease	Deaths	High SDI	Female	2015	3.13(147.55)
Ischemic heart disease	Deaths	High SDI	Female	2016	3.29(153.28)
Ischemic heart disease	Deaths	High SDI	Female	2017	3.45(159.84)
Ischemic heart disease	Deaths	High SDI	Female	2018	3.62(165.98)
Ischemic heart disease	Deaths	High SDI	Female	2019	3.77(168.44)
Ischemic heart disease	Deaths	High SDI	Female	2020	3.94(177.24)
Ischemic heart disease	Deaths	High SDI	Female	2021	4.09(190.1)
Ischemic heart disease	Deaths	High SDI	Male	1991	0.11(217.23)
Ischemic heart disease	Deaths	High SDI	Male	1992	0.22(146.27)
Ischemic heart disease	Deaths	High SDI	Male	1993	0.33(246.69)
Ischemic heart disease	Deaths	High SDI	Male	1994	0.44(168.97)
Ischemic heart disease	Deaths	High SDI	Male	1995	0.56(172.22)
Ischemic heart disease	Deaths	High SDI	Male	1996	0.67(133.85)
Ischemic heart disease	Deaths	High SDI	Male	1997	0.79(120.41)
Ischemic heart disease	Deaths	High SDI	Male	1998	0.92(125.54)
Ischemic heart disease	Deaths	High SDI	Male	1999	1.05(143.27)
Ischemic heart disease	Deaths	High SDI	Male	2000	1.19(125.42)
Ischemic heart disease	Deaths	High SDI	Male	2001	1.32(125.66)
Ischemic heart disease	Deaths	High SDI	Male	2002	1.46(132.4)
Ischemic heart disease	Deaths	High SDI	Male	2003	1.6(135.63)
Ischemic heart disease	Deaths	High SDI	Male	2004	1.73(124.85)
Ischemic heart disease	Deaths	High SDI	Male	2005	1.89(131.98)
Ischemic heart disease	Deaths	High SDI	Male	2006	2.03(131.24)
Ischemic heart disease	Deaths	High SDI	Male	2007	2.17(133.55)
Ischemic heart disease	Deaths	High SDI	Male	2008	2.32(139.88)
Ischemic heart disease	Deaths	High SDI	Male	2009	2.47(144.28)
Ischemic heart disease	Deaths	High SDI	Male	2010	2.65(151.07)
Ischemic heart disease	Deaths	High SDI	Male	2011	2.83(159.59)
Ischemic heart disease	Deaths	High SDI	Male	2012	3.03(172.87)
Ischemic heart disease	Deaths	High SDI	Male	2013	3.24(190.14)
Ischemic heart disease	Deaths	High SDI	Male	2014	3.44(199.44)
Ischemic heart disease	Deaths	High SDI	Male	2015	3.66(225.6)
Ischemic heart disease	Deaths	High SDI	Male	2016	3.88(250.34)
Ischemic heart disease	Deaths	High SDI	Male	2017	4.11(277.53)
Ischemic heart disease	Deaths	High SDI	Male	2018	4.35(302.63)
Ischemic heart disease	Deaths	High SDI	Male	2019	4.58(321.58)
Ischemic heart disease	Deaths	High SDI	Male	2020	4.81(342.38)
Ischemic heart disease	Deaths	High SDI	Male	2021	5.03(403.09)
Ischemic heart disease	Deaths	Low-middle SDI	Both	1991	0.03(24.48)
Ischemic heart disease	Deaths	Low-middle SDI	Both	1992	0.07(19.22)
Ischemic heart disease	Deaths	Low-middle SDI	Both	1993	0.1(18.24)
Ischemic heart disease	Deaths	Low-middle SDI	Both	1994	0.14(17.22)
Ischemic heart disease	Deaths	Low-middle SDI	Both	1995	0.16(15.28)
Ischemic heart disease	Deaths	Low-middle SDI	Both	1996	0.19(14.5)
Ischemic heart disease	Deaths	Low-middle SDI	Both	1997	0.22(13.9)
Ischemic heart disease	Deaths	Low-middle SDI	Both	1998	0.25(13.72)
Ischemic heart disease	Deaths	Low-middle SDI	Both	1999	0.29(15.17)
Ischemic heart disease	Deaths	Low-middle SDI	Both	2000	0.34(16.33)
Ischemic heart disease	Deaths	Low-middle SDI	Both	2001	0.41(16.95)
Ischemic heart disease	Deaths	Low-middle SDI	Both	2002	0.48(17.65)
Ischemic heart disease	Deaths	Low-middle SDI	Both	2003	0.56(18.24)
Ischemic heart disease	Deaths	Low-middle SDI	Both	2004	0.64(19.65)
Ischemic heart disease	Deaths	Low-middle SDI	Both	2005	0.71(20.46)
Ischemic heart disease	Deaths	Low-middle SDI	Both	2006	0.82(20.51)
Ischemic heart disease	Deaths	Low-middle SDI	Both	2007	0.93(20.59)
Ischemic heart disease	Deaths	Low-middle SDI	Both	2008	1.03(20.76)
Ischemic heart disease	Deaths	Low-middle SDI	Both	2009	1.14(21.44)
Ischemic heart disease	Deaths	Low-middle SDI	Both	2010	1.26(21.78)
Ischemic heart disease	Deaths	Low-middle SDI	Both	2011	1.4(22.2)
Ischemic heart disease	Deaths	Low-middle SDI	Both	2012	1.56(22.44)
Ischemic heart disease	Deaths	Low-middle SDI	Both	2013	1.74(23.1)
Ischemic heart disease	Deaths	Low-middle SDI	Both	2014	1.9(23.22)
Ischemic heart disease	Deaths	Low-middle SDI	Both	2015	2(23.84)
Ischemic heart disease	Deaths	Low-middle SDI	Both	2016	2.16(24.42)
Ischemic heart disease	Deaths	Low-middle SDI	Both	2017	2.33(25.51)
Ischemic heart disease	Deaths	Low-middle SDI	Both	2018	2.54(25.89)
Ischemic heart disease	Deaths	Low-middle SDI	Both	2019	2.75(26.69)
Ischemic heart disease	Deaths	Low-middle SDI	Both	2020	2.89(27.32)
Ischemic heart disease	Deaths	Low-middle SDI	Both	2021	2.98(27.51)
Ischemic heart disease	Deaths	Low-middle SDI	Female	1991	0.02(40.82)
Ischemic heart disease	Deaths	Low-middle SDI	Female	1992	0.04(25.17)
Ischemic heart disease	Deaths	Low-middle SDI	Female	1993	0.05(25.66)
Ischemic heart disease	Deaths	Low-middle SDI	Female	1994	0.07(24.8)
Ischemic heart disease	Deaths	Low-middle SDI	Female	1995	0.09(21.59)
Ischemic heart disease	Deaths	Low-middle SDI	Female	1996	0.1(20.53)
Ischemic heart disease	Deaths	Low-middle SDI	Female	1997	0.12(20.46)
Ischemic heart disease	Deaths	Low-middle SDI	Female	1998	0.14(20.49)
Ischemic heart disease	Deaths	Low-middle SDI	Female	1999	0.17(23.04)
Ischemic heart disease	Deaths	Low-middle SDI	Female	2000	0.2(26.16)
Ischemic heart disease	Deaths	Low-middle SDI	Female	2001	0.24(27.2)
Ischemic heart disease	Deaths	Low-middle SDI	Female	2002	0.28(27.49)
Ischemic heart disease	Deaths	Low-middle SDI	Female	2003	0.33(28.56)
Ischemic heart disease	Deaths	Low-middle SDI	Female	2004	0.37(31.19)
Ischemic heart disease	Deaths	Low-middle SDI	Female	2005	0.42(31.95)
Ischemic heart disease	Deaths	Low-middle SDI	Female	2006	0.48(31.4)
Ischemic heart disease	Deaths	Low-middle SDI	Female	2007	0.53(31.37)
Ischemic heart disease	Deaths	Low-middle SDI	Female	2008	0.58(31.42)
Ischemic heart disease	Deaths	Low-middle SDI	Female	2009	0.64(32.18)
Ischemic heart disease	Deaths	Low-middle SDI	Female	2010	0.7(32.5)
Ischemic heart disease	Deaths	Low-middle SDI	Female	2011	0.78(33)
Ischemic heart disease	Deaths	Low-middle SDI	Female	2012	0.86(32.01)
Ischemic heart disease	Deaths	Low-middle SDI	Female	2013	0.95(32.24)
Ischemic heart disease	Deaths	Low-middle SDI	Female	2014	1.03(31.84)
Ischemic heart disease	Deaths	Low-middle SDI	Female	2015	1.09(32.11)
Ischemic heart disease	Deaths	Low-middle SDI	Female	2016	1.17(32.36)
Ischemic heart disease	Deaths	Low-middle SDI	Female	2017	1.25(33.77)
Ischemic heart disease	Deaths	Low-middle SDI	Female	2018	1.35(33.99)
Ischemic heart disease	Deaths	Low-middle SDI	Female	2019	1.44(34.86)
Ischemic heart disease	Deaths	Low-middle SDI	Female	2020	1.51(35.74)
Ischemic heart disease	Deaths	Low-middle SDI	Female	2021	1.56(36.32)
Ischemic heart disease	Deaths	Low-middle SDI	Male	1991	0.02(16.73)
Ischemic heart disease	Deaths	Low-middle SDI	Male	1992	0.03(15.06)
Ischemic heart disease	Deaths	Low-middle SDI	Male	1993	0.05(13.67)
Ischemic heart disease	Deaths	Low-middle SDI	Male	1994	0.06(12.51)
Ischemic heart disease	Deaths	Low-middle SDI	Male	1995	0.07(10.99)
Ischemic heart disease	Deaths	Low-middle SDI	Male	1996	0.08(10.31)
Ischemic heart disease	Deaths	Low-middle SDI	Male	1997	0.09(9.44)
Ischemic heart disease	Deaths	Low-middle SDI	Male	1998	0.1(8.95)
Ischemic heart disease	Deaths	Low-middle SDI	Male	1999	0.11(9.51)
Ischemic heart disease	Deaths	Low-middle SDI	Male	2000	0.13(9.75)
Ischemic heart disease	Deaths	Low-middle SDI	Male	2001	0.15(10.05)
Ischemic heart disease	Deaths	Low-middle SDI	Male	2002	0.18(10.64)
Ischemic heart disease	Deaths	Low-middle SDI	Male	2003	0.21(11.02)
Ischemic heart disease	Deaths	Low-middle SDI	Male	2004	0.24(11.85)
Ischemic heart disease	Deaths	Low-middle SDI	Male	2005	0.27(12.49)
Ischemic heart disease	Deaths	Low-middle SDI	Male	2006	0.32(12.83)
Ischemic heart disease	Deaths	Low-middle SDI	Male	2007	0.37(13.11)
Ischemic heart disease	Deaths	Low-middle SDI	Male	2008	0.42(13.38)
Ischemic heart disease	Deaths	Low-middle SDI	Male	2009	0.46(13.99)
Ischemic heart disease	Deaths	Low-middle SDI	Male	2010	0.52(14.34)
Ischemic heart disease	Deaths	Low-middle SDI	Male	2011	0.58(14.75)
Ischemic heart disease	Deaths	Low-middle SDI	Male	2012	0.65(15.39)
Ischemic heart disease	Deaths	Low-middle SDI	Male	2013	0.74(16.23)
Ischemic heart disease	Deaths	Low-middle SDI	Male	2014	0.82(16.55)
Ischemic heart disease	Deaths	Low-middle SDI	Male	2015	0.86(17.17)
Ischemic heart disease	Deaths	Low-middle SDI	Male	2016	0.93(17.88)
Ischemic heart disease	Deaths	Low-middle SDI	Male	2017	1.02(18.85)
Ischemic heart disease	Deaths	Low-middle SDI	Male	2018	1.13(19.41)
Ischemic heart disease	Deaths	Low-middle SDI	Male	2019	1.24(20.21)
Ischemic heart disease	Deaths	Low-middle SDI	Male	2020	1.31(20.69)
Ischemic heart disease	Deaths	Low-middle SDI	Male	2021	1.34(20.6)
Ischemic heart disease	Deaths	Low SDI	Both	1991	0(-3.09)
Ischemic heart disease	Deaths	Low SDI	Both	1992	-0.01(-7.22)
Ischemic heart disease	Deaths	Low SDI	Both	1993	-0.02(-10.53)
Ischemic heart disease	Deaths	Low SDI	Both	1994	-0.03(-11.09)
Ischemic heart disease	Deaths	Low SDI	Both	1995	-0.04(-13.65)
Ischemic heart disease	Deaths	Low SDI	Both	1996	-0.06(-16.41)
Ischemic heart disease	Deaths	Low SDI	Both	1997	-0.07(-16.93)
Ischemic heart disease	Deaths	Low SDI	Both	1998	-0.09(-17.09)
Ischemic heart disease	Deaths	Low SDI	Both	1999	-0.1(-18.29)
Ischemic heart disease	Deaths	Low SDI	Both	2000	-0.11(-18.08)
Ischemic heart disease	Deaths	Low SDI	Both	2001	-0.11(-17.33)
Ischemic heart disease	Deaths	Low SDI	Both	2002	-0.12(-16.47)
Ischemic heart disease	Deaths	Low SDI	Both	2003	-0.12(-15.93)
Ischemic heart disease	Deaths	Low SDI	Both	2004	-0.13(-15.99)
Ischemic heart disease	Deaths	Low SDI	Both	2005	-0.13(-15.88)
Ischemic heart disease	Deaths	Low SDI	Both	2006	-0.13(-14.11)
Ischemic heart disease	Deaths	Low SDI	Both	2007	-0.12(-12.3)
Ischemic heart disease	Deaths	Low SDI	Both	2008	-0.12(-10.84)
Ischemic heart disease	Deaths	Low SDI	Both	2009	-0.12(-9.87)
Ischemic heart disease	Deaths	Low SDI	Both	2010	-0.12(-8.97)
Ischemic heart disease	Deaths	Low SDI	Both	2011	-0.11(-7.69)
Ischemic heart disease	Deaths	Low SDI	Both	2012	-0.11(-6.4)
Ischemic heart disease	Deaths	Low SDI	Both	2013	-0.1(-5.47)
Ischemic heart disease	Deaths	Low SDI	Both	2014	-0.1(-5.21)
Ischemic heart disease	Deaths	Low SDI	Both	2015	-0.11(-5.42)
Ischemic heart disease	Deaths	Low SDI	Both	2016	-0.11(-5.04)
Ischemic heart disease	Deaths	Low SDI	Both	2017	-0.1(-4.68)
Ischemic heart disease	Deaths	Low SDI	Both	2018	-0.1(-4.25)
Ischemic heart disease	Deaths	Low SDI	Both	2019	-0.09(-3.65)
Ischemic heart disease	Deaths	Low SDI	Both	2020	-0.1(-3.79)
Ischemic heart disease	Deaths	Low SDI	Both	2021	-0.13(-4.76)
Ischemic heart disease	Deaths	Low SDI	Female	1991	0(-0.89)
Ischemic heart disease	Deaths	Low SDI	Female	1992	0(-4.93)
Ischemic heart disease	Deaths	Low SDI	Female	1993	-0.01(-8.84)
Ischemic heart disease	Deaths	Low SDI	Female	1994	-0.01(-10.17)
Ischemic heart disease	Deaths	Low SDI	Female	1995	-0.02(-12.57)
Ischemic heart disease	Deaths	Low SDI	Female	1996	-0.02(-15.38)
Ischemic heart disease	Deaths	Low SDI	Female	1997	-0.03(-16.27)
Ischemic heart disease	Deaths	Low SDI	Female	1998	-0.03(-15.97)
Ischemic heart disease	Deaths	Low SDI	Female	1999	-0.03(-15.47)
Ischemic heart disease	Deaths	Low SDI	Female	2000	-0.03(-14.18)
Ischemic heart disease	Deaths	Low SDI	Female	2001	-0.03(-12.66)
Ischemic heart disease	Deaths	Low SDI	Female	2002	-0.03(-11.18)
Ischemic heart disease	Deaths	Low SDI	Female	2003	-0.04(-10.93)
Ischemic heart disease	Deaths	Low SDI	Female	2004	-0.04(-10.95)
Ischemic heart disease	Deaths	Low SDI	Female	2005	-0.03(-10.34)
Ischemic heart disease	Deaths	Low SDI	Female	2006	-0.03(-8.62)
Ischemic heart disease	Deaths	Low SDI	Female	2007	-0.03(-7.12)
Ischemic heart disease	Deaths	Low SDI	Female	2008	-0.03(-5.7)
Ischemic heart disease	Deaths	Low SDI	Female	2009	-0.02(-4.68)
Ischemic heart disease	Deaths	Low SDI	Female	2010	-0.02(-3.79)
Ischemic heart disease	Deaths	Low SDI	Female	2011	-0.01(-2.6)
Ischemic heart disease	Deaths	Low SDI	Female	2012	-0.01(-1.54)
Ischemic heart disease	Deaths	Low SDI	Female	2013	-0.01(-0.94)
Ischemic heart disease	Deaths	Low SDI	Female	2014	-0.01(-1.07)
Ischemic heart disease	Deaths	Low SDI	Female	2015	-0.01(-1.38)
Ischemic heart disease	Deaths	Low SDI	Female	2016	-0.01(-1.02)
Ischemic heart disease	Deaths	Low SDI	Female	2017	0(-0.48)
Ischemic heart disease	Deaths	Low SDI	Female	2018	0(0.03)
Ischemic heart disease	Deaths	Low SDI	Female	2019	0.01(0.55)
Ischemic heart disease	Deaths	Low SDI	Female	2020	0(0.5)
Ischemic heart disease	Deaths	Low SDI	Female	2021	0(-0.15)
Ischemic heart disease	Deaths	Low SDI	Male	1991	0(-5.03)
Ischemic heart disease	Deaths	Low SDI	Male	1992	-0.01(-9.62)
Ischemic heart disease	Deaths	Low SDI	Male	1993	-0.01(-12.42)
Ischemic heart disease	Deaths	Low SDI	Male	1994	-0.02(-12.32)
Ischemic heart disease	Deaths	Low SDI	Male	1995	-0.03(-15.1)
Ischemic heart disease	Deaths	Low SDI	Male	1996	-0.04(-17.89)
Ischemic heart disease	Deaths	Low SDI	Male	1997	-0.05(-18.19)
Ischemic heart disease	Deaths	Low SDI	Male	1998	-0.06(-18.63)
Ischemic heart disease	Deaths	Low SDI	Male	1999	-0.07(-21.05)
Ischemic heart disease	Deaths	Low SDI	Male	2000	-0.08(-21.66)
Ischemic heart disease	Deaths	Low SDI	Male	2001	-0.08(-21.58)
Ischemic heart disease	Deaths	Low SDI	Male	2002	-0.09(-21.46)
Ischemic heart disease	Deaths	Low SDI	Male	2003	-0.09(-20.48)
Ischemic heart disease	Deaths	Low SDI	Male	2004	-0.1(-20.43)
Ischemic heart disease	Deaths	Low SDI	Male	2005	-0.1(-20.77)
Ischemic heart disease	Deaths	Low SDI	Male	2006	-0.1(-18.95)
Ischemic heart disease	Deaths	Low SDI	Male	2007	-0.1(-16.69)
Ischemic heart disease	Deaths	Low SDI	Male	2008	-0.1(-15.21)
Ischemic heart disease	Deaths	Low SDI	Male	2009	-0.1(-14.17)
Ischemic heart disease	Deaths	Low SDI	Male	2010	-0.11(-13.14)
Ischemic heart disease	Deaths	Low SDI	Male	2011	-0.11(-11.86)
Ischemic heart disease	Deaths	Low SDI	Male	2012	-0.1(-10.68)
Ischemic heart disease	Deaths	Low SDI	Male	2013	-0.1(-9.4)
Ischemic heart disease	Deaths	Low SDI	Male	2014	-0.1(-8.83)
Ischemic heart disease	Deaths	Low SDI	Male	2015	-0.11(-8.9)
Ischemic heart disease	Deaths	Low SDI	Male	2016	-0.11(-8.48)
Ischemic heart disease	Deaths	Low SDI	Male	2017	-0.11(-8.18)
Ischemic heart disease	Deaths	Low SDI	Male	2018	-0.11(-7.86)
Ischemic heart disease	Deaths	Low SDI	Male	2019	-0.11(-7.16)
Ischemic heart disease	Deaths	Low SDI	Male	2020	-0.12(-7.36)
Ischemic heart disease	Deaths	Low SDI	Male	2021	-0.14(-8.71)
Ischemic heart disease	Deaths	Middle SDI	Both	1991	0.12(40.31)
Ischemic heart disease	Deaths	Middle SDI	Both	1992	0.26(36.92)
Ischemic heart disease	Deaths	Middle SDI	Both	1993	0.41(38.42)
Ischemic heart disease	Deaths	Middle SDI	Both	1994	0.57(40.99)
Ischemic heart disease	Deaths	Middle SDI	Both	1995	0.72(41.43)
Ischemic heart disease	Deaths	Middle SDI	Both	1996	0.89(42.67)
Ischemic heart disease	Deaths	Middle SDI	Both	1997	1.06(45.46)
Ischemic heart disease	Deaths	Middle SDI	Both	1998	1.24(46.16)
Ischemic heart disease	Deaths	Middle SDI	Both	1999	1.43(47.73)
Ischemic heart disease	Deaths	Middle SDI	Both	2000	1.61(46.44)
Ischemic heart disease	Deaths	Middle SDI	Both	2001	1.81(45.32)
Ischemic heart disease	Deaths	Middle SDI	Both	2002	2.01(44.02)
Ischemic heart disease	Deaths	Middle SDI	Both	2003	2.24(42.4)
Ischemic heart disease	Deaths	Middle SDI	Both	2004	2.48(41.96)
Ischemic heart disease	Deaths	Middle SDI	Both	2005	2.72(42.47)
Ischemic heart disease	Deaths	Middle SDI	Both	2006	2.98(45.04)
Ischemic heart disease	Deaths	Middle SDI	Both	2007	3.32(46.37)
Ischemic heart disease	Deaths	Middle SDI	Both	2008	3.71(46.32)
Ischemic heart disease	Deaths	Middle SDI	Both	2009	4.11(46.79)
Ischemic heart disease	Deaths	Middle SDI	Both	2010	4.55(47.01)
Ischemic heart disease	Deaths	Middle SDI	Both	2011	5.02(47.82)
Ischemic heart disease	Deaths	Middle SDI	Both	2012	5.49(49.15)
Ischemic heart disease	Deaths	Middle SDI	Both	2013	6.04(49.89)
Ischemic heart disease	Deaths	Middle SDI	Both	2014	6.57(51.47)
Ischemic heart disease	Deaths	Middle SDI	Both	2015	7.06(53.16)
Ischemic heart disease	Deaths	Middle SDI	Both	2016	7.62(54.23)
Ischemic heart disease	Deaths	Middle SDI	Both	2017	8.15(55.86)
Ischemic heart disease	Deaths	Middle SDI	Both	2018	8.74(56.75)
Ischemic heart disease	Deaths	Middle SDI	Both	2019	9.36(57.6)
Ischemic heart disease	Deaths	Middle SDI	Both	2020	9.91(58.38)
Ischemic heart disease	Deaths	Middle SDI	Both	2021	10.43(58.83)
Ischemic heart disease	Deaths	Middle SDI	Female	1991	0.06(55.84)
Ischemic heart disease	Deaths	Middle SDI	Female	1992	0.12(43.54)
Ischemic heart disease	Deaths	Middle SDI	Female	1993	0.19(46.47)
Ischemic heart disease	Deaths	Middle SDI	Female	1994	0.26(49.09)
Ischemic heart disease	Deaths	Middle SDI	Female	1995	0.33(49.07)
Ischemic heart disease	Deaths	Middle SDI	Female	1996	0.4(51.06)
Ischemic heart disease	Deaths	Middle SDI	Female	1997	0.48(55.61)
Ischemic heart disease	Deaths	Middle SDI	Female	1998	0.56(56.22)
Ischemic heart disease	Deaths	Middle SDI	Female	1999	0.64(56.89)
Ischemic heart disease	Deaths	Middle SDI	Female	2000	0.73(55.48)
Ischemic heart disease	Deaths	Middle SDI	Female	2001	0.82(53.69)
Ischemic heart disease	Deaths	Middle SDI	Female	2002	0.92(51.07)
Ischemic heart disease	Deaths	Middle SDI	Female	2003	1.02(49.28)
Ischemic heart disease	Deaths	Middle SDI	Female	2004	1.13(48.75)
Ischemic heart disease	Deaths	Middle SDI	Female	2005	1.23(49.32)
Ischemic heart disease	Deaths	Middle SDI	Female	2006	1.35(52.16)
Ischemic heart disease	Deaths	Middle SDI	Female	2007	1.5(53.8)
Ischemic heart disease	Deaths	Middle SDI	Female	2008	1.67(53.55)
Ischemic heart disease	Deaths	Middle SDI	Female	2009	1.85(53.72)
Ischemic heart disease	Deaths	Middle SDI	Female	2010	2.05(53.75)
Ischemic heart disease	Deaths	Middle SDI	Female	2011	2.26(54.17)
Ischemic heart disease	Deaths	Middle SDI	Female	2012	2.47(55.65)
Ischemic heart disease	Deaths	Middle SDI	Female	2013	2.71(56.21)
Ischemic heart disease	Deaths	Middle SDI	Female	2014	2.96(58.09)
Ischemic heart disease	Deaths	Middle SDI	Female	2015	3.18(60.1)
Ischemic heart disease	Deaths	Middle SDI	Female	2016	3.45(60.99)
Ischemic heart disease	Deaths	Middle SDI	Female	2017	3.71(62.77)
Ischemic heart disease	Deaths	Middle SDI	Female	2018	3.99(63.69)
Ischemic heart disease	Deaths	Middle SDI	Female	2019	4.28(64.81)
Ischemic heart disease	Deaths	Middle SDI	Female	2020	4.53(65.98)
Ischemic heart disease	Deaths	Middle SDI	Female	2021	4.78(66.69)
Ischemic heart disease	Deaths	Middle SDI	Male	1991	0.07(32.97)
Ischemic heart disease	Deaths	Middle SDI	Male	1992	0.14(33.04)
Ischemic heart disease	Deaths	Middle SDI	Male	1993	0.22(33.85)
Ischemic heart disease	Deaths	Middle SDI	Male	1994	0.31(36.36)
Ischemic heart disease	Deaths	Middle SDI	Male	1995	0.4(37.03)
Ischemic heart disease	Deaths	Middle SDI	Male	1996	0.5(37.94)
Ischemic heart disease	Deaths	Middle SDI	Male	1997	0.59(39.87)
Ischemic heart disease	Deaths	Middle SDI	Male	1998	0.69(40.47)
Ischemic heart disease	Deaths	Middle SDI	Male	1999	0.78(42.3)
Ischemic heart disease	Deaths	Middle SDI	Male	2000	0.88(41.03)
Ischemic heart disease	Deaths	Middle SDI	Male	2001	0.99(40.19)
Ischemic heart disease	Deaths	Middle SDI	Male	2002	1.1(39.51)
Ischemic heart disease	Deaths	Middle SDI	Male	2003	1.22(38.01)
Ischemic heart disease	Deaths	Middle SDI	Male	2004	1.36(37.64)
Ischemic heart disease	Deaths	Middle SDI	Male	2005	1.49(38.11)
Ischemic heart disease	Deaths	Middle SDI	Male	2006	1.63(40.47)
Ischemic heart disease	Deaths	Middle SDI	Male	2007	1.82(41.66)
Ischemic heart disease	Deaths	Middle SDI	Male	2008	2.04(41.74)
Ischemic heart disease	Deaths	Middle SDI	Male	2009	2.26(42.36)
Ischemic heart disease	Deaths	Middle SDI	Male	2010	2.5(42.68)
Ischemic heart disease	Deaths	Middle SDI	Male	2011	2.76(43.66)
Ischemic heart disease	Deaths	Middle SDI	Male	2012	3.02(44.89)
Ischemic heart disease	Deaths	Middle SDI	Male	2013	3.32(45.71)
Ischemic heart disease	Deaths	Middle SDI	Male	2014	3.62(47.1)
Ischemic heart disease	Deaths	Middle SDI	Male	2015	3.88(48.56)
Ischemic heart disease	Deaths	Middle SDI	Male	2016	4.16(49.65)
Ischemic heart disease	Deaths	Middle SDI	Male	2017	4.44(51.13)
Ischemic heart disease	Deaths	Middle SDI	Male	2018	4.75(51.95)
Ischemic heart disease	Deaths	Middle SDI	Male	2019	5.08(52.63)
Ischemic heart disease	Deaths	Middle SDI	Male	2020	5.38(53.16)
Ischemic heart disease	Deaths	Middle SDI	Male	2021	5.64(53.38)

## Sheet: population (2)
cause	measure	location	sex	year	nr
Ischemic heart disease	Deaths	Global	Both	1991	0.98(122.41)
Ischemic heart disease	Deaths	Global	Both	1992	1.95(93.19)
Ischemic heart disease	Deaths	Global	Both	1993	2.93(66.74)
Ischemic heart disease	Deaths	Global	Both	1994	3.9(67.76)
Ischemic heart disease	Deaths	Global	Both	1995	4.85(75.69)
Ischemic heart disease	Deaths	Global	Both	1996	5.8(89.07)
Ischemic heart disease	Deaths	Global	Both	1997	6.76(101.46)
Ischemic heart disease	Deaths	Global	Both	1998	7.77(106.89)
Ischemic heart disease	Deaths	Global	Both	1999	8.86(103.78)
Ischemic heart disease	Deaths	Global	Both	2000	9.97(106.59)
Ischemic heart disease	Deaths	Global	Both	2001	11.14(106.73)
Ischemic heart disease	Deaths	Global	Both	2002	12.38(102.95)
Ischemic heart disease	Deaths	Global	Both	2003	13.65
Ischemic heart disease	Deaths	Global	Both	2004	14.82(105.45)
Ischemic heart disease	Deaths	Global	Both	2005	16.07(105.23)
Ischemic heart disease	Deaths	Global	Both	2006	17.15(113.43)
Ischemic heart disease	Deaths	Global	Both	2007	18.35(113.62)
Ischemic heart disease	Deaths	Global	Both	2008	19.65(109.93)
Ischemic heart disease	Deaths	Global	Both	2009	20.84(110.58)
Ischemic heart disease	Deaths	Global	Both	2010	22.11(107.24)
Ischemic heart disease	Deaths	Global	Both	2011	23.31(105.99)
Ischemic heart disease	Deaths	Global	Both	2012	24.53(104.31)
Ischemic heart disease	Deaths	Global	Both	2013	25.77(102.1)
Ischemic heart disease	Deaths	Global	Both	2014	26.98
Ischemic heart disease	Deaths	Global	Both	2015	28.11(101.59)
Ischemic heart disease	Deaths	Global	Both	2016	29.33
Ischemic heart disease	Deaths	Global	Both	2017	30.46(101.69)
Ischemic heart disease	Deaths	Global	Both	2018	31.76(99.85)
Ischemic heart disease	Deaths	Global	Both	2019	33.06(98.75)
Ischemic heart disease	Deaths	Global	Both	2020	34.25(98.65)
Ischemic heart disease	Deaths	Global	Both	2021	35.45(97.81)
Ischemic heart disease	Deaths	Global	Female	1991	0.46(150.4)
Ischemic heart disease	Deaths	Global	Female	1992	0.91(107.28)
Ischemic heart disease	Deaths	Global	Female	1993	1.38(72.61)
Ischemic heart disease	Deaths	Global	Female	1994	1.84(74.39)
Ischemic heart disease	Deaths	Global	Female	1995	2.3(84.08)
Ischemic heart disease	Deaths	Global	Female	1996	2.76(99.49)
Ischemic heart disease	Deaths	Global	Female	1997	3.22(114.21)
Ischemic heart disease	Deaths	Global	Female	1998	3.71(121.06)
Ischemic heart disease	Deaths	Global	Female	1999	4.23(114.68)
Ischemic heart disease	Deaths	Global	Female	2000	4.75(122.19)
Ischemic heart disease	Deaths	Global	Female	2001	5.31(123.06)
Ischemic heart disease	Deaths	Global	Female	2002	5.9(117.1)
Ischemic heart disease	Deaths	Global	Female	2003	6.49(114.73)
Ischemic heart disease	Deaths	Global	Female	2004	7.02(124.74)
Ischemic heart disease	Deaths	Global	Female	2005	7.61(124.81)
Ischemic heart disease	Deaths	Global	Female	2006	8.12(135.58)
Ischemic heart disease	Deaths	Global	Female	2007	8.67(137.35)
Ischemic heart disease	Deaths	Global	Female	2008	9.26(132.73)
Ischemic heart disease	Deaths	Global	Female	2009	9.82(133.5)
Ischemic heart disease	Deaths	Global	Female	2010	10.4(130.19)
Ischemic heart disease	Deaths	Global	Female	2011	10.96(128)
Ischemic heart disease	Deaths	Global	Female	2012	11.53(125.34)
Ischemic heart disease	Deaths	Global	Female	2013	12.1(122.3)
Ischemic heart disease	Deaths	Global	Female	2014	12.65(120.73)
Ischemic heart disease	Deaths	Global	Female	2015	13.18(121.05)
Ischemic heart disease	Deaths	Global	Female	2016	13.74(119.72)
Ischemic heart disease	Deaths	Global	Female	2017	14.25(121.01)
Ischemic heart disease	Deaths	Global	Female	2018	14.84(118.45)
Ischemic heart disease	Deaths	Global	Female	2019	15.42(117.53)
Ischemic heart disease	Deaths	Global	Female	2020	15.96(117.58)
Ischemic heart disease	Deaths	Global	Female	2021	16.53(115.85)
Ischemic heart disease	Deaths	Global	Male	1991	0.52(105.27)
Ischemic heart disease	Deaths	Global	Male	1992	1.03(83.58)
Ischemic heart disease	Deaths	Global	Male	1993	1.55(62.3)
Ischemic heart disease	Deaths	Global	Male	1994	2.06(62.77)
Ischemic heart disease	Deaths	Global	Male	1995	2.55(69.44)
Ischemic heart disease	Deaths	Global	Male	1996	3.04(81.34)
Ischemic heart disease	Deaths	Global	Male	1997	3.54(92.06)
Ischemic heart disease	Deaths	Global	Male	1998	4.06(96.53)
Ischemic heart disease	Deaths	Global	Male	1999	4.63(95.42)
Ischemic heart disease	Deaths	Global	Male	2000	5.21(95.42)
Ischemic heart disease	Deaths	Global	Male	2001	5.83(95.16)
Ischemic heart disease	Deaths	Global	Male	2002	6.48(92.69)
Ischemic heart disease	Deaths	Global	Male	2003	7.16(89.55)
Ischemic heart disease	Deaths	Global	Male	2004	7.79(92.47)
Ischemic heart disease	Deaths	Global	Male	2005	8.45(92.14)
Ischemic heart disease	Deaths	Global	Male	2006	9.03(98.81)
Ischemic heart disease	Deaths	Global	Male	2007	9.68(98.32)
Ischemic heart disease	Deaths	Global	Male	2008	10.38(95.25)
Ischemic heart disease	Deaths	Global	Male	2009	11.02(95.84)
Ischemic heart disease	Deaths	Global	Male	2010	11.71(92.65)
Ischemic heart disease	Deaths	Global	Male	2011	12.34(91.87)
Ischemic heart disease	Deaths	Global	Male	2012	12.99(90.71)
Ischemic heart disease	Deaths	Global	Male	2013	13.66(88.99)
Ischemic heart disease	Deaths	Global	Male	2014	14.31(88.03)
Ischemic heart disease	Deaths	Global	Male	2015	14.92(88.89)
Ischemic heart disease	Deaths	Global	Male	2016	15.58(88.4)
Ischemic heart disease	Deaths	Global	Male	2017	16.19(89.1)
Ischemic heart disease	Deaths	Global	Male	2018	16.91(87.7)
Ischemic heart disease	Deaths	Global	Male	2019	17.63(86.6)
Ischemic heart disease	Deaths	Global	Male	2020	18.28(86.45)
Ischemic heart disease	Deaths	Global	Male	2021	18.91(86.05)
Ischemic heart disease	Deaths	High-middle SDI	Both	1991	0.24(64.07)
Ischemic heart disease	Deaths	High-middle SDI	Both	1992	0.48(41.91)
Ischemic heart disease	Deaths	High-middle SDI	Both	1993	0.73(26.85)
Ischemic heart disease	Deaths	High-middle SDI	Both	1994	0.98(26.77)
Ischemic heart disease	Deaths	High-middle SDI	Both	1995	1.21(32.3)
Ischemic heart disease	Deaths	High-middle SDI	Both	1996	1.42(40.64)
Ischemic heart disease	Deaths	High-middle SDI	Both	1997	1.63(49.69)
Ischemic heart disease	Deaths	High-middle SDI	Both	1998	1.87(56.6)
Ischemic heart disease	Deaths	High-middle SDI	Both	1999	2.16(51.76)
Ischemic heart disease	Deaths	High-middle SDI	Both	2000	2.46(51.81)
Ischemic heart disease	Deaths	High-middle SDI	Both	2001	2.76(53.55)
Ischemic heart disease	Deaths	High-middle SDI	Both	2002	3.08(52.21)
Ischemic heart disease	Deaths	High-middle SDI	Both	2003	3.41(51.66)
Ischemic heart disease	Deaths	High-middle SDI	Both	2004	3.68(55.33)
Ischemic heart disease	Deaths	High-middle SDI	Both	2005	3.98(54.86)
Ischemic heart disease	Deaths	High-middle SDI	Both	2006	4.15(62.9)
Ischemic heart disease	Deaths	High-middle SDI	Both	2007	4.37(65.33)
Ischemic heart disease	Deaths	High-middle SDI	Both	2008	4.61(64.88)
Ischemic heart disease	Deaths	High-middle SDI	Both	2009	4.78(67.68)
Ischemic heart disease	Deaths	High-middle SDI	Both	2010	4.98(66.01)
Ischemic heart disease	Deaths	High-middle SDI	Both	2011	5.12(68.49)
Ischemic heart disease	Deaths	High-middle SDI	Both	2012	5.25(70)
Ischemic heart disease	Deaths	High-middle SDI	Both	2013	5.38(71.25)
Ischemic heart disease	Deaths	High-middle SDI	Both	2014	5.51(72.27)
Ischemic heart disease	Deaths	High-middle SDI	Both	2015	5.63(73.65)
Ischemic heart disease	Deaths	High-middle SDI	Both	2016	5.75(74.69)
Ischemic heart disease	Deaths	High-middle SDI	Both	2017	5.85(76.46)
Ischemic heart disease	Deaths	High-middle SDI	Both	2018	5.98(75.85)
Ischemic heart disease	Deaths	High-middle SDI	Both	2019	6.11(75.44)
Ischemic heart disease	Deaths	High-middle SDI	Both	2020	6.22(75.86)
Ischemic heart disease	Deaths	High-middle SDI	Both	2021	6.33(74.9)
Ischemic heart disease	Deaths	High-middle SDI	Female	1991	0.12(76.83)
Ischemic heart disease	Deaths	High-middle SDI	Female	1992	0.24(51.89)
Ischemic heart disease	Deaths	High-middle SDI	Female	1993	0.37(29.95)
Ischemic heart disease	Deaths	High-middle SDI	Female	1994	0.49(30.02)
Ischemic heart disease	Deaths	High-middle SDI	Female	1995	0.61(36.6)
Ischemic heart disease	Deaths	High-middle SDI	Female	1996	0.72(45.63)
Ischemic heart disease	Deaths	High-middle SDI	Female	1997	0.84(54.51)
Ischemic heart disease	Deaths	High-middle SDI	Female	1998	0.96(62.59)
Ischemic heart disease	Deaths	High-middle SDI	Female	1999	1.11(56.85)
Ischemic heart disease	Deaths	High-middle SDI	Female	2000	1.26(58.67)
Ischemic heart disease	Deaths	High-middle SDI	Female	2001	1.41(60.73)
Ischemic heart disease	Deaths	High-middle SDI	Female	2002	1.57(58.92)
Ischemic heart disease	Deaths	High-middle SDI	Female	2003	1.73(57.8)
Ischemic heart disease	Deaths	High-middle SDI	Female	2004	1.86(63.07)
Ischemic heart disease	Deaths	High-middle SDI	Female	2005	2.01(62.43)
Ischemic heart disease	Deaths	High-middle SDI	Female	2006	2.1(71.12)
Ischemic heart disease	Deaths	High-middle SDI	Female	2007	2.21(73.56)
Ischemic heart disease	Deaths	High-middle SDI	Female	2008	2.33(72.71)
Ischemic heart disease	Deaths	High-middle SDI	Female	2009	2.42(74.8)
Ischemic heart disease	Deaths	High-middle SDI	Female	2010	2.52(73.06)
Ischemic heart disease	Deaths	High-middle SDI	Female	2011	2.59(75.33)
Ischemic heart disease	Deaths	High-middle SDI	Female	2012	2.65(78.03)
Ischemic heart disease	Deaths	High-middle SDI	Female	2013	2.71(79.12)
Ischemic heart disease	Deaths	High-middle SDI	Female	2014	2.77(80.29)
Ischemic heart disease	Deaths	High-middle SDI	Female	2015	2.83(81.64)
Ischemic heart disease	Deaths	High-middle SDI	Female	2016	2.88(83.52)
Ischemic heart disease	Deaths	High-middle SDI	Female	2017	2.92(84.87)
Ischemic heart disease	Deaths	High-middle SDI	Female	2018	2.98(83.78)
Ischemic heart disease	Deaths	High-middle SDI	Female	2019	3.04(83.27)
Ischemic heart disease	Deaths	High-middle SDI	Female	2020	3.09(83.27)
Ischemic heart disease	Deaths	High-middle SDI	Female	2021	3.15(80.23)
Ischemic heart disease	Deaths	High-middle SDI	Male	1991	0.12(54.91)
Ischemic heart disease	Deaths	High-middle SDI	Male	1992	0.24(35.15)
Ischemic heart disease	Deaths	High-middle SDI	Male	1993	0.37(24.31)
Ischemic heart disease	Deaths	High-middle SDI	Male	1994	0.49(24.12)
Ischemic heart disease	Deaths	High-middle SDI	Male	1995	0.6(28.82)
Ischemic heart disease	Deaths	High-middle SDI	Male	1996	0.7(36.48)
Ischemic heart disease	Deaths	High-middle SDI	Male	1997	0.8(45.44)
Ischemic heart disease	Deaths	High-middle SDI	Male	1998	0.91(51.41)
Ischemic heart disease	Deaths	High-middle SDI	Male	1999	1.05(47.3)
Ischemic heart disease	Deaths	High-middle SDI	Male	2000	1.2(46.17)
Ischemic heart disease	Deaths	High-middle SDI	Male	2001	1.35(47.67)
Ischemic heart disease	Deaths	High-middle SDI	Male	2002	1.52(46.71)
Ischemic heart disease	Deaths	High-middle SDI	Male	2003	1.68(46.55)
Ischemic heart disease	Deaths	High-middle SDI	Male	2004	1.82(49.16)
Ischemic heart disease	Deaths	High-middle SDI	Male	2005	1.97(48.82)
Ischemic heart disease	Deaths	High-middle SDI	Male	2006	2.05(56.25)
Ischemic heart disease	Deaths	High-middle SDI	Male	2007	2.16(58.63)
Ischemic heart disease	Deaths	High-middle SDI	Male	2008	2.28(58.45)
Ischemic heart disease	Deaths	High-middle SDI	Male	2009	2.36(61.67)
Ischemic heart disease	Deaths	High-middle SDI	Male	2010	2.47(60.09)
Ischemic heart disease	Deaths	High-middle SDI	Male	2011	2.53(62.68)
Ischemic heart disease	Deaths	High-middle SDI	Male	2012	2.6(63.37)
Ischemic heart disease	Deaths	High-middle SDI	Male	2013	2.67(64.73)
Ischemic heart disease	Deaths	High-middle SDI	Male	2014	2.74(65.66)
Ischemic heart disease	Deaths	High-middle SDI	Male	2015	2.8(67.07)
Ischemic heart disease	Deaths	High-middle SDI	Male	2016	2.87(67.57)
Ischemic heart disease	Deaths	High-middle SDI	Male	2017	2.93(69.62)
Ischemic heart disease	Deaths	High-middle SDI	Male	2018	3(69.39)
Ischemic heart disease	Deaths	High-middle SDI	Male	2019	3.07(69.08)
Ischemic heart disease	Deaths	High-middle SDI	Male	2020	3.13(69.8)
Ischemic heart disease	Deaths	High-middle SDI	Male	2021	3.18(70.35)
Ischemic heart disease	Deaths	High SDI	Both	1991	0.16(257.34)
Ischemic heart disease	Deaths	High SDI	Both	1992	0.32(147.05)
Ischemic heart disease	Deaths	High SDI	Both	1993	0.47(355.8)
Ischemic heart disease	Deaths	High SDI	Both	1994	0.63(182.43)
Ischemic heart disease	Deaths	High SDI	Both	1995	0.79(169.64)
Ischemic heart disease	Deaths	High SDI	Both	1996	0.94(126.48)
Ischemic heart disease	Deaths	High SDI	Both	1997	1.1(110.65)
Ischemic heart disease	Deaths	High SDI	Both	1998	1.26(114.71)
Ischemic heart disease	Deaths	High SDI	Both	1999	1.42(132.48)
Ischemic heart disease	Deaths	High SDI	Both	2000	1.57(104.01)
Ischemic heart disease	Deaths	High SDI	Both	2001	1.74
Ischemic heart disease	Deaths	High SDI	Both	2002	1.9(102.07)
Ischemic heart disease	Deaths	High SDI	Both	2003	2.07
Ischemic heart disease	Deaths	High SDI	Both	2004	2.23(88.08)
Ischemic heart disease	Deaths	High SDI	Both	2005	2.42(89.37)
Ischemic heart disease	Deaths	High SDI	Both	2006	2.6(87.14)
Ischemic heart disease	Deaths	High SDI	Both	2007	2.79(87.52)
Ischemic heart disease	Deaths	High SDI	Both	2008	3(90.79)
Ischemic heart disease	Deaths	High SDI	Both	2009	3.18(90.99)
Ischemic heart disease	Deaths	High SDI	Both	2010	3.35(90.68)
Ischemic heart disease	Deaths	High SDI	Both	2011	3.51(93.65)
Ischemic heart disease	Deaths	High SDI	Both	2012	3.68(97.3)
Ischemic heart disease	Deaths	High SDI	Both	2013	3.84(102.2)
Ischemic heart disease	Deaths	High SDI	Both	2014	3.99(103.76)
Ischemic heart disease	Deaths	High SDI	Both	2015	4.16(111.04)
Ischemic heart disease	Deaths	High SDI	Both	2016	4.31(116.65)
Ischemic heart disease	Deaths	High SDI	Both	2017	4.45(122.18)
Ischemic heart disease	Deaths	High SDI	Both	2018	4.58(126.64)
Ischemic heart disease	Deaths	High SDI	Both	2019	4.7(128.15)
Ischemic heart disease	Deaths	High SDI	Both	2020	4.81(132.61)
Ischemic heart disease	Deaths	High SDI	Both	2021	4.94(145.18)
Ischemic heart disease	Deaths	High SDI	Female	1991	0.07(536.18)
Ischemic heart disease	Deaths	High SDI	Female	1992	0.14(212.53)
Ischemic heart disease	Deaths	High SDI	Female	1993	0.21(18188.12)
Ischemic heart disease	Deaths	High SDI	Female	1994	0.29(351.31)
Ischemic heart disease	Deaths	High SDI	Female	1995	0.36(264.91)
Ischemic heart disease	Deaths	High SDI	Female	1996	0.43(179.63)
Ischemic heart disease	Deaths	High SDI	Female	1997	0.51(151.59)
Ischemic heart disease	Deaths	High SDI	Female	1998	0.58(158.61)
Ischemic heart disease	Deaths	High SDI	Female	1999	0.66(193.42)
Ischemic heart disease	Deaths	High SDI	Female	2000	0.73(128.58)
Ischemic heart disease	Deaths	High SDI	Female	2001	0.81(118.37)
Ischemic heart disease	Deaths	High SDI	Female	2002	0.88(115.96)
Ischemic heart disease	Deaths	High SDI	Female	2003	0.96(108.65)
Ischemic heart disease	Deaths	High SDI	Female	2004	1.03(89.76)
Ischemic heart disease	Deaths	High SDI	Female	2005	1.11(87.49)
Ischemic heart disease	Deaths	High SDI	Female	2006	1.19(83.01)
Ischemic heart disease	Deaths	High SDI	Female	2007	1.27(81.48)
Ischemic heart disease	Deaths	High SDI	Female	2008	1.36(82.62)
Ischemic heart disease	Deaths	High SDI	Female	2009	1.43(80.23)
Ischemic heart disease	Deaths	High SDI	Female	2010	1.5(77.62)
Ischemic heart disease	Deaths	High SDI	Female	2011	1.57(79.59)
Ischemic heart disease	Deaths	High SDI	Female	2012	1.65(81.13)
Ischemic heart disease	Deaths	High SDI	Female	2013	1.72(83.38)
Ischemic heart disease	Deaths	High SDI	Female	2014	1.78(83.79)
Ischemic heart disease	Deaths	High SDI	Female	2015	1.85(87.15)
Ischemic heart disease	Deaths	High SDI	Female	2016	1.91(89.1)
Ischemic heart disease	Deaths	High SDI	Female	2017	1.97(91.21)
Ischemic heart disease	Deaths	High SDI	Female	2018	2.03(92.92)
Ischemic heart disease	Deaths	High SDI	Female	2019	2.07(92.59)
Ischemic heart disease	Deaths	High SDI	Female	2020	2.13(95.62)
Ischemic heart disease	Deaths	High SDI	Female	2021	2.18(101.28)
Ischemic heart disease	Deaths	High SDI	Male	1991	0.09(182.45)
Ischemic heart disease	Deaths	High SDI	Male	1992	0.18(118.28)
Ischemic heart disease	Deaths	High SDI	Male	1993	0.26(194.11)
Ischemic heart disease	Deaths	High SDI	Male	1994	0.34(130.87)
Ischemic heart disease	Deaths	High SDI	Male	1995	0.43(130.88)
Ischemic heart disease	Deaths	High SDI	Male	1996	0.51(101.57)
Ischemic heart disease	Deaths	High SDI	Male	1997	0.59(90.31)
Ischemic heart disease	Deaths	High SDI	Male	1998	0.68(93.11)
Ischemic heart disease	Deaths	High SDI	Male	1999	0.77(104.63)
Ischemic heart disease	Deaths	High SDI	Male	2000	0.85(89.73)
Ischemic heart disease	Deaths	High SDI	Male	2001	0.94(89.14)
Ischemic heart disease	Deaths	High SDI	Male	2002	1.03(93.07)
Ischemic heart disease	Deaths	High SDI	Male	2003	1.12(95.02)
Ischemic heart disease	Deaths	High SDI	Male	2004	1.21(87.31)
Ischemic heart disease	Deaths	High SDI	Male	2005	1.31(91.77)
Ischemic heart disease	Deaths	High SDI	Male	2006	1.42(91.76)
Ischemic heart disease	Deaths	High SDI	Male	2007	1.53(94.21)
Ischemic heart disease	Deaths	High SDI	Male	2008	1.66(99.93)
Ischemic heart disease	Deaths	High SDI	Male	2009	1.77(103.4)
Ischemic heart disease	Deaths	High SDI	Male	2010	1.87(106.36)
Ischemic heart disease	Deaths	High SDI	Male	2011	1.96(110.77)
Ischemic heart disease	Deaths	High SDI	Male	2012	2.06(117.61)
Ischemic heart disease	Deaths	High SDI	Male	2013	2.16(126.74)
Ischemic heart disease	Deaths	High SDI	Male	2014	2.25(130.31)
Ischemic heart disease	Deaths	High SDI	Male	2015	2.35(144.5)
Ischemic heart disease	Deaths	High SDI	Male	2016	2.44(157.32)
Ischemic heart disease	Deaths	High SDI	Male	2017	2.52(170.16)
Ischemic heart disease	Deaths	High SDI	Male	2018	2.6(180.92)
Ischemic heart disease	Deaths	High SDI	Male	2019	2.67(187.46)
Ischemic heart disease	Deaths	High SDI	Male	2020	2.74(194.78)
Ischemic heart disease	Deaths	High SDI	Male	2021	2.81(225.13)
Ischemic heart disease	Deaths	Low-middle SDI	Both	1991	0.17(126.47)
Ischemic heart disease	Deaths	Low-middle SDI	Both	1992	0.35(99.36)
Ischemic heart disease	Deaths	Low-middle SDI	Both	1993	0.53(94.5)
Ischemic heart disease	Deaths	Low-middle SDI	Both	1994	0.72(90.15)
Ischemic heart disease	Deaths	Low-middle SDI	Both	1995	0.92(85.61)
Ischemic heart disease	Deaths	Low-middle SDI	Both	1996	1.11(85.57)
Ischemic heart disease	Deaths	Low-middle SDI	Both	1997	1.32(83.63)
Ischemic heart disease	Deaths	Low-middle SDI	Both	1998	1.54(82.73)
Ischemic heart disease	Deaths	Low-middle SDI	Both	1999	1.74(90.56)
Ischemic heart disease	Deaths	Low-middle SDI	Both	2000	1.95(94.15)
Ischemic heart disease	Deaths	Low-middle SDI	Both	2001	2.18(91.24)
Ischemic heart disease	Deaths	Low-middle SDI	Both	2002	2.42(89.15)
Ischemic heart disease	Deaths	Low-middle SDI	Both	2003	2.66(86.93)
Ischemic heart disease	Deaths	Low-middle SDI	Both	2004	2.88(89.17)
Ischemic heart disease	Deaths	Low-middle SDI	Both	2005	3.12(89.36)
Ischemic heart disease	Deaths	Low-middle SDI	Both	2006	3.4(85.24)
Ischemic heart disease	Deaths	Low-middle SDI	Both	2007	3.68(81.93)
Ischemic heart disease	Deaths	Low-middle SDI	Both	2008	3.97(79.93)
Ischemic heart disease	Deaths	Low-middle SDI	Both	2009	4.24(80)
Ischemic heart disease	Deaths	Low-middle SDI	Both	2010	4.54(78.59)
Ischemic heart disease	Deaths	Low-middle SDI	Both	2011	4.86(76.97)
Ischemic heart disease	Deaths	Low-middle SDI	Both	2012	5.2(74.81)
Ischemic heart disease	Deaths	Low-middle SDI	Both	2013	5.53(73.58)
Ischemic heart disease	Deaths	Low-middle SDI	Both	2014	5.89(71.83)
Ischemic heart disease	Deaths	Low-middle SDI	Both	2015	6.16(73.46)
Ischemic heart disease	Deaths	Low-middle SDI	Both	2016	6.48(73.4)
Ischemic heart disease	Deaths	Low-middle SDI	Both	2017	6.77(74.24)
Ischemic heart disease	Deaths	Low-middle SDI	Both	2018	7.14(72.83)
Ischemic heart disease	Deaths	Low-middle SDI	Both	2019	7.47(72.54)
Ischemic heart disease	Deaths	Low-middle SDI	Both	2020	7.75(73.26)
Ischemic heart disease	Deaths	Low-middle SDI	Both	2021	8.01(74.1)
Ischemic heart disease	Deaths	Low-middle SDI	Female	1991	0.08(176.75)
Ischemic heart disease	Deaths	Low-middle SDI	Female	1992	0.16(110.72)
Ischemic heart disease	Deaths	Low-middle SDI	Female	1993	0.24(114.12)
Ischemic heart disease	Deaths	Low-middle SDI	Female	1994	0.32(109.68)
Ischemic heart disease	Deaths	Low-middle SDI	Female	1995	0.41
Ischemic heart disease	Deaths	Low-middle SDI	Female	1996	0.5
Ischemic heart disease	Deaths	Low-middle SDI	Female	1997	0.59(99.47)
Ischemic heart disease	Deaths	Low-middle SDI	Female	1998	0.68(96.55)
Ischemic heart disease	Deaths	Low-middle SDI	Female	1999	0.77(104.56)
Ischemic heart disease	Deaths	Low-middle SDI	Female	2000	0.86(112.42)
Ischemic heart disease	Deaths	Low-middle SDI	Female	2001	0.96(108.62)
Ischemic heart disease	Deaths	Low-middle SDI	Female	2002	1.06(102.71)
Ischemic heart disease	Deaths	Low-middle SDI	Female	2003	1.17
Ischemic heart disease	Deaths	Low-middle SDI	Female	2004	1.26(105.2)
Ischemic heart disease	Deaths	Low-middle SDI	Female	2005	1.36(103.69)
Ischemic heart disease	Deaths	Low-middle SDI	Female	2006	1.48(97.86)
Ischemic heart disease	Deaths	Low-middle SDI	Female	2007	1.6(94.72)
Ischemic heart disease	Deaths	Low-middle SDI	Female	2008	1.72(92.51)
Ischemic heart disease	Deaths	Low-middle SDI	Female	2009	1.84(92.42)
Ischemic heart disease	Deaths	Low-middle SDI	Female	2010	1.96(90.83)
Ischemic heart disease	Deaths	Low-middle SDI	Female	2011	2.1(89.1)
Ischemic heart disease	Deaths	Low-middle SDI	Female	2012	2.26(83.89)
Ischemic heart disease	Deaths	Low-middle SDI	Female	2013	2.41(81.86)
Ischemic heart disease	Deaths	Low-middle SDI	Female	2014	2.57(79.19)
Ischemic heart disease	Deaths	Low-middle SDI	Female	2015	2.7(79.46)
Ischemic heart disease	Deaths	Low-middle SDI	Female	2016	2.85(78.59)
Ischemic heart disease	Deaths	Low-middle SDI	Female	2017	2.97(80.09)
Ischemic heart disease	Deaths	Low-middle SDI	Female	2018	3.13(78.79)
Ischemic heart disease	Deaths	Low-middle SDI	Female	2019	3.26(78.77)
Ischemic heart disease	Deaths	Low-middle SDI	Female	2020	3.38(79.96)
Ischemic heart disease	Deaths	Low-middle SDI	Female	2021	3.49(81.27)
Ischemic heart disease	Deaths	Low-middle SDI	Male	1991	0.1(102.47)
Ischemic heart disease	Deaths	Low-middle SDI	Male	1992	0.19(91.22)
Ischemic heart disease	Deaths	Low-middle SDI	Male	1993	0.29(82.46)
Ischemic heart disease	Deaths	Low-middle SDI	Male	1994	0.4(78.3)
Ischemic heart disease	Deaths	Low-middle SDI	Male	1995	0.5(75.97)
Ischemic heart disease	Deaths	Low-middle SDI	Male	1996	0.61(76.02)
Ischemic heart disease	Deaths	Low-middle SDI	Male	1997	0.73(73.63)
Ischemic heart disease	Deaths	Low-middle SDI	Male	1998	0.85(73.71)
Ischemic heart disease	Deaths	Low-middle SDI	Male	1999	0.96(81.25)
Ischemic heart disease	Deaths	Low-middle SDI	Male	2000	1.08(82.87)
Ischemic heart disease	Deaths	Low-middle SDI	Male	2001	1.21(80.51)
Ischemic heart disease	Deaths	Low-middle SDI	Male	2002	1.34(80.24)
Ischemic heart disease	Deaths	Low-middle SDI	Male	2003	1.48(77.94)
Ischemic heart disease	Deaths	Low-middle SDI	Male	2004	1.61(79.24)
Ischemic heart disease	Deaths	Low-middle SDI	Male	2005	1.75(80.21)
Ischemic heart disease	Deaths	Low-middle SDI	Male	2006	1.9(77.03)
Ischemic heart disease	Deaths	Low-middle SDI	Male	2007	2.07(73.77)
Ischemic heart disease	Deaths	Low-middle SDI	Male	2008	2.23(71.96)
Ischemic heart disease	Deaths	Low-middle SDI	Male	2009	2.39(72.1)
Ischemic heart disease	Deaths	Low-middle SDI	Male	2010	2.56(70.83)
Ischemic heart disease	Deaths	Low-middle SDI	Male	2011	2.74(69.34)
Ischemic heart disease	Deaths	Low-middle SDI	Male	2012	2.92(68.65)
Ischemic heart disease	Deaths	Low-middle SDI	Male	2013	3.1(67.87)
Ischemic heart disease	Deaths	Low-middle SDI	Male	2014	3.3(66.64)
Ischemic heart disease	Deaths	Low-middle SDI	Male	2015	3.44(68.99)
Ischemic heart disease	Deaths	Low-middle SDI	Male	2016	3.61(69.41)
Ischemic heart disease	Deaths	Low-middle SDI	Male	2017	3.78(69.87)
Ischemic heart disease	Deaths	Low-middle SDI	Male	2018	4(68.42)
Ischemic heart disease	Deaths	Low-middle SDI	Male	2019	4.19(68)
Ischemic heart disease	Deaths	Low-middle SDI	Male	2020	4.35(68.44)
Ischemic heart disease	Deaths	Low-middle SDI	Male	2021	4.5(69.01)
Ischemic heart disease	Deaths	Low SDI	Both	1991	0.06(119.25)
Ischemic heart disease	Deaths	Low SDI	Both	1992	0.12(117.93)
Ischemic heart disease	Deaths	Low SDI	Both	1993	0.18(113.67)
Ischemic heart disease	Deaths	Low SDI	Both	1994	0.25(99.95)
Ischemic heart disease	Deaths	Low SDI	Both	1995	0.32
Ischemic heart disease	Deaths	Low SDI	Both	1996	0.39(107.03)
Ischemic heart disease	Deaths	Low SDI	Both	1997	0.46(107.11)
Ischemic heart disease	Deaths	Low SDI	Both	1998	0.54(107.02)
Ischemic heart disease	Deaths	Low SDI	Both	1999	0.62(115.97)
Ischemic heart disease	Deaths	Low SDI	Both	2000	0.69(117.94)
Ischemic heart disease	Deaths	Low SDI	Both	2001	0.77(119.34)
Ischemic heart disease	Deaths	Low SDI	Both	2002	0.85(120.64)
Ischemic heart disease	Deaths	Low SDI	Both	2003	0.94(121.62)
Ischemic heart disease	Deaths	Low SDI	Both	2004	1.02(128.24)
Ischemic heart disease	Deaths	Low SDI	Both	2005	1.1(135.3)
Ischemic heart disease	Deaths	Low SDI	Both	2006	1.19(133.01)
Ischemic heart disease	Deaths	Low SDI	Both	2007	1.29(128.93)
Ischemic heart disease	Deaths	Low SDI	Both	2008	1.39(125.62)
Ischemic heart disease	Deaths	Low SDI	Both	2009	1.5(124.48)
Ischemic heart disease	Deaths	Low SDI	Both	2010	1.61(122.37)
Ischemic heart disease	Deaths	Low SDI	Both	2011	1.73(117.71)
Ischemic heart disease	Deaths	Low SDI	Both	2012	1.87(111.18)
Ischemic heart disease	Deaths	Low SDI	Both	2013	2(108.82)
Ischemic heart disease	Deaths	Low SDI	Both	2014	2.14(107.01)
Ischemic heart disease	Deaths	Low SDI	Both	2015	2.27(107.48)
Ischemic heart disease	Deaths	Low SDI	Both	2016	2.39(108.25)
Ischemic heart disease	Deaths	Low SDI	Both	2017	2.5(112.26)
Ischemic heart disease	Deaths	Low SDI	Both	2018	2.64(112.91)
Ischemic heart disease	Deaths	Low SDI	Both	2019	2.79(112.38)
Ischemic heart disease	Deaths	Low SDI	Both	2020	2.93(113.04)
Ischemic heart disease	Deaths	Low SDI	Both	2021	3.06(115.44)
Ischemic heart disease	Deaths	Low SDI	Female	1991	0.02(131.26)
Ischemic heart disease	Deaths	Low SDI	Female	1992	0.05(120)
Ischemic heart disease	Deaths	Low SDI	Female	1993	0.08(122.62)
Ischemic heart disease	Deaths	Low SDI	Female	1994	0.11(108.73)
Ischemic heart disease	Deaths	Low SDI	Female	1995	0.14(106.79)
Ischemic heart disease	Deaths	Low SDI	Female	1996	0.17(115.66)
Ischemic heart disease	Deaths	Low SDI	Female	1997	0.2(121.35)
Ischemic heart disease	Deaths	Low SDI	Female	1998	0.23(122.57)
Ischemic heart disease	Deaths	Low SDI	Female	1999	0.27(126.49)
Ischemic heart disease	Deaths	Low SDI	Female	2000	0.3(126.56)
Ischemic heart disease	Deaths	Low SDI	Female	2001	0.34(126.22)
Ischemic heart disease	Deaths	Low SDI	Female	2002	0.37(122.84)
Ischemic heart disease	Deaths	Low SDI	Female	2003	0.41(126.6)
Ischemic heart disease	Deaths	Low SDI	Female	2004	0.44(137.96)
Ischemic heart disease	Deaths	Low SDI	Female	2005	0.48(145.3)
Ischemic heart disease	Deaths	Low SDI	Female	2006	0.52(142.25)
Ischemic heart disease	Deaths	Low SDI	Female	2007	0.56(141.86)
Ischemic heart disease	Deaths	Low SDI	Female	2008	0.6(137.42)
Ischemic heart disease	Deaths	Low SDI	Female	2009	0.65(137.73)
Ischemic heart disease	Deaths	Low SDI	Female	2010	0.69(138.02)
Ischemic heart disease	Deaths	Low SDI	Female	2011	0.75(130.17)
Ischemic heart disease	Deaths	Low SDI	Female	2012	0.82(116.53)
Ischemic heart disease	Deaths	Low SDI	Female	2013	0.87(115.54)
Ischemic heart disease	Deaths	Low SDI	Female	2014	0.93(113.22)
Ischemic heart disease	Deaths	Low SDI	Female	2015	0.98(115.47)
Ischemic heart disease	Deaths	Low SDI	Female	2016	1.03(116.97)
Ischemic heart disease	Deaths	Low SDI	Female	2017	1.08(123.75)
Ischemic heart disease	Deaths	Low SDI	Female	2018	1.14(123.45)
Ischemic heart disease	Deaths	Low SDI	Female	2019	1.2(124.23)
Ischemic heart disease	Deaths	Low SDI	Female	2020	1.26(126.06)
Ischemic heart disease	Deaths	Low SDI	Female	2021	1.31(127.76)
Ischemic heart disease	Deaths	Low SDI	Male	1991	0.03(111.88)
Ischemic heart disease	Deaths	Low SDI	Male	1992	0.07(116.85)
Ischemic heart disease	Deaths	Low SDI	Male	1993	0.1(108.14)
Ischemic heart disease	Deaths	Low SDI	Male	1994	0.14(94.37)
Ischemic heart disease	Deaths	Low SDI	Male	1995	0.18(96.05)
Ischemic heart disease	Deaths	Low SDI	Male	1996	0.22(101.4)
Ischemic heart disease	Deaths	Low SDI	Male	1997	0.26(98.41)
Ischemic heart disease	Deaths	Low SDI	Male	1998	0.31(97.63)
Ischemic heart disease	Deaths	Low SDI	Male	1999	0.35(109)
Ischemic heart disease	Deaths	Low SDI	Male	2000	0.39(112)
Ischemic heart disease	Deaths	Low SDI	Male	2001	0.43(114.42)
Ischemic heart disease	Deaths	Low SDI	Male	2002	0.48(118.88)
Ischemic heart disease	Deaths	Low SDI	Male	2003	0.53(117.91)
Ischemic heart disease	Deaths	Low SDI	Male	2004	0.58(121.53)
Ischemic heart disease	Deaths	Low SDI	Male	2005	0.62(128.36)
Ischemic heart disease	Deaths	Low SDI	Male	2006	0.67(126.54)
Ischemic heart disease	Deaths	Low SDI	Male	2007	0.73(120.4)
Ischemic heart disease	Deaths	Low SDI	Male	2008	0.79(117.74)
Ischemic heart disease	Deaths	Low SDI	Male	2009	0.85(115.83)
Ischemic heart disease	Deaths	Low SDI	Male	2010	0.91(112.56)
Ischemic heart disease	Deaths	Low SDI	Male	2011	0.98(109.58)
Ischemic heart disease	Deaths	Low SDI	Male	2012	1.05(107.2)
Ischemic heart disease	Deaths	Low SDI	Male	2013	1.13(104.01)
Ischemic heart disease	Deaths	Low SDI	Male	2014	1.21(102.51)
Ischemic heart disease	Deaths	Low SDI	Male	2015	1.28(101.93)
Ischemic heart disease	Deaths	Low SDI	Male	2016	1.36(102.26)
Ischemic heart disease	Deaths	Low SDI	Male	2017	1.42(104.73)
Ischemic heart disease	Deaths	Low SDI	Male	2018	1.5(105.86)
Ischemic heart disease	Deaths	Low SDI	Male	2019	1.59(104.67)
Ischemic heart disease	Deaths	Low SDI	Male	2020	1.67(104.73)
Ischemic heart disease	Deaths	Low SDI	Male	2021	1.74(107.43)
Ischemic heart disease	Deaths	Middle SDI	Both	1991	0.23(74.67)
Ischemic heart disease	Deaths	Middle SDI	Both	1992	0.44(62.29)
Ischemic heart disease	Deaths	Middle SDI	Both	1993	0.64(60.57)
Ischemic heart disease	Deaths	Middle SDI	Both	1994	0.84(61.18)
Ischemic heart disease	Deaths	Middle SDI	Both	1995	1.05(59.85)
Ischemic heart disease	Deaths	Middle SDI	Both	1996	1.25(59.9)
Ischemic heart disease	Deaths	Middle SDI	Both	1997	1.45(62.18)
Ischemic heart disease	Deaths	Middle SDI	Both	1998	1.68(62.17)
Ischemic heart disease	Deaths	Middle SDI	Both	1999	1.91(63.89)
Ischemic heart disease	Deaths	Middle SDI	Both	2000	2.17(62.6)
Ischemic heart disease	Deaths	Middle SDI	Both	2001	2.46(61.63)
Ischemic heart disease	Deaths	Middle SDI	Both	2002	2.76(60.4)
Ischemic heart disease	Deaths	Middle SDI	Both	2003	3.09(58.39)
Ischemic heart disease	Deaths	Middle SDI	Both	2004	3.41(57.7)
Ischemic heart disease	Deaths	Middle SDI	Both	2005	3.73(58.17)
Ischemic heart disease	Deaths	Middle SDI	Both	2006	4(60.47)
Ischemic heart disease	Deaths	Middle SDI	Both	2007	4.31(60.2)
Ischemic heart disease	Deaths	Middle SDI	Both	2008	4.66(58.19)
Ischemic heart disease	Deaths	Middle SDI	Both	2009	5(56.9)
Ischemic heart disease	Deaths	Middle SDI	Both	2010	5.35(55.29)
Ischemic heart disease	Deaths	Middle SDI	Both	2011	5.67(54.09)
Ischemic heart disease	Deaths	Middle SDI	Both	2012	5.98(53.59)
Ischemic heart disease	Deaths	Middle SDI	Both	2013	6.32(52.27)
Ischemic heart disease	Deaths	Middle SDI	Both	2014	6.62(51.88)
Ischemic heart disease	Deaths	Middle SDI	Both	2015	6.9(51.97)
Ischemic heart disease	Deaths	Middle SDI	Both	2016	7.23(51.41)
Ischemic heart disease	Deaths	Middle SDI	Both	2017	7.52(51.52)
Ischemic heart disease	Deaths	Middle SDI	Both	2018	7.86(51.06)
Ischemic heart disease	Deaths	Middle SDI	Both	2019	8.22(50.59)
Ischemic heart disease	Deaths	Middle SDI	Both	2020	8.56(50.42)
Ischemic heart disease	Deaths	Middle SDI	Both	2021	8.89(50.16)
Ischemic heart disease	Deaths	Middle SDI	Female	1991	0.1(98.49)
Ischemic heart disease	Deaths	Middle SDI	Female	1992	0.19(70.22)
Ischemic heart disease	Deaths	Middle SDI	Female	1993	0.28(70.44)
Ischemic heart disease	Deaths	Middle SDI	Female	1994	0.37(71.01)
Ischemic heart disease	Deaths	Middle SDI	Female	1995	0.46(69.24)
Ischemic heart disease	Deaths	Middle SDI	Female	1996	0.55(70.64)
Ischemic heart disease	Deaths	Middle SDI	Female	1997	0.64(75.14)
Ischemic heart disease	Deaths	Middle SDI	Female	1998	0.74(74.61)
Ischemic heart disease	Deaths	Middle SDI	Female	1999	0.85(74.93)
Ischemic heart disease	Deaths	Middle SDI	Female	2000	0.97(73.41)
Ischemic heart disease	Deaths	Middle SDI	Female	2001	1.09(71.52)
Ischemic heart disease	Deaths	Middle SDI	Female	2002	1.23(68.61)
Ischemic heart disease	Deaths	Middle SDI	Female	2003	1.38(66.52)
Ischemic heart disease	Deaths	Middle SDI	Female	2004	1.52(65.75)
Ischemic heart disease	Deaths	Middle SDI	Female	2005	1.66(66.31)
Ischemic heart disease	Deaths	Middle SDI	Female	2006	1.78(68.95)
Ischemic heart disease	Deaths	Middle SDI	Female	2007	1.92(68.95)
Ischemic heart disease	Deaths	Middle SDI	Female	2008	2.07(66.45)
Ischemic heart disease	Deaths	Middle SDI	Female	2009	2.23(64.62)
Ischemic heart disease	Deaths	Middle SDI	Female	2010	2.38(62.55)
Ischemic heart disease	Deaths	Middle SDI	Female	2011	2.53(60.66)
Ischemic heart disease	Deaths	Middle SDI	Female	2012	2.67(60.15)
Ischemic heart disease	Deaths	Middle SDI	Female	2013	2.82(58.41)
Ischemic heart disease	Deaths	Middle SDI	Female	2014	2.95(57.99)
Ischemic heart disease	Deaths	Middle SDI	Female	2015	3.07(58.05)
Ischemic heart disease	Deaths	Middle SDI	Female	2016	3.22(56.93)
Ischemic heart disease	Deaths	Middle SDI	Female	2017	3.36(56.78)
Ischemic heart disease	Deaths	Middle SDI	Female	2018	3.51(56.07)
Ischemic heart disease	Deaths	Middle SDI	Female	2019	3.66(55.55)
Ischemic heart disease	Deaths	Middle SDI	Female	2020	3.81(55.5)
Ischemic heart disease	Deaths	Middle SDI	Female	2021	3.95(55.19)
Ischemic heart disease	Deaths	Middle SDI	Male	1991	0.13(62.85)
Ischemic heart disease	Deaths	Middle SDI	Male	1992	0.25(57.24)
Ischemic heart disease	Deaths	Middle SDI	Male	1993	0.36(54.55)
Ischemic heart disease	Deaths	Middle SDI	Male	1994	0.47(55.09)
Ischemic heart disease	Deaths	Middle SDI	Male	1995	0.58(53.95)
Ischemic heart disease	Deaths	Middle SDI	Male	1996	0.7(53.3)
Ischemic heart disease	Deaths	Middle SDI	Male	1997	0.81(54.5)
Ischemic heart disease	Deaths	Middle SDI	Male	1998	0.93(54.64)
Ischemic heart disease	Deaths	Middle SDI	Male	1999	1.05(56.86)
Ischemic heart disease	Deaths	Middle SDI	Male	2000	1.2(55.7)
Ischemic heart disease	Deaths	Middle SDI	Male	2001	1.36(55.16)
Ischemic heart disease	Deaths	Middle SDI	Male	2002	1.52(54.76)
Ischemic heart disease	Deaths	Middle SDI	Male	2003	1.7(52.83)
Ischemic heart disease	Deaths	Middle SDI	Male	2004	1.88(52.18)
Ischemic heart disease	Deaths	Middle SDI	Male	2005	2.05(52.57)
Ischemic heart disease	Deaths	Middle SDI	Male	2006	2.2(54.63)
Ischemic heart disease	Deaths	Middle SDI	Male	2007	2.37(54.21)
Ischemic heart disease	Deaths	Middle SDI	Male	2008	2.56(52.49)
Ischemic heart disease	Deaths	Middle SDI	Male	2009	2.75(51.51)
Ischemic heart disease	Deaths	Middle SDI	Male	2010	2.94(50.16)
Ischemic heart disease	Deaths	Middle SDI	Male	2011	3.12(49.32)
Ischemic heart disease	Deaths	Middle SDI	Male	2012	3.29(48.85)
Ischemic heart disease	Deaths	Middle SDI	Male	2013	3.47(47.78)
Ischemic heart disease	Deaths	Middle SDI	Male	2014	3.64(47.41)
Ischemic heart disease	Deaths	Middle SDI	Male	2015	3.8(47.52)
Ischemic heart disease	Deaths	Middle SDI	Male	2016	3.97(47.3)
Ischemic heart disease	Deaths	Middle SDI	Male	2017	4.13(47.55)
Ischemic heart disease	Deaths	Middle SDI	Male	2018	4.32(47.27)
Ischemic heart disease	Deaths	Middle SDI	Male	2019	4.53(46.85)
Ischemic heart disease	Deaths	Middle SDI	Male	2020	4.72(46.64)
Ischemic heart disease	Deaths	Middle SDI	Male	2021	4.9(46.41)

## Sheet: asr (2)
cause	measure	location	sex	year	nr
Ischemic heart disease	Deaths	Global	Both	1991	-0.67(-83.52)
Ischemic heart disease	Deaths	Global	Both	1992	-0.84(-40.42)
Ischemic heart disease	Deaths	Global	Both	1993	-0.04(-0.83)
Ischemic heart disease	Deaths	Global	Both	1994	-0.17(-2.94)
Ischemic heart disease	Deaths	Global	Both	1995	-0.98(-15.3)
Ischemic heart disease	Deaths	Global	Both	1996	-2.33(-35.75)
Ischemic heart disease	Deaths	Global	Both	1997	-3.65(-54.79)
Ischemic heart disease	Deaths	Global	Both	1998	-4.59(-63.1)
Ischemic heart disease	Deaths	Global	Both	1999	-4.99(-58.42)
Ischemic heart disease	Deaths	Global	Both	2000	-5.85(-62.56)
Ischemic heart disease	Deaths	Global	Both	2001	-6.53(-62.57)
Ischemic heart disease	Deaths	Global	Both	2002	-6.8(-56.52)
Ischemic heart disease	Deaths	Global	Both	2003	-7.07(-51.78)
Ischemic heart disease	Deaths	Global	Both	2004	-8.44(-60.08)
Ischemic heart disease	Deaths	Global	Both	2005	-9.22(-60.39)
Ischemic heart disease	Deaths	Global	Both	2006	-11.25(-74.39)
Ischemic heart disease	Deaths	Global	Both	2007	-12.39(-76.69)
Ischemic heart disease	Deaths	Global	Both	2008	-13(-72.71)
Ischemic heart disease	Deaths	Global	Both	2009	-14.28(-75.76)
Ischemic heart disease	Deaths	Global	Both	2010	-14.98(-72.66)
Ischemic heart disease	Deaths	Global	Both	2011	-16.08(-73.12)
Ischemic heart disease	Deaths	Global	Both	2012	-17.11(-72.79)
Ischemic heart disease	Deaths	Global	Both	2013	-18.05(-71.51)
Ischemic heart disease	Deaths	Global	Both	2014	-19.16(-71.65)
Ischemic heart disease	Deaths	Global	Both	2015	-20.64(-74.57)
Ischemic heart disease	Deaths	Global	Both	2016	-21.85(-75.1)
Ischemic heart disease	Deaths	Global	Both	2017	-23.56(-78.64)
Ischemic heart disease	Deaths	Global	Both	2018	-24.54(-77.14)
Ischemic heart disease	Deaths	Global	Both	2019	-25.75(-76.93)
Ischemic heart disease	Deaths	Global	Both	2020	-27.04(-77.88)
Ischemic heart disease	Deaths	Global	Both	2021	-27.87(-76.89)
Ischemic heart disease	Deaths	Global	Female	1991	-0.42(-136.48)
Ischemic heart disease	Deaths	Global	Female	1992	-0.58(-67.9)
Ischemic heart disease	Deaths	Global	Female	1993	-0.25(-13.3)
Ischemic heart disease	Deaths	Global	Female	1994	-0.4(-16.1)
Ischemic heart disease	Deaths	Global	Female	1995	-0.85(-30.96)
Ischemic heart disease	Deaths	Global	Female	1996	-1.5(-54.12)
Ischemic heart disease	Deaths	Global	Female	1997	-2.15(-76.12)
Ischemic heart disease	Deaths	Global	Female	1998	-2.64(-86.28)
Ischemic heart disease	Deaths	Global	Female	1999	-2.82(-76.34)
Ischemic heart disease	Deaths	Global	Female	2000	-3.41(-87.59)
Ischemic heart disease	Deaths	Global	Female	2001	-3.81(-88.41)
Ischemic heart disease	Deaths	Global	Female	2002	-3.95(-78.5)
Ischemic heart disease	Deaths	Global	Female	2003	-4.2(-74.18)
Ischemic heart disease	Deaths	Global	Female	2004	-5.03(-89.3)
Ischemic heart disease	Deaths	Global	Female	2005	-5.49(-90.12)
Ischemic heart disease	Deaths	Global	Female	2006	-6.48(-108.2)
Ischemic heart disease	Deaths	Global	Female	2007	-7.14(-113.13)
Ischemic heart disease	Deaths	Global	Female	2008	-7.54(-108.02)
Ischemic heart disease	Deaths	Global	Female	2009	-8.21(-111.61)
Ischemic heart disease	Deaths	Global	Female	2010	-8.71(-109.1)
Ischemic heart disease	Deaths	Global	Female	2011	-9.3(-108.6)
Ischemic heart disease	Deaths	Global	Female	2012	-9.84(-106.99)
Ischemic heart disease	Deaths	Global	Female	2013	-10.36(-104.69)
Ischemic heart disease	Deaths	Global	Female	2014	-10.97(-104.61)
Ischemic heart disease	Deaths	Global	Female	2015	-11.7(-107.42)
Ischemic heart disease	Deaths	Global	Female	2016	-12.34(-107.56)
Ischemic heart disease	Deaths	Global	Female	2017	-13.23(-112.34)
Ischemic heart disease	Deaths	Global	Female	2018	-13.78(-109.95)
Ischemic heart disease	Deaths	Global	Female	2019	-14.49(-110.45)
Ischemic heart disease	Deaths	Global	Female	2020	-15.19(-111.94)
Ischemic heart disease	Deaths	Global	Female	2021	-15.64(-109.6)
Ischemic heart disease	Deaths	Global	Male	1991	-0.27(-54.1)
Ischemic heart disease	Deaths	Global	Male	1992	-0.3(-24.05)
Ischemic heart disease	Deaths	Global	Male	1993	0.17(6.82)
Ischemic heart disease	Deaths	Global	Male	1994	0.17(5.17)
Ischemic heart disease	Deaths	Global	Male	1995	-0.21(-5.64)
Ischemic heart disease	Deaths	Global	Male	1996	-0.91(-24.42)
Ischemic heart disease	Deaths	Global	Male	1997	-1.6(-41.62)
Ischemic heart disease	Deaths	Global	Male	1998	-2.05(-48.75)
Ischemic heart disease	Deaths	Global	Male	1999	-2.29(-47.16)
Ischemic heart disease	Deaths	Global	Male	2000	-2.57(-47.08)
Ischemic heart disease	Deaths	Global	Male	2001	-2.86(-46.64)
Ischemic heart disease	Deaths	Global	Male	2002	-2.99(-42.82)
Ischemic heart disease	Deaths	Global	Male	2003	-3.03(-37.96)
Ischemic heart disease	Deaths	Global	Male	2004	-3.59(-42.63)
Ischemic heart disease	Deaths	Global	Male	2005	-3.92(-42.67)
Ischemic heart disease	Deaths	Global	Male	2006	-4.97(-54.37)
Ischemic heart disease	Deaths	Global	Male	2007	-5.46(-55.46)
Ischemic heart disease	Deaths	Global	Male	2008	-5.68(-52.16)
Ischemic heart disease	Deaths	Global	Male	2009	-6.31(-54.91)
Ischemic heart disease	Deaths	Global	Male	2010	-6.53(-51.65)
Ischemic heart disease	Deaths	Global	Male	2011	-7.05(-52.47)
Ischemic heart disease	Deaths	Global	Male	2012	-7.55(-52.75)
Ischemic heart disease	Deaths	Global	Male	2013	-7.99(-52.06)
Ischemic heart disease	Deaths	Global	Male	2014	-8.51(-52.33)
Ischemic heart disease	Deaths	Global	Male	2015	-9.26(-55.2)
Ischemic heart disease	Deaths	Global	Male	2016	-9.85(-55.89)
Ischemic heart disease	Deaths	Global	Male	2017	-10.68(-58.78)
Ischemic heart disease	Deaths	Global	Male	2018	-11.14(-57.76)
Ischemic heart disease	Deaths	Global	Male	2019	-11.66(-57.29)
Ischemic heart disease	Deaths	Global	Male	2020	-12.25(-57.93)
Ischemic heart disease	Deaths	Global	Male	2021	-12.63(-57.49)
Ischemic heart disease	Deaths	High-middle SDI	Both	1991	-0.07(-17.57)
Ischemic heart disease	Deaths	High-middle SDI	Both	1992	0.29(25)
Ischemic heart disease	Deaths	High-middle SDI	Both	1993	1.43(52.41)
Ischemic heart disease	Deaths	High-middle SDI	Both	1994	1.91(52.13)
Ischemic heart disease	Deaths	High-middle SDI	Both	1995	1.55(41.54)
Ischemic heart disease	Deaths	High-middle SDI	Both	1996	0.88(25.19)
Ischemic heart disease	Deaths	High-middle SDI	Both	1997	0.27(8.18)
Ischemic heart disease	Deaths	High-middle SDI	Both	1998	-0.15(-4.4)
Ischemic heart disease	Deaths	High-middle SDI	Both	1999	0.2(4.68)
Ischemic heart disease	Deaths	High-middle SDI	Both	2000	0.25(5.22)
Ischemic heart disease	Deaths	High-middle SDI	Both	2001	0.13(2.55)
Ischemic heart disease	Deaths	High-middle SDI	Both	2002	0.35(5.88)
Ischemic heart disease	Deaths	High-middle SDI	Both	2003	0.5(7.61)
Ischemic heart disease	Deaths	High-middle SDI	Both	2004	0.07(1.09)
Ischemic heart disease	Deaths	High-middle SDI	Both	2005	0.09(1.2)
Ischemic heart disease	Deaths	High-middle SDI	Both	2006	-1.05(-15.96)
Ischemic heart disease	Deaths	High-middle SDI	Both	2007	-1.59(-23.69)
Ischemic heart disease	Deaths	High-middle SDI	Both	2008	-1.84(-25.95)
Ischemic heart disease	Deaths	High-middle SDI	Both	2009	-2.51(-35.53)
Ischemic heart disease	Deaths	High-middle SDI	Both	2010	-2.74(-36.24)
Ischemic heart disease	Deaths	High-middle SDI	Both	2011	-3.46(-46.37)
Ischemic heart disease	Deaths	High-middle SDI	Both	2012	-4.1(-54.64)
Ischemic heart disease	Deaths	High-middle SDI	Both	2013	-4.7(-62.27)
Ischemic heart disease	Deaths	High-middle SDI	Both	2014	-5.29(-69.41)
Ischemic heart disease	Deaths	High-middle SDI	Both	2015	-5.91(-77.32)
Ischemic heart disease	Deaths	High-middle SDI	Both	2016	-6.53(-84.91)
Ischemic heart disease	Deaths	High-middle SDI	Both	2017	-7.22(-94.42)
Ischemic heart disease	Deaths	High-middle SDI	Both	2018	-7.66(-97.13)
Ischemic heart disease	Deaths	High-middle SDI	Both	2019	-8.14(-100.46)
Ischemic heart disease	Deaths	High-middle SDI	Both	2020	-8.64(-105.49)
Ischemic heart disease	Deaths	High-middle SDI	Both	2021	-8.99(-106.3)
Ischemic heart disease	Deaths	High-middle SDI	Female	1991	-0.08(-52.06)
Ischemic heart disease	Deaths	High-middle SDI	Female	1992	0.01(2.22)
Ischemic heart disease	Deaths	High-middle SDI	Female	1993	0.55(44.61)
Ischemic heart disease	Deaths	High-middle SDI	Female	1994	0.73(44.49)
Ischemic heart disease	Deaths	High-middle SDI	Female	1995	0.54(32.31)
Ischemic heart disease	Deaths	High-middle SDI	Female	1996	0.24(15.02)
Ischemic heart disease	Deaths	High-middle SDI	Female	1997	-0.01(-0.54)
Ischemic heart disease	Deaths	High-middle SDI	Female	1998	-0.22(-14.58)
Ischemic heart disease	Deaths	High-middle SDI	Female	1999	-0.07(-3.83)
Ischemic heart disease	Deaths	High-middle SDI	Female	2000	-0.13(-6.3)
Ischemic heart disease	Deaths	High-middle SDI	Female	2001	-0.22(-9.4)
Ischemic heart disease	Deaths	High-middle SDI	Female	2002	-0.13(-4.96)
Ischemic heart disease	Deaths	High-middle SDI	Female	2003	-0.06(-2.15)
Ischemic heart disease	Deaths	High-middle SDI	Female	2004	-0.34(-11.67)
Ischemic heart disease	Deaths	High-middle SDI	Female	2005	-0.37(-11.62)
Ischemic heart disease	Deaths	High-middle SDI	Female	2006	-0.9(-30.46)
Ischemic heart disease	Deaths	High-middle SDI	Female	2007	-1.17(-38.8)
Ischemic heart disease	Deaths	High-middle SDI	Female	2008	-1.31(-40.99)
Ischemic heart disease	Deaths	High-middle SDI	Female	2009	-1.61(-49.81)
Ischemic heart disease	Deaths	High-middle SDI	Female	2010	-1.76(-51.06)
Ischemic heart disease	Deaths	High-middle SDI	Female	2011	-2.11(-61.48)
Ischemic heart disease	Deaths	High-middle SDI	Female	2012	-2.48(-73.08)
Ischemic heart disease	Deaths	High-middle SDI	Female	2013	-2.78(-81.15)
Ischemic heart disease	Deaths	High-middle SDI	Female	2014	-3.1(-89.72)
Ischemic heart disease	Deaths	High-middle SDI	Female	2015	-3.41(-98.55)
Ischemic heart disease	Deaths	High-middle SDI	Female	2016	-3.77(-109.57)
Ischemic heart disease	Deaths	High-middle SDI	Female	2017	-4.11(-119.36)
Ischemic heart disease	Deaths	High-middle SDI	Female	2018	-4.34(-121.9)
Ischemic heart disease	Deaths	High-middle SDI	Female	2019	-4.6(-126.04)
Ischemic heart disease	Deaths	High-middle SDI	Female	2020	-4.85(-130.74)
Ischemic heart disease	Deaths	High-middle SDI	Female	2021	-4.96(-126.31)
Ischemic heart disease	Deaths	High-middle SDI	Male	1991	0.01(3.03)
Ischemic heart disease	Deaths	High-middle SDI	Male	1992	0.26(37.87)
Ischemic heart disease	Deaths	High-middle SDI	Male	1993	0.86(57.06)
Ischemic heart disease	Deaths	High-middle SDI	Male	1994	1.14(56.66)
Ischemic heart disease	Deaths	High-middle SDI	Male	1995	0.97(47)
Ischemic heart disease	Deaths	High-middle SDI	Male	1996	0.59(31.15)
Ischemic heart disease	Deaths	High-middle SDI	Male	1997	0.22(12.82)
Ischemic heart disease	Deaths	High-middle SDI	Male	1998	0.02(1.08)
Ischemic heart disease	Deaths	High-middle SDI	Male	1999	0.2(9.11)
Ischemic heart disease	Deaths	High-middle SDI	Male	2000	0.31(11.83)
Ischemic heart disease	Deaths	High-middle SDI	Male	2001	0.27(9.48)
Ischemic heart disease	Deaths	High-middle SDI	Male	2002	0.39(12.07)
Ischemic heart disease	Deaths	High-middle SDI	Male	2003	0.47(13.1)
Ischemic heart disease	Deaths	High-middle SDI	Male	2004	0.32(8.53)
Ischemic heart disease	Deaths	High-middle SDI	Male	2005	0.35(8.76)
Ischemic heart disease	Deaths	High-middle SDI	Male	2006	-0.26(-7.23)
Ischemic heart disease	Deaths	High-middle SDI	Male	2007	-0.54(-14.51)
Ischemic heart disease	Deaths	High-middle SDI	Male	2008	-0.65(-16.74)
Ischemic heart disease	Deaths	High-middle SDI	Male	2009	-1.03(-26.79)
Ischemic heart disease	Deaths	High-middle SDI	Male	2010	-1.11(-27.09)
Ischemic heart disease	Deaths	High-middle SDI	Male	2011	-1.49(-36.96)
Ischemic heart disease	Deaths	High-middle SDI	Male	2012	-1.76(-42.98)
Ischemic heart disease	Deaths	High-middle SDI	Male	2013	-2.07(-50.27)
Ischemic heart disease	Deaths	High-middle SDI	Male	2014	-2.35(-56.4)
Ischemic heart disease	Deaths	High-middle SDI	Male	2015	-2.66(-63.68)
Ischemic heart disease	Deaths	High-middle SDI	Male	2016	-2.93(-69.02)
Ischemic heart disease	Deaths	High-middle SDI	Male	2017	-3.29(-78.28)
Ischemic heart disease	Deaths	High-middle SDI	Male	2018	-3.51(-81.08)
Ischemic heart disease	Deaths	High-middle SDI	Male	2019	-3.73(-83.9)
Ischemic heart disease	Deaths	High-middle SDI	Male	2020	-4(-89.15)
Ischemic heart disease	Deaths	High-middle SDI	Male	2021	-4.23(-93.49)
Ischemic heart disease	Deaths	High SDI	Both	1991	-0.46(-742.68)
Ischemic heart disease	Deaths	High SDI	Both	1992	-1.01(-469.89)
Ischemic heart disease	Deaths	High SDI	Both	1993	-1.33(-998.02)
Ischemic heart disease	Deaths	High SDI	Both	1994	-1.92(-559.71)
Ischemic heart disease	Deaths	High SDI	Both	1995	-2.45(-527.99)
Ischemic heart disease	Deaths	High SDI	Both	1996	-3.1(-415.87)
Ischemic heart disease	Deaths	High SDI	Both	1997	-3.72(-374.73)
Ischemic heart disease	Deaths	High SDI	Both	1998	-4.21(-383.59)
Ischemic heart disease	Deaths	High SDI	Both	1999	-4.59(-427.31)
Ischemic heart disease	Deaths	High SDI	Both	2000	-5.41(-357.92)
Ischemic heart disease	Deaths	High SDI	Both	2001	-6.02(-347.84)
Ischemic heart disease	Deaths	High SDI	Both	2002	-6.55(-351.13)
Ischemic heart disease	Deaths	High SDI	Both	2003	-7.13(-345.68)
Ischemic heart disease	Deaths	High SDI	Both	2004	-7.97(-314.31)
Ischemic heart disease	Deaths	High SDI	Both	2005	-8.58(-317.58)
Ischemic heart disease	Deaths	High SDI	Both	2006	-9.27(-311.12)
Ischemic heart disease	Deaths	High SDI	Both	2007	-9.91(-310.84)
Ischemic heart disease	Deaths	High SDI	Both	2008	-10.48(-317.38)
Ischemic heart disease	Deaths	High SDI	Both	2009	-11.11(-317.61)
Ischemic heart disease	Deaths	High SDI	Both	2010	-11.77(-319.01)
Ischemic heart disease	Deaths	High SDI	Both	2011	-12.3(-328)
Ischemic heart disease	Deaths	High SDI	Both	2012	-12.82(-339.22)
Ischemic heart disease	Deaths	High SDI	Both	2013	-13.3(-353.84)
Ischemic heart disease	Deaths	High SDI	Both	2014	-13.87(-360.42)
Ischemic heart disease	Deaths	High SDI	Both	2015	-14.3(-381.96)
Ischemic heart disease	Deaths	High SDI	Both	2016	-14.75(-399.48)
Ischemic heart disease	Deaths	High SDI	Both	2017	-15.22(-418.03)
Ischemic heart disease	Deaths	High SDI	Both	2018	-15.71(-434.43)
Ischemic heart disease	Deaths	High SDI	Both	2019	-16.25(-443.29)
Ischemic heart disease	Deaths	High SDI	Both	2020	-16.71(-460.34)
Ischemic heart disease	Deaths	High SDI	Both	2021	-16.95(-498.63)
Ischemic heart disease	Deaths	High SDI	Female	1991	-0.23(-1713.28)
Ischemic heart disease	Deaths	High SDI	Female	1992	-0.49(-736.61)
Ischemic heart disease	Deaths	High SDI	Female	1993	-0.64(-54005.26)
Ischemic heart disease	Deaths	High SDI	Female	1994	-0.92(-1133.84)
Ischemic heart disease	Deaths	High SDI	Female	1995	-1.19(-874.12)
Ischemic heart disease	Deaths	High SDI	Female	1996	-1.48(-614.47)
Ischemic heart disease	Deaths	High SDI	Female	1997	-1.76(-526.85)
Ischemic heart disease	Deaths	High SDI	Female	1998	-1.99(-540.53)
Ischemic heart disease	Deaths	High SDI	Female	1999	-2.16(-632.24)
Ischemic heart disease	Deaths	High SDI	Female	2000	-2.57(-452.59)
Ischemic heart disease	Deaths	High SDI	Female	2001	-2.86(-420.83)
Ischemic heart disease	Deaths	High SDI	Female	2002	-3.12(-410.25)
Ischemic heart disease	Deaths	High SDI	Female	2003	-3.42(-386.56)
Ischemic heart disease	Deaths	High SDI	Female	2004	-3.84(-334.35)
Ischemic heart disease	Deaths	High SDI	Female	2005	-4.17(-327.95)
Ischemic heart disease	Deaths	High SDI	Female	2006	-4.52(-314.93)
Ischemic heart disease	Deaths	High SDI	Female	2007	-4.84(-309.69)
Ischemic heart disease	Deaths	High SDI	Female	2008	-5.12(-311.59)
Ischemic heart disease	Deaths	High SDI	Female	2009	-5.45(-305.38)
Ischemic heart disease	Deaths	High SDI	Female	2010	-5.81(-300.57)
Ischemic heart disease	Deaths	High SDI	Female	2011	-6.08(-307.1)
Ischemic heart disease	Deaths	High SDI	Female	2012	-6.34(-312.67)
Ischemic heart disease	Deaths	High SDI	Female	2013	-6.59(-320.25)
Ischemic heart disease	Deaths	High SDI	Female	2014	-6.86(-323.17)
Ischemic heart disease	Deaths	High SDI	Female	2015	-7.1(-334.7)
Ischemic heart disease	Deaths	High SDI	Female	2016	-7.34(-342.38)
Ischemic heart disease	Deaths	High SDI	Female	2017	-7.58(-351.05)
Ischemic heart disease	Deaths	High SDI	Female	2018	-7.82(-358.9)
Ischemic heart disease	Deaths	High SDI	Female	2019	-8.09(-361.03)
Ischemic heart disease	Deaths	High SDI	Female	2020	-8.29(-372.86)
Ischemic heart disease	Deaths	High SDI	Female	2021	-8.42(-391.38)
Ischemic heart disease	Deaths	High SDI	Male	1991	-0.24(-499.68)
Ischemic heart disease	Deaths	High SDI	Male	1992	-0.54(-364.55)
Ischemic heart disease	Deaths	High SDI	Male	1993	-0.73(-540.8)
Ischemic heart disease	Deaths	High SDI	Male	1994	-1.05(-399.84)
Ischemic heart disease	Deaths	High SDI	Male	1995	-1.32(-403.1)
Ischemic heart disease	Deaths	High SDI	Male	1996	-1.69(-335.42)
Ischemic heart disease	Deaths	High SDI	Male	1997	-2.04(-310.72)
Ischemic heart disease	Deaths	High SDI	Male	1998	-2.33(-318.65)
Ischemic heart disease	Deaths	High SDI	Male	1999	-2.55(-347.9)
Ischemic heart disease	Deaths	High SDI	Male	2000	-2.98(-315.15)
Ischemic heart disease	Deaths	High SDI	Male	2001	-3.3(-314.8)
Ischemic heart disease	Deaths	High SDI	Male	2002	-3.59(-325.47)
Ischemic heart disease	Deaths	High SDI	Male	2003	-3.9(-330.65)
Ischemic heart disease	Deaths	High SDI	Male	2004	-4.33(-312.16)
Ischemic heart disease	Deaths	High SDI	Male	2005	-4.63(-323.75)
Ischemic heart disease	Deaths	High SDI	Male	2006	-4.99(-323)
Ischemic heart disease	Deaths	High SDI	Male	2007	-5.33(-327.76)
Ischemic heart disease	Deaths	High SDI	Male	2008	-5.64(-339.81)
Ischemic heart disease	Deaths	High SDI	Male	2009	-5.96(-347.68)
Ischemic heart disease	Deaths	High SDI	Male	2010	-6.28(-357.43)
Ischemic heart disease	Deaths	High SDI	Male	2011	-6.56(-370.36)
Ischemic heart disease	Deaths	High SDI	Male	2012	-6.84(-390.48)
Ischemic heart disease	Deaths	High SDI	Male	2013	-7.1(-416.87)
Ischemic heart disease	Deaths	High SDI	Male	2014	-7.41(-429.74)
Ischemic heart disease	Deaths	High SDI	Male	2015	-7.63(-470.1)
Ischemic heart disease	Deaths	High SDI	Male	2016	-7.86(-507.65)
Ischemic heart disease	Deaths	High SDI	Male	2017	-8.12(-547.69)
Ischemic heart disease	Deaths	High SDI	Male	2018	-8.39(-583.55)
Ischemic heart disease	Deaths	High SDI	Male	2019	-8.68(-609.04)
Ischemic heart disease	Deaths	High SDI	Male	2020	-8.95(-637.16)
Ischemic heart disease	Deaths	High SDI	Male	2021	-9.09(-728.22)
Ischemic heart disease	Deaths	Low-middle SDI	Both	1991	-0.07(-50.95)
Ischemic heart disease	Deaths	Low-middle SDI	Both	1992	-0.07(-18.58)
Ischemic heart disease	Deaths	Low-middle SDI	Both	1993	-0.07(-12.74)
Ischemic heart disease	Deaths	Low-middle SDI	Both	1994	-0.06(-7.37)
Ischemic heart disease	Deaths	Low-middle SDI	Both	1995	-0.01(-0.89)
Ischemic heart disease	Deaths	Low-middle SDI	Both	1996	0(-0.07)
Ischemic heart disease	Deaths	Low-middle SDI	Both	1997	0.04(2.48)
Ischemic heart disease	Deaths	Low-middle SDI	Both	1998	0.07(3.55)
Ischemic heart disease	Deaths	Low-middle SDI	Both	1999	-0.11(-5.73)
Ischemic heart disease	Deaths	Low-middle SDI	Both	2000	-0.22(-10.49)
Ischemic heart disease	Deaths	Low-middle SDI	Both	2001	-0.2(-8.19)
Ischemic heart disease	Deaths	Low-middle SDI	Both	2002	-0.18(-6.8)
Ischemic heart disease	Deaths	Low-middle SDI	Both	2003	-0.16(-5.17)
Ischemic heart disease	Deaths	Low-middle SDI	Both	2004	-0.29(-8.82)
Ischemic heart disease	Deaths	Low-middle SDI	Both	2005	-0.34(-9.83)
Ischemic heart disease	Deaths	Low-middle SDI	Both	2006	-0.23(-5.75)
Ischemic heart disease	Deaths	Low-middle SDI	Both	2007	-0.11(-2.52)
Ischemic heart disease	Deaths	Low-middle SDI	Both	2008	-0.03(-0.7)
Ischemic heart disease	Deaths	Low-middle SDI	Both	2009	-0.08(-1.44)
Ischemic heart disease	Deaths	Low-middle SDI	Both	2010	-0.02(-0.37)
Ischemic heart disease	Deaths	Low-middle SDI	Both	2011	0.05(0.83)
Ischemic heart disease	Deaths	Low-middle SDI	Both	2012	0.19(2.75)
Ischemic heart disease	Deaths	Low-middle SDI	Both	2013	0.25(3.31)
Ischemic heart disease	Deaths	Low-middle SDI	Both	2014	0.41(4.96)
Ischemic heart disease	Deaths	Low-middle SDI	Both	2015	0.23(2.7)
Ischemic heart disease	Deaths	Low-middle SDI	Both	2016	0.19(2.18)
Ischemic heart disease	Deaths	Low-middle SDI	Both	2017	0.02(0.24)
Ischemic heart disease	Deaths	Low-middle SDI	Both	2018	0.13(1.28)
Ischemic heart disease	Deaths	Low-middle SDI	Both	2019	0.08(0.76)
Ischemic heart disease	Deaths	Low-middle SDI	Both	2020	-0.06(-0.58)
Ischemic heart disease	Deaths	Low-middle SDI	Both	2021	-0.17(-1.61)
Ischemic heart disease	Deaths	Low-middle SDI	Female	1991	-0.05(-117.57)
Ischemic heart disease	Deaths	Low-middle SDI	Female	1992	-0.05(-35.9)
Ischemic heart disease	Deaths	Low-middle SDI	Female	1993	-0.08(-39.77)
Ischemic heart disease	Deaths	Low-middle SDI	Female	1994	-0.1(-34.48)
Ischemic heart disease	Deaths	Low-middle SDI	Female	1995	-0.09(-22)
Ischemic heart disease	Deaths	Low-middle SDI	Female	1996	-0.1(-20.72)
Ischemic heart disease	Deaths	Low-middle SDI	Female	1997	-0.12(-19.93)
Ischemic heart disease	Deaths	Low-middle SDI	Female	1998	-0.12(-17.04)
Ischemic heart disease	Deaths	Low-middle SDI	Female	1999	-0.2(-27.6)
Ischemic heart disease	Deaths	Low-middle SDI	Female	2000	-0.29(-38.58)
Ischemic heart disease	Deaths	Low-middle SDI	Female	2001	-0.32(-35.82)
Ischemic heart disease	Deaths	Low-middle SDI	Female	2002	-0.31(-30.2)
Ischemic heart disease	Deaths	Low-middle SDI	Female	2003	-0.34(-29.46)
Ischemic heart disease	Deaths	Low-middle SDI	Female	2004	-0.44(-36.39)
Ischemic heart disease	Deaths	Low-middle SDI	Female	2005	-0.47(-35.64)
Ischemic heart disease	Deaths	Low-middle SDI	Female	2006	-0.44(-29.27)
Ischemic heart disease	Deaths	Low-middle SDI	Female	2007	-0.44(-26.09)
Ischemic heart disease	Deaths	Low-middle SDI	Female	2008	-0.45(-23.93)
Ischemic heart disease	Deaths	Low-middle SDI	Female	2009	-0.49(-24.6)
Ischemic heart disease	Deaths	Low-middle SDI	Female	2010	-0.5(-23.33)
Ischemic heart disease	Deaths	Low-middle SDI	Female	2011	-0.52(-22.1)
Ischemic heart disease	Deaths	Low-middle SDI	Female	2012	-0.43(-15.9)
Ischemic heart disease	Deaths	Low-middle SDI	Female	2013	-0.41(-14.1)
Ischemic heart disease	Deaths	Low-middle SDI	Female	2014	-0.36(-11.03)
Ischemic heart disease	Deaths	Low-middle SDI	Female	2015	-0.39(-11.57)
Ischemic heart disease	Deaths	Low-middle SDI	Female	2016	-0.4(-10.95)
Ischemic heart disease	Deaths	Low-middle SDI	Female	2017	-0.51(-13.86)
Ischemic heart disease	Deaths	Low-middle SDI	Female	2018	-0.51(-12.78)
Ischemic heart disease	Deaths	Low-middle SDI	Female	2019	-0.56(-13.63)
Ischemic heart disease	Deaths	Low-middle SDI	Female	2020	-0.66(-15.7)
Ischemic heart disease	Deaths	Low-middle SDI	Female	2021	-0.76(-17.59)
Ischemic heart disease	Deaths	Low-middle SDI	Male	1991	-0.02(-19.19)
Ischemic heart disease	Deaths	Low-middle SDI	Male	1992	-0.01(-6.28)
Ischemic heart disease	Deaths	Low-middle SDI	Male	1993	0.01(3.87)
Ischemic heart disease	Deaths	Low-middle SDI	Male	1994	0.05(9.19)
Ischemic heart disease	Deaths	Low-middle SDI	Male	1995	0.09(13.04)
Ischemic heart disease	Deaths	Low-middle SDI	Male	1996	0.11(13.68)
Ischemic heart disease	Deaths	Low-middle SDI	Male	1997	0.17(16.92)
Ischemic heart disease	Deaths	Low-middle SDI	Male	1998	0.2(17.34)
Ischemic heart disease	Deaths	Low-middle SDI	Male	1999	0.11(9.23)
Ischemic heart disease	Deaths	Low-middle SDI	Male	2000	0.1(7.39)
Ischemic heart disease	Deaths	Low-middle SDI	Male	2001	0.14(9.44)
Ischemic heart disease	Deaths	Low-middle SDI	Male	2002	0.15(9.12)
Ischemic heart disease	Deaths	Low-middle SDI	Male	2003	0.21(11.04)
Ischemic heart disease	Deaths	Low-middle SDI	Male	2004	0.18(8.91)
Ischemic heart disease	Deaths	Low-middle SDI	Male	2005	0.16(7.31)
Ischemic heart disease	Deaths	Low-middle SDI	Male	2006	0.25(10.15)
Ischemic heart disease	Deaths	Low-middle SDI	Male	2007	0.37(13.12)
Ischemic heart disease	Deaths	Low-middle SDI	Male	2008	0.45(14.66)
Ischemic heart disease	Deaths	Low-middle SDI	Male	2009	0.46(13.92)
Ischemic heart disease	Deaths	Low-middle SDI	Male	2010	0.54(14.82)
Ischemic heart disease	Deaths	Low-middle SDI	Male	2011	0.63(15.92)
Ischemic heart disease	Deaths	Low-middle SDI	Male	2012	0.68(15.96)
Ischemic heart disease	Deaths	Low-middle SDI	Male	2013	0.73(15.9)
Ischemic heart disease	Deaths	Low-middle SDI	Male	2014	0.83(16.81)
Ischemic heart disease	Deaths	Low-middle SDI	Male	2015	0.69(13.84)
Ischemic heart disease	Deaths	Low-middle SDI	Male	2016	0.66(12.71)
Ischemic heart disease	Deaths	Low-middle SDI	Male	2017	0.61(11.28)
Ischemic heart disease	Deaths	Low-middle SDI	Male	2018	0.71(12.17)
Ischemic heart disease	Deaths	Low-middle SDI	Male	2019	0.73(11.79)
Ischemic heart disease	Deaths	Low-middle SDI	Male	2020	0.69(10.87)
Ischemic heart disease	Deaths	Low-middle SDI	Male	2021	0.68(10.4)
Ischemic heart disease	Deaths	Low SDI	Both	1991	-0.01(-16.16)
Ischemic heart disease	Deaths	Low SDI	Both	1992	-0.01(-10.72)
Ischemic heart disease	Deaths	Low SDI	Both	1993	-0.01(-3.14)
Ischemic heart disease	Deaths	Low SDI	Both	1994	0.03(11.14)
Ischemic heart disease	Deaths	Low SDI	Both	1995	0.04(13.32)
Ischemic heart disease	Deaths	Low SDI	Both	1996	0.03(9.37)
Ischemic heart disease	Deaths	Low SDI	Both	1997	0.04(9.82)
Ischemic heart disease	Deaths	Low SDI	Both	1998	0.05(10.07)
Ischemic heart disease	Deaths	Low SDI	Both	1999	0.01(2.31)
Ischemic heart disease	Deaths	Low SDI	Both	2000	0(0.14)
Ischemic heart disease	Deaths	Low SDI	Both	2001	-0.01(-2.01)
Ischemic heart disease	Deaths	Low SDI	Both	2002	-0.03(-4.17)
Ischemic heart disease	Deaths	Low SDI	Both	2003	-0.04(-5.69)
Ischemic heart disease	Deaths	Low SDI	Both	2004	-0.1(-12.25)
Ischemic heart disease	Deaths	Low SDI	Both	2005	-0.16(-19.42)
Ischemic heart disease	Deaths	Low SDI	Both	2006	-0.17(-18.9)
Ischemic heart disease	Deaths	Low SDI	Both	2007	-0.17(-16.63)
Ischemic heart disease	Deaths	Low SDI	Both	2008	-0.16(-14.78)
Ischemic heart disease	Deaths	Low SDI	Both	2009	-0.18(-14.61)
Ischemic heart disease	Deaths	Low SDI	Both	2010	-0.18(-13.4)
Ischemic heart disease	Deaths	Low SDI	Both	2011	-0.15(-10.02)
Ischemic heart disease	Deaths	Low SDI	Both	2012	-0.08(-4.77)
Ischemic heart disease	Deaths	Low SDI	Both	2013	-0.06(-3.35)
Ischemic heart disease	Deaths	Low SDI	Both	2014	-0.04(-1.8)
Ischemic heart disease	Deaths	Low SDI	Both	2015	-0.04(-2.07)
Ischemic heart disease	Deaths	Low SDI	Both	2016	-0.07(-3.21)
Ischemic heart disease	Deaths	Low SDI	Both	2017	-0.17(-7.59)
Ischemic heart disease	Deaths	Low SDI	Both	2018	-0.2(-8.66)
Ischemic heart disease	Deaths	Low SDI	Both	2019	-0.22(-8.73)
Ischemic heart disease	Deaths	Low SDI	Both	2020	-0.24(-9.25)
Ischemic heart disease	Deaths	Low SDI	Both	2021	-0.28(-10.67)
Ischemic heart disease	Deaths	Low SDI	Female	1991	-0.01(-30.37)
Ischemic heart disease	Deaths	Low SDI	Female	1992	-0.01(-15.07)
Ischemic heart disease	Deaths	Low SDI	Female	1993	-0.01(-13.78)
Ischemic heart disease	Deaths	Low SDI	Female	1994	0(1.44)
Ischemic heart disease	Deaths	Low SDI	Female	1995	0.01(5.78)
Ischemic heart disease	Deaths	Low SDI	Female	1996	0(-0.28)
Ischemic heart disease	Deaths	Low SDI	Female	1997	-0.01(-5.08)
Ischemic heart disease	Deaths	Low SDI	Female	1998	-0.01(-6.6)
Ischemic heart disease	Deaths	Low SDI	Female	1999	-0.02(-11.02)
Ischemic heart disease	Deaths	Low SDI	Female	2000	-0.03(-12.38)
Ischemic heart disease	Deaths	Low SDI	Female	2001	-0.04(-13.56)
Ischemic heart disease	Deaths	Low SDI	Female	2002	-0.04(-11.65)
Ischemic heart disease	Deaths	Low SDI	Female	2003	-0.05(-15.67)
Ischemic heart disease	Deaths	Low SDI	Female	2004	-0.09(-27.01)
Ischemic heart disease	Deaths	Low SDI	Female	2005	-0.12(-34.96)
Ischemic heart disease	Deaths	Low SDI	Female	2006	-0.12(-33.63)
Ischemic heart disease	Deaths	Low SDI	Female	2007	-0.14(-34.73)
Ischemic heart disease	Deaths	Low SDI	Female	2008	-0.14(-31.72)
Ischemic heart disease	Deaths	Low SDI	Female	2009	-0.16(-33.05)
Ischemic heart disease	Deaths	Low SDI	Female	2010	-0.17(-34.22)
Ischemic heart disease	Deaths	Low SDI	Female	2011	-0.16(-27.58)
Ischemic heart disease	Deaths	Low SDI	Female	2012	-0.11(-15)
Ischemic heart disease	Deaths	Low SDI	Female	2013	-0.11(-14.61)
Ischemic heart disease	Deaths	Low SDI	Female	2014	-0.1(-12.14)
Ischemic heart disease	Deaths	Low SDI	Female	2015	-0.12(-14.1)
Ischemic heart disease	Deaths	Low SDI	Female	2016	-0.14(-15.96)
Ischemic heart disease	Deaths	Low SDI	Female	2017	-0.2(-23.27)
Ischemic heart disease	Deaths	Low SDI	Female	2018	-0.22(-23.48)
Ischemic heart disease	Deaths	Low SDI	Female	2019	-0.24(-24.78)
Ischemic heart disease	Deaths	Low SDI	Female	2020	-0.26(-26.56)
Ischemic heart disease	Deaths	Low SDI	Female	2021	-0.28(-27.61)
Ischemic heart disease	Deaths	Low SDI	Male	1991	0(-6.86)
Ischemic heart disease	Deaths	Low SDI	Male	1992	0(-7.23)
Ischemic heart disease	Deaths	Low SDI	Male	1993	0(4.27)
Ischemic heart disease	Deaths	Low SDI	Male	1994	0.03(17.95)
Ischemic heart disease	Deaths	Low SDI	Male	1995	0.04(19.05)
Ischemic heart disease	Deaths	Low SDI	Male	1996	0.04(16.5)
Ischemic heart disease	Deaths	Low SDI	Male	1997	0.05(19.78)
Ischemic heart disease	Deaths	Low SDI	Male	1998	0.07(21)
Ischemic heart disease	Deaths	Low SDI	Male	1999	0.04(12.05)
Ischemic heart disease	Deaths	Low SDI	Male	2000	0.03(9.66)
Ischemic heart disease	Deaths	Low SDI	Male	2001	0.03(7.16)
Ischemic heart disease	Deaths	Low SDI	Male	2002	0.01(2.58)
Ischemic heart disease	Deaths	Low SDI	Male	2003	0.01(2.57)
Ischemic heart disease	Deaths	Low SDI	Male	2004	-0.01(-1.1)
Ischemic heart disease	Deaths	Low SDI	Male	2005	-0.04(-7.59)
Ischemic heart disease	Deaths	Low SDI	Male	2006	-0.04(-7.59)
Ischemic heart disease	Deaths	Low SDI	Male	2007	-0.02(-3.71)
Ischemic heart disease	Deaths	Low SDI	Male	2008	-0.02(-2.53)
Ischemic heart disease	Deaths	Low SDI	Male	2009	-0.01(-1.66)
Ischemic heart disease	Deaths	Low SDI	Male	2010	0(0.58)
Ischemic heart disease	Deaths	Low SDI	Male	2011	0.02(2.28)
Ischemic heart disease	Deaths	Low SDI	Male	2012	0.03(3.48)
Ischemic heart disease	Deaths	Low SDI	Male	2013	0.06(5.39)
Ischemic heart disease	Deaths	Low SDI	Male	2014	0.07(6.32)
Ischemic heart disease	Deaths	Low SDI	Male	2015	0.09(6.97)
Ischemic heart disease	Deaths	Low SDI	Male	2016	0.08(6.21)
Ischemic heart disease	Deaths	Low SDI	Male	2017	0.05(3.45)
Ischemic heart disease	Deaths	Low SDI	Male	2018	0.03(2)
Ischemic heart disease	Deaths	Low SDI	Male	2019	0.04(2.49)
Ischemic heart disease	Deaths	Low SDI	Male	2020	0.04(2.62)
Ischemic heart disease	Deaths	Low SDI	Male	2021	0.02(1.28)
Ischemic heart disease	Deaths	Middle SDI	Both	1991	-0.05(-14.98)
Ischemic heart disease	Deaths	Middle SDI	Both	1992	0.01(0.79)
Ischemic heart disease	Deaths	Middle SDI	Both	1993	0.01(1.02)
Ischemic heart disease	Deaths	Middle SDI	Both	1994	-0.03(-2.16)
Ischemic heart disease	Deaths	Middle SDI	Both	1995	-0.02(-1.28)
Ischemic heart disease	Deaths	Middle SDI	Both	1996	-0.05(-2.57)
Ischemic heart disease	Deaths	Middle SDI	Both	1997	-0.18(-7.64)
Ischemic heart disease	Deaths	Middle SDI	Both	1998	-0.22(-8.32)
Ischemic heart disease	Deaths	Middle SDI	Both	1999	-0.35(-11.62)
Ischemic heart disease	Deaths	Middle SDI	Both	2000	-0.31(-9.04)
Ischemic heart disease	Deaths	Middle SDI	Both	2001	-0.28(-6.94)
Ischemic heart disease	Deaths	Middle SDI	Both	2002	-0.2(-4.42)
Ischemic heart disease	Deaths	Middle SDI	Both	2003	-0.04(-0.78)
Ischemic heart disease	Deaths	Middle SDI	Both	2004	0.02(0.34)
Ischemic heart disease	Deaths	Middle SDI	Both	2005	-0.04(-0.64)
Ischemic heart disease	Deaths	Middle SDI	Both	2006	-0.36(-5.51)
Ischemic heart disease	Deaths	Middle SDI	Both	2007	-0.47(-6.57)
Ischemic heart disease	Deaths	Middle SDI	Both	2008	-0.36(-4.51)
Ischemic heart disease	Deaths	Middle SDI	Both	2009	-0.32(-3.69)
Ischemic heart disease	Deaths	Middle SDI	Both	2010	-0.22(-2.3)
Ischemic heart disease	Deaths	Middle SDI	Both	2011	-0.2(-1.91)
Ischemic heart disease	Deaths	Middle SDI	Both	2012	-0.31(-2.74)
Ischemic heart disease	Deaths	Middle SDI	Both	2013	-0.26(-2.16)
Ischemic heart disease	Deaths	Middle SDI	Both	2014	-0.43(-3.34)
Ischemic heart disease	Deaths	Middle SDI	Both	2015	-0.68(-5.13)
Ischemic heart disease	Deaths	Middle SDI	Both	2016	-0.79(-5.64)
Ischemic heart disease	Deaths	Middle SDI	Both	2017	-1.08(-7.38)
Ischemic heart disease	Deaths	Middle SDI	Both	2018	-1.2(-7.81)
Ischemic heart disease	Deaths	Middle SDI	Both	2019	-1.33(-8.19)
Ischemic heart disease	Deaths	Middle SDI	Both	2020	-1.5(-8.81)
Ischemic heart disease	Deaths	Middle SDI	Both	2021	-1.59(-8.99)
Ischemic heart disease	Deaths	Middle SDI	Female	1991	-0.05(-54.33)
Ischemic heart disease	Deaths	Middle SDI	Female	1992	-0.04(-13.76)
Ischemic heart disease	Deaths	Middle SDI	Female	1993	-0.07(-16.92)
Ischemic heart disease	Deaths	Middle SDI	Female	1994	-0.11(-20.11)
Ischemic heart disease	Deaths	Middle SDI	Female	1995	-0.12(-18.3)
Ischemic heart disease	Deaths	Middle SDI	Female	1996	-0.17(-21.7)
Ischemic heart disease	Deaths	Middle SDI	Female	1997	-0.26(-30.76)
Ischemic heart disease	Deaths	Middle SDI	Female	1998	-0.31(-30.84)
Ischemic heart disease	Deaths	Middle SDI	Female	1999	-0.36(-31.82)
Ischemic heart disease	Deaths	Middle SDI	Female	2000	-0.38(-28.9)
Ischemic heart disease	Deaths	Middle SDI	Female	2001	-0.39(-25.21)
Ischemic heart disease	Deaths	Middle SDI	Female	2002	-0.35(-19.68)
Ischemic heart disease	Deaths	Middle SDI	Female	2003	-0.33(-15.8)
Ischemic heart disease	Deaths	Middle SDI	Female	2004	-0.34(-14.5)
Ischemic heart disease	Deaths	Middle SDI	Female	2005	-0.39(-15.64)
Ischemic heart disease	Deaths	Middle SDI	Female	2006	-0.55(-21.11)
Ischemic heart disease	Deaths	Middle SDI	Female	2007	-0.63(-22.75)
Ischemic heart disease	Deaths	Middle SDI	Female	2008	-0.62(-20)
Ischemic heart disease	Deaths	Middle SDI	Female	2009	-0.63(-18.33)
Ischemic heart disease	Deaths	Middle SDI	Female	2010	-0.62(-16.3)
Ischemic heart disease	Deaths	Middle SDI	Female	2011	-0.62(-14.83)
Ischemic heart disease	Deaths	Middle SDI	Female	2012	-0.7(-15.8)
Ischemic heart disease	Deaths	Middle SDI	Female	2013	-0.71(-14.62)
Ischemic heart disease	Deaths	Middle SDI	Female	2014	-0.82(-16.08)
Ischemic heart disease	Deaths	Middle SDI	Female	2015	-0.96(-18.15)
Ischemic heart disease	Deaths	Middle SDI	Female	2016	-1.01(-17.91)
Ischemic heart disease	Deaths	Middle SDI	Female	2017	-1.16(-19.55)
Ischemic heart disease	Deaths	Middle SDI	Female	2018	-1.24(-19.76)
Ischemic heart disease	Deaths	Middle SDI	Female	2019	-1.34(-20.36)
Ischemic heart disease	Deaths	Middle SDI	Female	2020	-1.47(-21.48)
Ischemic heart disease	Deaths	Middle SDI	Female	2021	-1.57(-21.88)
Ischemic heart disease	Deaths	Middle SDI	Male	1991	0.01(4.19)
Ischemic heart disease	Deaths	Middle SDI	Male	1992	0.04(9.73)
Ischemic heart disease	Deaths	Middle SDI	Male	1993	0.08(11.61)
Ischemic heart disease	Deaths	Middle SDI	Male	1994	0.07(8.55)
Ischemic heart disease	Deaths	Middle SDI	Male	1995	0.1(9.02)
Ischemic heart disease	Deaths	Middle SDI	Male	1996	0.11(8.76)
Ischemic heart disease	Deaths	Middle SDI	Male	1997	0.08(5.63)
Ischemic heart disease	Deaths	Middle SDI	Male	1998	0.08(4.89)
Ischemic heart disease	Deaths	Middle SDI	Male	1999	0.02(0.84)
Ischemic heart disease	Deaths	Middle SDI	Male	2000	0.07(3.27)
Ischemic heart disease	Deaths	Middle SDI	Male	2001	0.11(4.65)
Ischemic heart disease	Deaths	Middle SDI	Male	2002	0.16(5.74)
Ischemic heart disease	Deaths	Middle SDI	Male	2003	0.3(9.17)
Ischemic heart disease	Deaths	Middle SDI	Male	2004	0.37(10.18)
Ischemic heart disease	Deaths	Middle SDI	Male	2005	0.36(9.32)
Ischemic heart disease	Deaths	Middle SDI	Male	2006	0.2(4.9)
Ischemic heart disease	Deaths	Middle SDI	Male	2007	0.18(4.13)
Ischemic heart disease	Deaths	Middle SDI	Male	2008	0.28(5.77)
Ischemic heart disease	Deaths	Middle SDI	Male	2009	0.33(6.13)
Ischemic heart disease	Deaths	Middle SDI	Male	2010	0.42(7.16)
Ischemic heart disease	Deaths	Middle SDI	Male	2011	0.44(7.02)
Ischemic heart disease	Deaths	Middle SDI	Male	2012	0.42(6.26)
Ischemic heart disease	Deaths	Middle SDI	Male	2013	0.47(6.51)
Ischemic heart disease	Deaths	Middle SDI	Male	2014	0.42(5.49)
Ischemic heart disease	Deaths	Middle SDI	Male	2015	0.31(3.92)
Ischemic heart disease	Deaths	Middle SDI	Male	2016	0.26(3.06)
Ischemic heart disease	Deaths	Middle SDI	Male	2017	0.12(1.33)
Ischemic heart disease	Deaths	Middle SDI	Male	2018	0.07(0.78)
Ischemic heart disease	Deaths	Middle SDI	Male	2019	0.05(0.52)
Ischemic heart disease	Deaths	Middle SDI	Male	2020	0.02(0.2)
Ischemic heart disease	Deaths	Middle SDI	Male	2021	0.02(0.21)

## Sheet: Incidence
Decomposition Analysis
variable	age	population	asr	total
Global
Both	73.38(45.69)	113.09(70.42)	-25.88(-16.11)	160.59
Female	31.5(43.95)	49.14(68.56)	-8.96(-12.5)	71.68
Male	42.78(48.12)	63.89(71.86)	-17.76(-19.98)	88.91
High-middle SDI
Both	25.84(71.14)	18.21(50.15)	-7.73(-21.29)	36.32
Female	12.51(70.91)	8.59(48.71)	-3.46(-19.62)	17.64
Male	13.71(73.42)	9.66(51.7)	-4.69(-25.12)	18.68
High SDI
Both	14.89(671.69)	11.57(521.61)	-24.24(-1093.3)	2.22
Female	6.07(1218.21)	4.41(885.31)	-9.98(-2003.52)	0.5
Male	9.79(569.28)	7.36(428.01)	-15.42(-897.3)	1.72
Low-middle SDI
Both	10.49(25.17)	32.55(78.09)	-1.36(-3.26)	41.68
Female	5.11(28.84)	13.22(74.59)	-0.61(-3.43)	17.73
Male	5.01(20.93)	19.14(79.9)	-0.2(-0.83)	23.95
Low SDI
Both	-0.74(-6.27)	13.5(113.76)	-0.89(-7.49)	11.87
Female	-0.1(-1.97)	5.56(106.39)	-0.23(-4.42)	5.22
Male	-0.72(-10.78)	7.91(119.14)	-0.56(-8.36)	6.64
Middle SDI
Both	32.49(47.46)	32.14(46.96)	3.81(5.57)	68.44
Female	14.65(47.95)	14.27(46.68)	1.64(5.37)	30.56
Male	17.74(46.84)	17.74(46.83)	2.4(6.33)	37.88

## Sheet: age (3)
cause	measure	location	sex	year	nr
Ischemic heart disease	Incidence	Global	Both	1991	0.98(26.52)
Ischemic heart disease	Incidence	Global	Both	1992	2.03(27.79)
Ischemic heart disease	Incidence	Global	Both	1993	3.08(28.37)
Ischemic heart disease	Incidence	Global	Both	1994	4.18(29.07)
Ischemic heart disease	Incidence	Global	Both	1995	5.25(29.31)
Ischemic heart disease	Incidence	Global	Both	1996	6.39(29.86)
Ischemic heart disease	Incidence	Global	Both	1997	7.61(30.74)
Ischemic heart disease	Incidence	Global	Both	1998	8.79(31.3)
Ischemic heart disease	Incidence	Global	Both	1999	10.02(31.64)
Ischemic heart disease	Incidence	Global	Both	2000	11.23(31.58)
Ischemic heart disease	Incidence	Global	Both	2001	12.59(31.43)
Ischemic heart disease	Incidence	Global	Both	2002	14.03(31.28)
Ischemic heart disease	Incidence	Global	Both	2003	15.5(31.14)
Ischemic heart disease	Incidence	Global	Both	2004	17.17(31.26)
Ischemic heart disease	Incidence	Global	Both	2005	18.96(31.61)
Ischemic heart disease	Incidence	Global	Both	2006	21.11(32.56)
Ischemic heart disease	Incidence	Global	Both	2007	23.53(33.97)
Ischemic heart disease	Incidence	Global	Both	2008	26.03(35.4)
Ischemic heart disease	Incidence	Global	Both	2009	28.76(36.77)
Ischemic heart disease	Incidence	Global	Both	2010	31.7(37.87)
Ischemic heart disease	Incidence	Global	Both	2011	34.96(38.94)
Ischemic heart disease	Incidence	Global	Both	2012	38.41(40.1)
Ischemic heart disease	Incidence	Global	Both	2013	41.93(41.19)
Ischemic heart disease	Incidence	Global	Both	2014	45.58(42.16)
Ischemic heart disease	Incidence	Global	Both	2015	49.28(42.86)
Ischemic heart disease	Incidence	Global	Both	2016	53.26(43.48)
Ischemic heart disease	Incidence	Global	Both	2017	57.45(44.11)
Ischemic heart disease	Incidence	Global	Both	2018	61.7(44.66)
Ischemic heart disease	Incidence	Global	Both	2019	66.13(45.13)
Ischemic heart disease	Incidence	Global	Both	2020	70.02(45.51)
Ischemic heart disease	Incidence	Global	Both	2021	73.38(45.69)
Ischemic heart disease	Incidence	Global	Female	1991	0.44(29.17)
Ischemic heart disease	Incidence	Global	Female	1992	0.89(29.93)
Ischemic heart disease	Incidence	Global	Female	1993	1.34(30.07)
Ischemic heart disease	Incidence	Global	Female	1994	1.79(30.12)
Ischemic heart disease	Incidence	Global	Female	1995	2.23(29.98)
Ischemic heart disease	Incidence	Global	Female	1996	2.69(29.9)
Ischemic heart disease	Incidence	Global	Female	1997	3.16(30.14)
Ischemic heart disease	Incidence	Global	Female	1998	3.63(30.24)
Ischemic heart disease	Incidence	Global	Female	1999	4.12(30.22)
Ischemic heart disease	Incidence	Global	Female	2000	4.61(30.19)
Ischemic heart disease	Incidence	Global	Female	2001	5.15(30.25)
Ischemic heart disease	Incidence	Global	Female	2002	5.71(30.39)
Ischemic heart disease	Incidence	Global	Female	2003	6.28(30.56)
Ischemic heart disease	Incidence	Global	Female	2004	6.93(30.92)
Ischemic heart disease	Incidence	Global	Female	2005	7.66(31.44)
Ischemic heart disease	Incidence	Global	Female	2006	8.54(32.48)
Ischemic heart disease	Incidence	Global	Female	2007	9.53(33.96)
Ischemic heart disease	Incidence	Global	Female	2008	10.55(35.48)
Ischemic heart disease	Incidence	Global	Female	2009	11.69(36.9)
Ischemic heart disease	Incidence	Global	Female	2010	12.92(38.04)
Ischemic heart disease	Incidence	Global	Female	2011	14.3(39.1)
Ischemic heart disease	Incidence	Global	Female	2012	15.76(40.24)
Ischemic heart disease	Incidence	Global	Female	2013	17.25(41.3)
Ischemic heart disease	Incidence	Global	Female	2014	18.82(42.22)
Ischemic heart disease	Incidence	Global	Female	2015	20.43(42.88)
Ischemic heart disease	Incidence	Global	Female	2016	22.19(43.35)
Ischemic heart disease	Incidence	Global	Female	2017	24.05(43.71)
Ischemic heart disease	Incidence	Global	Female	2018	25.96(43.99)
Ischemic heart disease	Incidence	Global	Female	2019	27.96(44.3)
Ischemic heart disease	Incidence	Global	Female	2020	29.8(44.42)
Ischemic heart disease	Incidence	Global	Female	2021	31.5(43.95)
Ischemic heart disease	Incidence	Global	Male	1991	0.58(26.86)
Ischemic heart disease	Incidence	Global	Male	1992	1.23(28.43)
Ischemic heart disease	Incidence	Global	Male	1993	1.88(29.31)
Ischemic heart disease	Incidence	Global	Male	1994	2.57(30.45)
Ischemic heart disease	Incidence	Global	Male	1995	3.24(30.94)
Ischemic heart disease	Incidence	Global	Male	1996	3.96(31.89)
Ischemic heart disease	Incidence	Global	Male	1997	4.74(33.2)
Ischemic heart disease	Incidence	Global	Male	1998	5.48(34.1)
Ischemic heart disease	Incidence	Global	Male	1999	6.26(34.69)
Ischemic heart disease	Incidence	Global	Male	2000	7.01(34.56)
Ischemic heart disease	Incidence	Global	Male	2001	7.85(34.15)
Ischemic heart disease	Incidence	Global	Male	2002	8.77(33.67)
Ischemic heart disease	Incidence	Global	Male	2003	9.71(33.21)
Ischemic heart disease	Incidence	Global	Male	2004	10.75(33.09)
Ischemic heart disease	Incidence	Global	Male	2005	11.84(33.25)
Ischemic heart disease	Incidence	Global	Male	2006	13.15(34.11)
Ischemic heart disease	Incidence	Global	Male	2007	14.62(35.45)
Ischemic heart disease	Incidence	Global	Male	2008	16.12(36.81)
Ischemic heart disease	Incidence	Global	Male	2009	17.74(38.11)
Ischemic heart disease	Incidence	Global	Male	2010	19.47(39.15)
Ischemic heart disease	Incidence	Global	Male	2011	21.38(40.18)
Ischemic heart disease	Incidence	Global	Male	2012	23.41(41.33)
Ischemic heart disease	Incidence	Global	Male	2013	25.47(42.43)
Ischemic heart disease	Incidence	Global	Male	2014	27.58(43.39)
Ischemic heart disease	Incidence	Global	Male	2015	29.69(44.1)
Ischemic heart disease	Incidence	Global	Male	2016	31.94(44.79)
Ischemic heart disease	Incidence	Global	Male	2017	34.29(45.59)
Ischemic heart disease	Incidence	Global	Male	2018	36.66(46.32)
Ischemic heart disease	Incidence	Global	Male	2019	39.12(46.9)
Ischemic heart disease	Incidence	Global	Male	2020	41.17(47.45)
Ischemic heart disease	Incidence	Global	Male	2021	42.78(48.12)
Ischemic heart disease	Incidence	High-middle SDI	Both	1991	0.4(35.43)
Ischemic heart disease	Incidence	High-middle SDI	Both	1992	0.78(34.62)
Ischemic heart disease	Incidence	High-middle SDI	Both	1993	1.14(34.06)
Ischemic heart disease	Incidence	High-middle SDI	Both	1994	1.53(34.38)
Ischemic heart disease	Incidence	High-middle SDI	Both	1995	1.93(35.04)
Ischemic heart disease	Incidence	High-middle SDI	Both	1996	2.42(34.89)
Ischemic heart disease	Incidence	High-middle SDI	Both	1997	2.9(33.29)
Ischemic heart disease	Incidence	High-middle SDI	Both	1998	3.36(31.57)
Ischemic heart disease	Incidence	High-middle SDI	Both	1999	3.83(30.77)
Ischemic heart disease	Incidence	High-middle SDI	Both	2000	4.25(30.9)
Ischemic heart disease	Incidence	High-middle SDI	Both	2001	4.71(31.87)
Ischemic heart disease	Incidence	High-middle SDI	Both	2002	5.14(32.68)
Ischemic heart disease	Incidence	High-middle SDI	Both	2003	5.54(33.5)
Ischemic heart disease	Incidence	High-middle SDI	Both	2004	6.04(34.7)
Ischemic heart disease	Incidence	High-middle SDI	Both	2005	6.61(36.22)
Ischemic heart disease	Incidence	High-middle SDI	Both	2006	7.37(38.81)
Ischemic heart disease	Incidence	High-middle SDI	Both	2007	8.22(42.1)
Ischemic heart disease	Incidence	High-middle SDI	Both	2008	9.08(45.68)
Ischemic heart disease	Incidence	High-middle SDI	Both	2009	10.07(49.34)
Ischemic heart disease	Incidence	High-middle SDI	Both	2010	11.12(52.28)
Ischemic heart disease	Incidence	High-middle SDI	Both	2011	12.31(54.88)
Ischemic heart disease	Incidence	High-middle SDI	Both	2012	13.56(57.31)
Ischemic heart disease	Incidence	High-middle SDI	Both	2013	14.79(59.52)
Ischemic heart disease	Incidence	High-middle SDI	Both	2014	16.09(61.52)
Ischemic heart disease	Incidence	High-middle SDI	Both	2015	17.4(63.18)
Ischemic heart disease	Incidence	High-middle SDI	Both	2016	18.81(64.92)
Ischemic heart disease	Incidence	High-middle SDI	Both	2017	20.25(66.63)
Ischemic heart disease	Incidence	High-middle SDI	Both	2018	21.64(68.11)
Ischemic heart disease	Incidence	High-middle SDI	Both	2019	23.14(69.26)
Ischemic heart disease	Incidence	High-middle SDI	Both	2020	24.56(70.01)
Ischemic heart disease	Incidence	High-middle SDI	Both	2021	25.84(71.14)
Ischemic heart disease	Incidence	High-middle SDI	Female	1991	0.21(42.07)
Ischemic heart disease	Incidence	High-middle SDI	Female	1992	0.39(40.06)
Ischemic heart disease	Incidence	High-middle SDI	Female	1993	0.56(38.86)
Ischemic heart disease	Incidence	High-middle SDI	Female	1994	0.75(38.23)
Ischemic heart disease	Incidence	High-middle SDI	Female	1995	0.93(38.18)
Ischemic heart disease	Incidence	High-middle SDI	Female	1996	1.14(36.84)
Ischemic heart disease	Incidence	High-middle SDI	Female	1997	1.34(33.82)
Ischemic heart disease	Incidence	High-middle SDI	Female	1998	1.53(31.2)
Ischemic heart disease	Incidence	High-middle SDI	Female	1999	1.74(29.82)
Ischemic heart disease	Incidence	High-middle SDI	Female	2000	1.91(29.71)
Ischemic heart disease	Incidence	High-middle SDI	Female	2001	2.1(30.69)
Ischemic heart disease	Incidence	High-middle SDI	Female	2002	2.28(31.57)
Ischemic heart disease	Incidence	High-middle SDI	Female	2003	2.44(32.54)
Ischemic heart disease	Incidence	High-middle SDI	Female	2004	2.67(33.94)
Ischemic heart disease	Incidence	High-middle SDI	Female	2005	2.94(35.71)
Ischemic heart disease	Incidence	High-middle SDI	Female	2006	3.3(38.56)
Ischemic heart disease	Incidence	High-middle SDI	Female	2007	3.7(42.07)
Ischemic heart disease	Incidence	High-middle SDI	Female	2008	4.11(45.84)
Ischemic heart disease	Incidence	High-middle SDI	Female	2009	4.59(49.73)
Ischemic heart disease	Incidence	High-middle SDI	Female	2010	5.1(52.97)
Ischemic heart disease	Incidence	High-middle SDI	Female	2011	5.67(55.99)
Ischemic heart disease	Incidence	High-middle SDI	Female	2012	6.27(58.91)
Ischemic heart disease	Incidence	High-middle SDI	Female	2013	6.85(61.65)
Ischemic heart disease	Incidence	High-middle SDI	Female	2014	7.48(64.14)
Ischemic heart disease	Incidence	High-middle SDI	Female	2015	8.12(66.04)
Ischemic heart disease	Incidence	High-middle SDI	Female	2016	8.84(67.7)
Ischemic heart disease	Incidence	High-middle SDI	Female	2017	9.57(69.09)
Ischemic heart disease	Incidence	High-middle SDI	Female	2018	10.28(70.21)
Ischemic heart disease	Incidence	High-middle SDI	Female	2019	11.04(71.19)
Ischemic heart disease	Incidence	High-middle SDI	Female	2020	11.78(71.72)
Ischemic heart disease	Incidence	High-middle SDI	Female	2021	12.51(70.91)
Ischemic heart disease	Incidence	High-middle SDI	Male	1991	0.21(33.75)
Ischemic heart disease	Incidence	High-middle SDI	Male	1992	0.43(33.75)
Ischemic heart disease	Incidence	High-middle SDI	Male	1993	0.63(33.57)
Ischemic heart disease	Incidence	High-middle SDI	Male	1994	0.86(34.5)
Ischemic heart disease	Incidence	High-middle SDI	Male	1995	1.1(35.6)
Ischemic heart disease	Incidence	High-middle SDI	Male	1996	1.39(36.17)
Ischemic heart disease	Incidence	High-middle SDI	Male	1997	1.69(35.45)
Ischemic heart disease	Incidence	High-middle SDI	Male	1998	1.96(34.32)
Ischemic heart disease	Incidence	High-middle SDI	Male	1999	2.25(33.93)
Ischemic heart disease	Incidence	High-middle SDI	Male	2000	2.51(34.19)
Ischemic heart disease	Incidence	High-middle SDI	Male	2001	2.78(35.11)
Ischemic heart disease	Incidence	High-middle SDI	Male	2002	3.05(35.82)
Ischemic heart disease	Incidence	High-middle SDI	Male	2003	3.29(36.48)
Ischemic heart disease	Incidence	High-middle SDI	Male	2004	3.58(37.48)
Ischemic heart disease	Incidence	High-middle SDI	Male	2005	3.89(38.77)
Ischemic heart disease	Incidence	High-middle SDI	Male	2006	4.3(41.16)
Ischemic heart disease	Incidence	High-middle SDI	Male	2007	4.75(44.33)
Ischemic heart disease	Incidence	High-middle SDI	Male	2008	5.21(47.79)
Ischemic heart disease	Incidence	High-middle SDI	Male	2009	5.73(51.3)
Ischemic heart disease	Incidence	High-middle SDI	Male	2010	6.28(53.99)
Ischemic heart disease	Incidence	High-middle SDI	Male	2011	6.92(56.21)
Ischemic heart disease	Incidence	High-middle SDI	Male	2012	7.58(58.21)
Ischemic heart disease	Incidence	High-middle SDI	Male	2013	8.24(59.98)
Ischemic heart disease	Incidence	High-middle SDI	Male	2014	8.92(61.58)
Ischemic heart disease	Incidence	High-middle SDI	Male	2015	9.6(63.02)
Ischemic heart disease	Incidence	High-middle SDI	Male	2016	10.32(64.76)
Ischemic heart disease	Incidence	High-middle SDI	Male	2017	11.03(66.7)
Ischemic heart disease	Incidence	High-middle SDI	Male	2018	11.73(68.44)
Ischemic heart disease	Incidence	High-middle SDI	Male	2019	12.48(69.7)
Ischemic heart disease	Incidence	High-middle SDI	Male	2020	13.17(70.6)
Ischemic heart disease	Incidence	High-middle SDI	Male	2021	13.71(73.42)
Ischemic heart disease	Incidence	High SDI	Both	1991	0.36(77.58)
Ischemic heart disease	Incidence	High SDI	Both	1992	0.75(94.71)
Ischemic heart disease	Incidence	High SDI	Both	1993	1.14(113.71)
Ischemic heart disease	Incidence	High SDI	Both	1994	1.51(134.14)
Ischemic heart disease	Incidence	High SDI	Both	1995	1.9(152.08)
Ischemic heart disease	Incidence	High SDI	Both	1996	2.24(328.59)
Ischemic heart disease	Incidence	High SDI	Both	1997	2.58(324.47)
Ischemic heart disease	Incidence	High SDI	Both	1998	2.9(110.2)
Ischemic heart disease	Incidence	High SDI	Both	1999	3.21(76.04)
Ischemic heart disease	Incidence	High SDI	Both	2000	3.57(73.17)
Ischemic heart disease	Incidence	High SDI	Both	2001	3.94(82.57)
Ischemic heart disease	Incidence	High SDI	Both	2002	4.35(96.85)
Ischemic heart disease	Incidence	High SDI	Both	2003	4.77(115.7)
Ischemic heart disease	Incidence	High SDI	Both	2004	5.21(139.62)
Ischemic heart disease	Incidence	High SDI	Both	2005	5.66(166.59)
Ischemic heart disease	Incidence	High SDI	Both	2006	6.06(175.67)
Ischemic heart disease	Incidence	High SDI	Both	2007	6.45(167.91)
Ischemic heart disease	Incidence	High SDI	Both	2008	6.83(157.26)
Ischemic heart disease	Incidence	High SDI	Both	2009	7.24(154.93)
Ischemic heart disease	Incidence	High SDI	Both	2010	7.76(171.71)
Ischemic heart disease	Incidence	High SDI	Both	2011	8.3(207.05)
Ischemic heart disease	Incidence	High SDI	Both	2012	8.9(265.17)
Ischemic heart disease	Incidence	High SDI	Both	2013	9.54(363.48)
Ischemic heart disease	Incidence	High SDI	Both	2014	10.2(550.09)
Ischemic heart disease	Incidence	High SDI	Both	2015	10.87(998.54)
Ischemic heart disease	Incidence	High SDI	Both	2016	11.52(2560.19)
Ischemic heart disease	Incidence	High SDI	Both	2017	12.23(11408.92)
Ischemic heart disease	Incidence	High SDI	Both	2018	12.95(1993.03)
Ischemic heart disease	Incidence	High SDI	Both	2019	13.71(1068.04)
Ischemic heart disease	Incidence	High SDI	Both	2020	14.44(737.83)
Ischemic heart disease	Incidence	High SDI	Both	2021	14.89(671.69)
Ischemic heart disease	Incidence	High SDI	Female	1991	0.18(90.18)
Ischemic heart disease	Incidence	High SDI	Female	1992	0.36(106.63)
Ischemic heart disease	Incidence	High SDI	Female	1993	0.54(125.17)
Ischemic heart disease	Incidence	High SDI	Female	1994	0.71(144.03)
Ischemic heart disease	Incidence	High SDI	Female	1995	0.89(160.19)
Ischemic heart disease	Incidence	High SDI	Female	1996	1.03(323.53)
Ischemic heart disease	Incidence	High SDI	Female	1997	1.17(381.49)
Ischemic heart disease	Incidence	High SDI	Female	1998	1.29(118.28)
Ischemic heart disease	Incidence	High SDI	Female	1999	1.4(79.08)
Ischemic heart disease	Incidence	High SDI	Female	2000	1.54(74.08)
Ischemic heart disease	Incidence	High SDI	Female	2001	1.69(80.45)
Ischemic heart disease	Incidence	High SDI	Female	2002	1.84(89.72)
Ischemic heart disease	Incidence	High SDI	Female	2003	1.99(101.25)
Ischemic heart disease	Incidence	High SDI	Female	2004	2.15(115.46)
Ischemic heart disease	Incidence	High SDI	Female	2005	2.33(131.15)
Ischemic heart disease	Incidence	High SDI	Female	2006	2.48(134.77)
Ischemic heart disease	Incidence	High SDI	Female	2007	2.63(128.34)
Ischemic heart disease	Incidence	High SDI	Female	2008	2.79(120.78)
Ischemic heart disease	Incidence	High SDI	Female	2009	2.95(119.05)
Ischemic heart disease	Incidence	High SDI	Female	2010	3.16(129.97)
Ischemic heart disease	Incidence	High SDI	Female	2011	3.38(150.92)
Ischemic heart disease	Incidence	High SDI	Female	2012	3.62(180.24)
Ischemic heart disease	Incidence	High SDI	Female	2013	3.87(221.4)
Ischemic heart disease	Incidence	High SDI	Female	2014	4.13(281.48)
Ischemic heart disease	Incidence	High SDI	Female	2015	4.41(376.61)
Ischemic heart disease	Incidence	High SDI	Female	2016	4.67(530.38)
Ischemic heart disease	Incidence	High SDI	Female	2017	4.97(847.91)
Ischemic heart disease	Incidence	High SDI	Female	2018	5.27(1843.15)
Ischemic heart disease	Incidence	High SDI	Female	2019	5.58(22856.02)
Ischemic heart disease	Incidence	High SDI	Female	2020	5.89(1734.13)
Ischemic heart disease	Incidence	High SDI	Female	2021	6.07(1218.21)
Ischemic heart disease	Incidence	High SDI	Male	1991	0.21(77.69)
Ischemic heart disease	Incidence	High SDI	Male	1992	0.44(97.36)
Ischemic heart disease	Incidence	High SDI	Male	1993	0.68(119.21)
Ischemic heart disease	Incidence	High SDI	Male	1994	0.91(143.81)
Ischemic heart disease	Incidence	High SDI	Male	1995	1.16(165.91)
Ischemic heart disease	Incidence	High SDI	Male	1996	1.38(379.9)
Ischemic heart disease	Incidence	High SDI	Male	1997	1.61(329.18)
Ischemic heart disease	Incidence	High SDI	Male	1998	1.83(118.96)
Ischemic heart disease	Incidence	High SDI	Male	1999	2.05(84.04)
Ischemic heart disease	Incidence	High SDI	Male	2000	2.3(82.53)
Ischemic heart disease	Incidence	High SDI	Male	2001	2.56(95.91)
Ischemic heart disease	Incidence	High SDI	Male	2002	2.86(116.92)
Ischemic heart disease	Incidence	High SDI	Male	2003	3.16(146.31)
Ischemic heart disease	Incidence	High SDI	Male	2004	3.47(185.69)
Ischemic heart disease	Incidence	High SDI	Male	2005	3.78(232.72)
Ischemic heart disease	Incidence	High SDI	Male	2006	4.06(252.17)
Ischemic heart disease	Incidence	High SDI	Male	2007	4.32(241.4)
Ischemic heart disease	Incidence	High SDI	Male	2008	4.57(224.45)
Ischemic heart disease	Incidence	High SDI	Male	2009	4.84(220.67)
Ischemic heart disease	Incidence	High SDI	Male	2010	5.19(248.54)
Ischemic heart disease	Incidence	High SDI	Male	2011	5.54(313.38)
Ischemic heart disease	Incidence	High SDI	Male	2012	5.94(440.71)
Ischemic heart disease	Incidence	High SDI	Male	2013	6.37(727.47)
Ischemic heart disease	Incidence	High SDI	Male	2014	6.81(1765.04)
Ischemic heart disease	Incidence	High SDI	Male	2015	7.25(8919.32)
Ischemic heart disease	Incidence	High SDI	Male	2016	7.67(1778.41)
Ischemic heart disease	Incidence	High SDI	Male	2017	8.11(1171.17)
Ischemic heart disease	Incidence	High SDI	Male	2018	8.57(916.08)
Ischemic heart disease	Incidence	High SDI	Male	2019	9.05(718.93)
Ischemic heart disease	Incidence	High SDI	Male	2020	9.52(588.11)
Ischemic heart disease	Incidence	High SDI	Male	2021	9.79(569.28)
Ischemic heart disease	Incidence	Low-middle SDI	Both	1991	0.1(14.63)
Ischemic heart disease	Incidence	Low-middle SDI	Both	1992	0.2(14.05)
Ischemic heart disease	Incidence	Low-middle SDI	Both	1993	0.29(13.52)
Ischemic heart disease	Incidence	Low-middle SDI	Both	1994	0.38(12.9)
Ischemic heart disease	Incidence	Low-middle SDI	Both	1995	0.43(11.61)
Ischemic heart disease	Incidence	Low-middle SDI	Both	1996	0.51(10.89)
Ischemic heart disease	Incidence	Low-middle SDI	Both	1997	0.59(10.36)
Ischemic heart disease	Incidence	Low-middle SDI	Both	1998	0.68(9.96)
Ischemic heart disease	Incidence	Low-middle SDI	Both	1999	0.79(9.91)
Ischemic heart disease	Incidence	Low-middle SDI	Both	2000	0.93(10.2)
Ischemic heart disease	Incidence	Low-middle SDI	Both	2001	1.13(10.98)
Ischemic heart disease	Incidence	Low-middle SDI	Both	2002	1.35(11.74)
Ischemic heart disease	Incidence	Low-middle SDI	Both	2003	1.6(12.48)
Ischemic heart disease	Incidence	Low-middle SDI	Both	2004	1.86(13.19)
Ischemic heart disease	Incidence	Low-middle SDI	Both	2005	2.14(13.86)
Ischemic heart disease	Incidence	Low-middle SDI	Both	2006	2.5(14.72)
Ischemic heart disease	Incidence	Low-middle SDI	Both	2007	2.86(15.45)
Ischemic heart disease	Incidence	Low-middle SDI	Both	2008	3.24(16.1)
Ischemic heart disease	Incidence	Low-middle SDI	Both	2009	3.66(16.79)
Ischemic heart disease	Incidence	Low-middle SDI	Both	2010	4.1(17.52)
Ischemic heart disease	Incidence	Low-middle SDI	Both	2011	4.59(18.46)
Ischemic heart disease	Incidence	Low-middle SDI	Both	2012	5.1(19.48)
Ischemic heart disease	Incidence	Low-middle SDI	Both	2013	5.61(20.43)
Ischemic heart disease	Incidence	Low-middle SDI	Both	2014	6.1(21.21)
Ischemic heart disease	Incidence	Low-middle SDI	Both	2015	6.6(21.83)
Ischemic heart disease	Incidence	Low-middle SDI	Both	2016	7.23(22.51)
Ischemic heart disease	Incidence	Low-middle SDI	Both	2017	7.91(23.18)
Ischemic heart disease	Incidence	Low-middle SDI	Both	2018	8.64(23.86)
Ischemic heart disease	Incidence	Low-middle SDI	Both	2019	9.39(24.55)
Ischemic heart disease	Incidence	Low-middle SDI	Both	2020	9.97(25.05)
Ischemic heart disease	Incidence	Low-middle SDI	Both	2021	10.49(25.17)
Ischemic heart disease	Incidence	Low-middle SDI	Female	1991	0.05(17.64)
Ischemic heart disease	Incidence	Low-middle SDI	Female	1992	0.1(17.17)
Ischemic heart disease	Incidence	Low-middle SDI	Female	1993	0.14(16.76)
Ischemic heart disease	Incidence	Low-middle SDI	Female	1994	0.19(16.49)
Ischemic heart disease	Incidence	Low-middle SDI	Female	1995	0.23(15.43)
Ischemic heart disease	Incidence	Low-middle SDI	Female	1996	0.28(14.83)
Ischemic heart disease	Incidence	Low-middle SDI	Female	1997	0.33(14.74)
Ischemic heart disease	Incidence	Low-middle SDI	Female	1998	0.4(14.84)
Ischemic heart disease	Incidence	Low-middle SDI	Female	1999	0.47(15.18)
Ischemic heart disease	Incidence	Low-middle SDI	Female	2000	0.56(15.79)
Ischemic heart disease	Incidence	Low-middle SDI	Female	2001	0.68(16.89)
Ischemic heart disease	Incidence	Low-middle SDI	Female	2002	0.8(18.05)
Ischemic heart disease	Incidence	Low-middle SDI	Female	2003	0.93(19.15)
Ischemic heart disease	Incidence	Low-middle SDI	Female	2004	1.07(20.15)
Ischemic heart disease	Incidence	Low-middle SDI	Female	2005	1.21(20.9)
Ischemic heart disease	Incidence	Low-middle SDI	Female	2006	1.37(21.64)
Ischemic heart disease	Incidence	Low-middle SDI	Female	2007	1.54(22.24)
Ischemic heart disease	Incidence	Low-middle SDI	Female	2008	1.72(22.74)
Ischemic heart disease	Incidence	Low-middle SDI	Female	2009	1.91(23.3)
Ischemic heart disease	Incidence	Low-middle SDI	Female	2010	2.11(23.92)
Ischemic heart disease	Incidence	Low-middle SDI	Female	2011	2.34(24.7)
Ischemic heart disease	Incidence	Low-middle SDI	Female	2012	2.58(25.47)
Ischemic heart disease	Incidence	Low-middle SDI	Female	2013	2.81(26.14)
Ischemic heart disease	Incidence	Low-middle SDI	Female	2014	3.04(26.66)
Ischemic heart disease	Incidence	Low-middle SDI	Female	2015	3.27(27.08)
Ischemic heart disease	Incidence	Low-middle SDI	Female	2016	3.56(27.51)
Ischemic heart disease	Incidence	Low-middle SDI	Female	2017	3.86(27.86)
Ischemic heart disease	Incidence	Low-middle SDI	Female	2018	4.19(28.21)
Ischemic heart disease	Incidence	Low-middle SDI	Female	2019	4.53(28.64)
Ischemic heart disease	Incidence	Low-middle SDI	Female	2020	4.82(28.88)
Ischemic heart disease	Incidence	Low-middle SDI	Female	2021	5.11(28.84)
Ischemic heart disease	Incidence	Low-middle SDI	Male	1991	0.05(12.05)
Ischemic heart disease	Incidence	Low-middle SDI	Male	1992	0.1(11.42)
Ischemic heart disease	Incidence	Low-middle SDI	Male	1993	0.14(10.83)
Ischemic heart disease	Incidence	Low-middle SDI	Male	1994	0.17(9.84)
Ischemic heart disease	Incidence	Low-middle SDI	Male	1995	0.18(8.25)
Ischemic heart disease	Incidence	Low-middle SDI	Male	1996	0.21(7.39)
Ischemic heart disease	Incidence	Low-middle SDI	Male	1997	0.22(6.52)
Ischemic heart disease	Incidence	Low-middle SDI	Male	1998	0.24(5.76)
Ischemic heart disease	Incidence	Low-middle SDI	Male	1999	0.26(5.41)
Ischemic heart disease	Incidence	Low-middle SDI	Male	2000	0.3(5.41)
Ischemic heart disease	Incidence	Low-middle SDI	Male	2001	0.37(5.92)
Ischemic heart disease	Incidence	Low-middle SDI	Male	2002	0.46(6.47)
Ischemic heart disease	Incidence	Low-middle SDI	Male	2003	0.56(7.04)
Ischemic heart disease	Incidence	Low-middle SDI	Male	2004	0.67(7.62)
Ischemic heart disease	Incidence	Low-middle SDI	Male	2005	0.8(8.25)
Ischemic heart disease	Incidence	Low-middle SDI	Male	2006	0.97(9.16)
Ischemic heart disease	Incidence	Low-middle SDI	Male	2007	1.16(9.99)
Ischemic heart disease	Incidence	Low-middle SDI	Male	2008	1.35(10.7)
Ischemic heart disease	Incidence	Low-middle SDI	Male	2009	1.55(11.43)
Ischemic heart disease	Incidence	Low-middle SDI	Male	2010	1.77(12.18)
Ischemic heart disease	Incidence	Low-middle SDI	Male	2011	2.02(13.13)
Ischemic heart disease	Incidence	Low-middle SDI	Male	2012	2.28(14.2)
Ischemic heart disease	Incidence	Low-middle SDI	Male	2013	2.55(15.25)
Ischemic heart disease	Incidence	Low-middle SDI	Male	2014	2.79(16.1)
Ischemic heart disease	Incidence	Low-middle SDI	Male	2015	3.05(16.8)
Ischemic heart disease	Incidence	Low-middle SDI	Male	2016	3.38(17.63)
Ischemic heart disease	Incidence	Low-middle SDI	Male	2017	3.75(18.5)
Ischemic heart disease	Incidence	Low-middle SDI	Male	2018	4.14(19.37)
Ischemic heart disease	Incidence	Low-middle SDI	Male	2019	4.54(20.23)
Ischemic heart disease	Incidence	Low-middle SDI	Male	2020	4.81(20.83)
Ischemic heart disease	Incidence	Low-middle SDI	Male	2021	5.01(20.93)
Ischemic heart disease	Incidence	Low SDI	Both	1991	-0.02(-12.44)
Ischemic heart disease	Incidence	Low SDI	Both	1992	-0.06(-17.2)
Ischemic heart disease	Incidence	Low SDI	Both	1993	-0.11(-21.24)
Ischemic heart disease	Incidence	Low SDI	Both	1994	-0.17(-23.5)
Ischemic heart disease	Incidence	Low SDI	Both	1995	-0.24(-26.75)
Ischemic heart disease	Incidence	Low SDI	Both	1996	-0.32(-27.3)
Ischemic heart disease	Incidence	Low SDI	Both	1997	-0.39(-26.04)
Ischemic heart disease	Incidence	Low SDI	Both	1998	-0.46(-24.98)
Ischemic heart disease	Incidence	Low SDI	Both	1999	-0.52(-24.13)
Ischemic heart disease	Incidence	Low SDI	Both	2000	-0.58(-23.52)
Ischemic heart disease	Incidence	Low SDI	Both	2001	-0.62(-22.36)
Ischemic heart disease	Incidence	Low SDI	Both	2002	-0.65(-21.48)
Ischemic heart disease	Incidence	Low SDI	Both	2003	-0.69(-21.02)
Ischemic heart disease	Incidence	Low SDI	Both	2004	-0.73(-20.37)
Ischemic heart disease	Incidence	Low SDI	Both	2005	-0.75(-19.37)
Ischemic heart disease	Incidence	Low SDI	Both	2006	-0.75(-17.75)
Ischemic heart disease	Incidence	Low SDI	Both	2007	-0.75(-16.21)
Ischemic heart disease	Incidence	Low SDI	Both	2008	-0.74(-14.84)
Ischemic heart disease	Incidence	Low SDI	Both	2009	-0.74(-13.67)
Ischemic heart disease	Incidence	Low SDI	Both	2010	-0.74(-12.74)
Ischemic heart disease	Incidence	Low SDI	Both	2011	-0.73(-11.71)
Ischemic heart disease	Incidence	Low SDI	Both	2012	-0.71(-10.88)
Ischemic heart disease	Incidence	Low SDI	Both	2013	-0.71(-10.31)
Ischemic heart disease	Incidence	Low SDI	Both	2014	-0.72(-9.92)
Ischemic heart disease	Incidence	Low SDI	Both	2015	-0.73(-9.46)
Ischemic heart disease	Incidence	Low SDI	Both	2016	-0.71(-8.65)
Ischemic heart disease	Incidence	Low SDI	Both	2017	-0.69(-7.75)
Ischemic heart disease	Incidence	Low SDI	Both	2018	-0.66(-6.9)
Ischemic heart disease	Incidence	Low SDI	Both	2019	-0.63(-6.15)
Ischemic heart disease	Incidence	Low SDI	Both	2020	-0.65(-5.99)
Ischemic heart disease	Incidence	Low SDI	Both	2021	-0.74(-6.27)
Ischemic heart disease	Incidence	Low SDI	Female	1991	-0.01(-8.97)
Ischemic heart disease	Incidence	Low SDI	Female	1992	-0.02(-13.33)
Ischemic heart disease	Incidence	Low SDI	Female	1993	-0.04(-17.07)
Ischemic heart disease	Incidence	Low SDI	Female	1994	-0.06(-19.55)
Ischemic heart disease	Incidence	Low SDI	Female	1995	-0.08(-22.35)
Ischemic heart disease	Incidence	Low SDI	Female	1996	-0.11(-22.76)
Ischemic heart disease	Incidence	Low SDI	Female	1997	-0.13(-21.47)
Ischemic heart disease	Incidence	Low SDI	Female	1998	-0.15(-20.1)
Ischemic heart disease	Incidence	Low SDI	Female	1999	-0.17(-18.77)
Ischemic heart disease	Incidence	Low SDI	Female	2000	-0.18(-17.64)
Ischemic heart disease	Incidence	Low SDI	Female	2001	-0.19(-16.34)
Ischemic heart disease	Incidence	Low SDI	Female	2002	-0.19(-15.54)
Ischemic heart disease	Incidence	Low SDI	Female	2003	-0.2(-15.18)
Ischemic heart disease	Incidence	Low SDI	Female	2004	-0.21(-14.56)
Ischemic heart disease	Incidence	Low SDI	Female	2005	-0.21(-13.55)
Ischemic heart disease	Incidence	Low SDI	Female	2006	-0.21(-12.06)
Ischemic heart disease	Incidence	Low SDI	Female	2007	-0.2(-10.62)
Ischemic heart disease	Incidence	Low SDI	Female	2008	-0.19(-9.34)
Ischemic heart disease	Incidence	Low SDI	Female	2009	-0.18(-8.25)
Ischemic heart disease	Incidence	Low SDI	Female	2010	-0.18(-7.35)
Ischemic heart disease	Incidence	Low SDI	Female	2011	-0.16(-6.36)
Ischemic heart disease	Incidence	Low SDI	Female	2012	-0.15(-5.61)
Ischemic heart disease	Incidence	Low SDI	Female	2013	-0.15(-5.23)
Ischemic heart disease	Incidence	Low SDI	Female	2014	-0.15(-5)
Ischemic heart disease	Incidence	Low SDI	Female	2015	-0.15(-4.69)
Ischemic heart disease	Incidence	Low SDI	Female	2016	-0.14(-4.02)
Ischemic heart disease	Incidence	Low SDI	Female	2017	-0.13(-3.28)
Ischemic heart disease	Incidence	Low SDI	Female	2018	-0.11(-2.61)
Ischemic heart disease	Incidence	Low SDI	Female	2019	-0.09(-2.03)
Ischemic heart disease	Incidence	Low SDI	Female	2020	-0.09(-1.85)
Ischemic heart disease	Incidence	Low SDI	Female	2021	-0.1(-1.97)
Ischemic heart disease	Incidence	Low SDI	Male	1991	-0.01(-15.44)
Ischemic heart disease	Incidence	Low SDI	Male	1992	-0.04(-20.74)
Ischemic heart disease	Incidence	Low SDI	Male	1993	-0.08(-25.13)
Ischemic heart disease	Incidence	Low SDI	Male	1994	-0.12(-27.16)
Ischemic heart disease	Incidence	Low SDI	Male	1995	-0.17(-30.87)
Ischemic heart disease	Incidence	Low SDI	Male	1996	-0.22(-31.61)
Ischemic heart disease	Incidence	Low SDI	Male	1997	-0.27(-30.38)
Ischemic heart disease	Incidence	Low SDI	Male	1998	-0.32(-29.6)
Ischemic heart disease	Incidence	Low SDI	Male	1999	-0.38(-29.17)
Ischemic heart disease	Incidence	Low SDI	Male	2000	-0.42(-29.03)
Ischemic heart disease	Incidence	Low SDI	Male	2001	-0.45(-27.99)
Ischemic heart disease	Incidence	Low SDI	Male	2002	-0.48(-27)
Ischemic heart disease	Incidence	Low SDI	Male	2003	-0.52(-26.39)
Ischemic heart disease	Incidence	Low SDI	Male	2004	-0.55(-25.7)
Ischemic heart disease	Incidence	Low SDI	Male	2005	-0.57(-24.7)
Ischemic heart disease	Incidence	Low SDI	Male	2006	-0.58(-22.99)
Ischemic heart disease	Incidence	Low SDI	Male	2007	-0.59(-21.39)
Ischemic heart disease	Incidence	Low SDI	Male	2008	-0.59(-19.96)
Ischemic heart disease	Incidence	Low SDI	Male	2009	-0.6(-18.73)
Ischemic heart disease	Incidence	Low SDI	Male	2010	-0.61(-17.82)
Ischemic heart disease	Incidence	Low SDI	Male	2011	-0.61(-16.8)
Ischemic heart disease	Incidence	Low SDI	Male	2012	-0.61(-15.92)
Ischemic heart disease	Incidence	Low SDI	Male	2013	-0.61(-15.25)
Ischemic heart disease	Incidence	Low SDI	Male	2014	-0.61(-14.75)
Ischemic heart disease	Incidence	Low SDI	Male	2015	-0.63(-14.19)
Ischemic heart disease	Incidence	Low SDI	Male	2016	-0.63(-13.25)
Ischemic heart disease	Incidence	Low SDI	Male	2017	-0.62(-12.22)
Ischemic heart disease	Incidence	Low SDI	Male	2018	-0.61(-11.23)
Ischemic heart disease	Incidence	Low SDI	Male	2019	-0.6(-10.35)
Ischemic heart disease	Incidence	Low SDI	Male	2020	-0.63(-10.26)
Ischemic heart disease	Incidence	Low SDI	Male	2021	-0.72(-10.78)
Ischemic heart disease	Incidence	Middle SDI	Both	1991	0.34(27.46)
Ischemic heart disease	Incidence	Middle SDI	Both	1992	0.74(29.32)
Ischemic heart disease	Incidence	Middle SDI	Both	1993	1.17(30.73)
Ischemic heart disease	Incidence	Middle SDI	Both	1994	1.65(32.08)
Ischemic heart disease	Incidence	Middle SDI	Both	1995	2.11(32.68)
Ischemic heart disease	Incidence	Middle SDI	Both	1996	2.62(33.04)
Ischemic heart disease	Incidence	Middle SDI	Both	1997	3.17(32.96)
Ischemic heart disease	Incidence	Middle SDI	Both	1998	3.73(32.66)
Ischemic heart disease	Incidence	Middle SDI	Both	1999	4.31(32.48)
Ischemic heart disease	Incidence	Middle SDI	Both	2000	4.86(32.21)
Ischemic heart disease	Incidence	Middle SDI	Both	2001	5.44(32.06)
Ischemic heart disease	Incidence	Middle SDI	Both	2002	6.06(31.79)
Ischemic heart disease	Incidence	Middle SDI	Both	2003	6.72(31.6)
Ischemic heart disease	Incidence	Middle SDI	Both	2004	7.46(31.69)
Ischemic heart disease	Incidence	Middle SDI	Both	2005	8.22(31.89)
Ischemic heart disease	Incidence	Middle SDI	Both	2006	9.16(32.62)
Ischemic heart disease	Incidence	Middle SDI	Both	2007	10.24(33.63)
Ischemic heart disease	Incidence	Middle SDI	Both	2008	11.38(34.65)
Ischemic heart disease	Incidence	Middle SDI	Both	2009	12.6(35.69)
Ischemic heart disease	Incidence	Middle SDI	Both	2010	13.86(36.7)
Ischemic heart disease	Incidence	Middle SDI	Both	2011	15.27(37.93)
Ischemic heart disease	Incidence	Middle SDI	Both	2012	16.75(39.2)
Ischemic heart disease	Incidence	Middle SDI	Both	2013	18.29(40.47)
Ischemic heart disease	Incidence	Middle SDI	Both	2014	19.94(41.74)
Ischemic heart disease	Incidence	Middle SDI	Both	2015	21.61(42.77)
Ischemic heart disease	Incidence	Middle SDI	Both	2016	23.4(43.7)
Ischemic heart disease	Incidence	Middle SDI	Both	2017	25.25(44.56)
Ischemic heart disease	Incidence	Middle SDI	Both	2018	27.14(45.33)
Ischemic heart disease	Incidence	Middle SDI	Both	2019	29.12(46.03)
Ischemic heart disease	Incidence	Middle SDI	Both	2020	30.86(46.7)
Ischemic heart disease	Incidence	Middle SDI	Both	2021	32.49(47.46)
Ischemic heart disease	Incidence	Middle SDI	Female	1991	0.15(31.07)
Ischemic heart disease	Incidence	Middle SDI	Female	1992	0.32(32.87)
Ischemic heart disease	Incidence	Middle SDI	Female	1993	0.51(34.05)
Ischemic heart disease	Incidence	Middle SDI	Female	1994	0.71(34.92)
Ischemic heart disease	Incidence	Middle SDI	Female	1995	0.91(35.09)
Ischemic heart disease	Incidence	Middle SDI	Female	1996	1.12(34.86)
Ischemic heart disease	Incidence	Middle SDI	Female	1997	1.36(34.26)
Ischemic heart disease	Incidence	Middle SDI	Female	1998	1.6(33.63)
Ischemic heart disease	Incidence	Middle SDI	Female	1999	1.86(33.24)
Ischemic heart disease	Incidence	Middle SDI	Female	2000	2.1(32.98)
Ischemic heart disease	Incidence	Middle SDI	Female	2001	2.35(32.96)
Ischemic heart disease	Incidence	Middle SDI	Female	2002	2.62(32.89)
Ischemic heart disease	Incidence	Middle SDI	Female	2003	2.9(32.89)
Ischemic heart disease	Incidence	Middle SDI	Female	2004	3.21(33.1)
Ischemic heart disease	Incidence	Middle SDI	Female	2005	3.53(33.37)
Ischemic heart disease	Incidence	Middle SDI	Female	2006	3.93(34.11)
Ischemic heart disease	Incidence	Middle SDI	Female	2007	4.39(35.12)
Ischemic heart disease	Incidence	Middle SDI	Female	2008	4.87(36.14)
Ischemic heart disease	Incidence	Middle SDI	Female	2009	5.4(37.19)
Ischemic heart disease	Incidence	Middle SDI	Female	2010	5.94(38.21)
Ischemic heart disease	Incidence	Middle SDI	Female	2011	6.55(39.46)
Ischemic heart disease	Incidence	Middle SDI	Female	2012	7.19(40.76)
Ischemic heart disease	Incidence	Middle SDI	Female	2013	7.87(42.06)
Ischemic heart disease	Incidence	Middle SDI	Female	2014	8.61(43.34)
Ischemic heart disease	Incidence	Middle SDI	Female	2015	9.36(44.37)
Ischemic heart disease	Incidence	Middle SDI	Female	2016	10.19(45.26)
Ischemic heart disease	Incidence	Middle SDI	Female	2017	11.06(46)
Ischemic heart disease	Incidence	Middle SDI	Female	2018	11.96(46.63)
Ischemic heart disease	Incidence	Middle SDI	Female	2019	12.89(47.26)
Ischemic heart disease	Incidence	Middle SDI	Female	2020	13.77(47.71)
Ischemic heart disease	Incidence	Middle SDI	Female	2021	14.65(47.95)
Ischemic heart disease	Incidence	Middle SDI	Male	1991	0.2(25.43)
Ischemic heart disease	Incidence	Middle SDI	Male	1992	0.42(27.26)
Ischemic heart disease	Incidence	Middle SDI	Male	1993	0.67(28.77)
Ischemic heart disease	Incidence	Middle SDI	Male	1994	0.95(30.4)
Ischemic heart disease	Incidence	Middle SDI	Male	1995	1.21(31.23)
Ischemic heart disease	Incidence	Middle SDI	Male	1996	1.51(31.92)
Ischemic heart disease	Incidence	Middle SDI	Male	1997	1.82(32.13)
Ischemic heart disease	Incidence	Middle SDI	Male	1998	2.13(32.02)
Ischemic heart disease	Incidence	Middle SDI	Male	1999	2.46(31.98)
Ischemic heart disease	Incidence	Middle SDI	Male	2000	2.76(31.7)
Ischemic heart disease	Incidence	Middle SDI	Male	2001	3.09(31.43)
Ischemic heart disease	Incidence	Middle SDI	Male	2002	3.44(31.01)
Ischemic heart disease	Incidence	Middle SDI	Male	2003	3.82(30.69)
Ischemic heart disease	Incidence	Middle SDI	Male	2004	4.25(30.7)
Ischemic heart disease	Incidence	Middle SDI	Male	2005	4.68(30.83)
Ischemic heart disease	Incidence	Middle SDI	Male	2006	5.23(31.56)
Ischemic heart disease	Incidence	Middle SDI	Male	2007	5.85(32.56)
Ischemic heart disease	Incidence	Middle SDI	Male	2008	6.5(33.58)
Ischemic heart disease	Incidence	Middle SDI	Male	2009	7.2(34.61)
Ischemic heart disease	Incidence	Middle SDI	Male	2010	7.91(35.6)
Ischemic heart disease	Incidence	Middle SDI	Male	2011	8.71(36.8)
Ischemic heart disease	Incidence	Middle SDI	Male	2012	9.54(38.03)
Ischemic heart disease	Incidence	Middle SDI	Male	2013	10.4(39.27)
Ischemic heart disease	Incidence	Middle SDI	Male	2014	11.31(40.5)
Ischemic heart disease	Incidence	Middle SDI	Male	2015	12.21(41.5)
Ischemic heart disease	Incidence	Middle SDI	Male	2016	13.16(42.44)
Ischemic heart disease	Incidence	Middle SDI	Male	2017	14.14(43.35)
Ischemic heart disease	Incidence	Middle SDI	Male	2018	15.13(44.19)
Ischemic heart disease	Incidence	Middle SDI	Male	2019	16.16(44.94)
Ischemic heart disease	Incidence	Middle SDI	Male	2020	17.02(45.71)
Ischemic heart disease	Incidence	Middle SDI	Male	2021	17.74(46.84)

[truncated: 6 more sheets: population (3), asr (3), Prevalence, age (4), population (4), asr (4)]
