# Supplementary material for: Trends and predictive research on the global burden of ischemic heart disease from 1990 to 2021: an analysis of the Global Burden of Disease study 2021
Source: Front Public Health. 2025 Sep 19;13:1569179. doi: 10.3389/fpubh.2025.1569179 (PMC12491020; doi:10.3389/fpubh.2025.1569179)
Supplement: Supplementary file 13 [file Data_Sheet_1.csv]

	age	metric	cause	measure	location_id	location	sex	eapc
3241	Age-standardized	Rate	Ischemic heart disease	DALYs	33	Armenia	Female	-2.335
218	Age-standardized	Rate	Ischemic heart disease	Deaths	33	Armenia	Female	-2.153
1263	Age-standardized	Rate	Ischemic heart disease	Deaths	78	Denmark	Both	-5.828
2708	Age-standardized	Rate	Ischemic heart disease	DALYs	78	Denmark	Both	-5.814
217	Age-standardized	Rate	Ischemic heart disease	Deaths	33	Armenia	Male	-1.864
3240	Age-standardized	Rate	Ischemic heart disease	DALYs	33	Armenia	Male	-1.721
7256	Age-standardized	Rate	Ischemic heart disease	Incidence	33	Armenia	Female	-0.543
7401	Age-standardized	Rate	Ischemic heart disease	Incidence	102	United States of America	Both	-3.662
7255	Age-standardized	Rate	Ischemic heart disease	Incidence	33	Armenia	Male	-0.468
5082	Age-standardized	Rate	Ischemic heart disease	Prevalence	102	United States of America	Both	-2.569
4879	Age-standardized	Rate	Ischemic heart disease	Prevalence	33	Armenia	Male	0.247
4880	Age-standardized	Rate	Ischemic heart disease	Prevalence	33	Armenia	Female	0.219
3786	Age-standardized	Rate	Ischemic heart disease	DALYs	34	Azerbaijan	Male	-1.31
7208	Age-standardized	Rate	Ischemic heart disease	Incidence	34	Azerbaijan	Female	1.269
7563	Age-standardized	Rate	Ischemic heart disease	Incidence	91	Portugal	Both	-3.442
4124	Age-standardized	Rate	Ischemic heart disease	DALYs	85	Israel	Both	-5.801
454	Age-standardized	Rate	Ischemic heart disease	Deaths	34	Azerbaijan	Male	-0.899
7207	Age-standardized	Rate	Ischemic heart disease	Incidence	34	Azerbaijan	Male	0.681
3787	Age-standardized	Rate	Ischemic heart disease	DALYs	34	Azerbaijan	Female	-0.663
894	Age-standardized	Rate	Ischemic heart disease	Deaths	85	Israel	Both	-5.688
4892	Age-standardized	Rate	Ischemic heart disease	Prevalence	34	Azerbaijan	Female	0.368
4856	Age-standardized	Rate	Ischemic heart disease	Prevalence	35	Georgia	Both	-1.51
4891	Age-standardized	Rate	Ischemic heart disease	Prevalence	34	Azerbaijan	Male	0.206
455	Age-standardized	Rate	Ischemic heart disease	Deaths	34	Azerbaijan	Female	-0.114
2862	Age-standardized	Rate	Ischemic heart disease	DALYs	35	Georgia	Female	-4.063
52	Age-standardized	Rate	Ischemic heart disease	Deaths	35	Georgia	Female	-3.96
30	Age-standardized	Rate	Ischemic heart disease	Deaths	90	Norway	Both	-4.945
2750	Age-standardized	Rate	Ischemic heart disease	DALYs	90	Norway	Both	-5.28
50	Age-standardized	Rate	Ischemic heart disease	Deaths	35	Georgia	Male	-3.319
2860	Age-standardized	Rate	Ischemic heart disease	DALYs	35	Georgia	Male	-3.284
7270	Age-standardized	Rate	Ischemic heart disease	Incidence	35	Georgia	Male	-2.794
7368	Age-standardized	Rate	Ischemic heart disease	Incidence	51	Poland	Both	-2.979
7272	Age-standardized	Rate	Ischemic heart disease	Incidence	35	Georgia	Female	-2.66
4852	Age-standardized	Rate	Ischemic heart disease	Prevalence	35	Georgia	Male	-1.657
4857	Age-standardized	Rate	Ischemic heart disease	Prevalence	533	Georgia	Both	-1.51
4854	Age-standardized	Rate	Ischemic heart disease	Prevalence	35	Georgia	Female	-1.435
4245	Age-standardized	Rate	Ischemic heart disease	DALYs	36	Kazakhstan	Male	-2.62
177	Age-standardized	Rate	Ischemic heart disease	Deaths	58	Estonia	Both	-4.837
4246	Age-standardized	Rate	Ischemic heart disease	DALYs	36	Kazakhstan	Female	-2.289
1141	Age-standardized	Rate	Ischemic heart disease	Deaths	36	Kazakhstan	Male	-2.031
2810	Age-standardized	Rate	Ischemic heart disease	DALYs	89	Netherlands	Both	-5.258
1142	Age-standardized	Rate	Ischemic heart disease	Deaths	36	Kazakhstan	Female	-1.765
7234	Age-standardized	Rate	Ischemic heart disease	Incidence	36	Kazakhstan	Male	-0.95
7274	Age-standardized	Rate	Ischemic heart disease	Incidence	35	Georgia	Both	-2.7
7235	Age-standardized	Rate	Ischemic heart disease	Incidence	36	Kazakhstan	Female	-0.484
4864	Age-standardized	Rate	Ischemic heart disease	Prevalence	36	Kazakhstan	Male	-0.365
4971	Age-standardized	Rate	Ischemic heart disease	Prevalence	72	New Zealand	Both	-1.488
4865	Age-standardized	Rate	Ischemic heart disease	Prevalence	36	Kazakhstan	Female	-0.136
1226	Age-standardized	Rate	Ischemic heart disease	Deaths	37	Kyrgyzstan	Female	0.419
3740	Age-standardized	Rate	Ischemic heart disease	DALYs	58	Estonia	Both	-5.135
3873	Age-standardized	Rate	Ischemic heart disease	DALYs	37	Kyrgyzstan	Male	-0.327
4858	Age-standardized	Rate	Ischemic heart disease	Prevalence	37	Kyrgyzstan	Male	-0.275
1713	Age-standardized	Rate	Ischemic heart disease	Deaths	89	Netherlands	Both	-4.819
4859	Age-standardized	Rate	Ischemic heart disease	Prevalence	37	Kyrgyzstan	Female	-0.233
7275	Age-standardized	Rate	Ischemic heart disease	Incidence	533	Georgia	Both	-2.7
7286	Age-standardized	Rate	Ischemic heart disease	Incidence	37	Kyrgyzstan	Female	0.203
1225	Age-standardized	Rate	Ischemic heart disease	Deaths	37	Kyrgyzstan	Male	0.186
5007	Age-standardized	Rate	Ischemic heart disease	Prevalence	79	Finland	Both	-1.487
3874	Age-standardized	Rate	Ischemic heart disease	DALYs	37	Kyrgyzstan	Female	-0.131
7285	Age-standardized	Rate	Ischemic heart disease	Incidence	37	Kyrgyzstan	Male	0.063
4168	Age-standardized	Rate	Ischemic heart disease	DALYs	38	Mongolia	Female	-2.579
1403	Age-standardized	Rate	Ischemic heart disease	Deaths	38	Mongolia	Female	-1.966
624	Age-standardized	Rate	Ischemic heart disease	Deaths	84	Ireland	Both	-4.766
4217	Age-standardized	Rate	Ischemic heart disease	DALYs	84	Ireland	Both	-5.044
1402	Age-standardized	Rate	Ischemic heart disease	Deaths	38	Mongolia	Male	-1.624
4167	Age-standardized	Rate	Ischemic heart disease	DALYs	38	Mongolia	Male	-1.421
7246	Age-standardized	Rate	Ischemic heart disease	Incidence	38	Mongolia	Male	-0.939
5085	Age-standardized	Rate	Ischemic heart disease	Prevalence	101	Canada	Both	-1.482
7247	Age-standardized	Rate	Ischemic heart disease	Incidence	38	Mongolia	Female	-0.827
7548	Age-standardized	Rate	Ischemic heart disease	Incidence	101	Canada	Both	-2.652
4838	Age-standardized	Rate	Ischemic heart disease	Prevalence	38	Mongolia	Female	-0.164
4837	Age-standardized	Rate	Ischemic heart disease	Prevalence	38	Mongolia	Male	-0.161
2484	Age-standardized	Rate	Ischemic heart disease	DALYs	39	Tajikistan	Male	-1.589
3611	Age-standardized	Rate	Ischemic heart disease	DALYs	71	Australia	Both	-4.781
1573	Age-standardized	Rate	Ischemic heart disease	Deaths	39	Tajikistan	Male	-1.296
7204	Age-standardized	Rate	Ischemic heart disease	Incidence	39	Tajikistan	Male	1.142
1600	Age-standardized	Rate	Ischemic heart disease	Deaths	71	Australia	Both	-4.679
2485	Age-standardized	Rate	Ischemic heart disease	DALYs	39	Tajikistan	Female	-1.03
7205	Age-standardized	Rate	Ischemic heart disease	Incidence	39	Tajikistan	Female	1.02
7335	Age-standardized	Rate	Ischemic heart disease	Incidence	84	Ireland	Both	-2.643
1574	Age-standardized	Rate	Ischemic heart disease	Deaths	39	Tajikistan	Female	-0.731
4832	Age-standardized	Rate	Ischemic heart disease	Prevalence	39	Tajikistan	Female	0.279
5013	Age-standardized	Rate	Ischemic heart disease	Prevalence	95	United Kingdom	Both	-1.449
4831	Age-standardized	Rate	Ischemic heart disease	Prevalence	39	Tajikistan	Male	0.126
2968	Age-standardized	Rate	Ischemic heart disease	DALYs	40	Turkmenistan	Female	-1.6
3731	Age-standardized	Rate	Ischemic heart disease	DALYs	95	United Kingdom	Both	-4.762
1883	Age-standardized	Rate	Ischemic heart disease	Deaths	40	Turkmenistan	Female	-1.568
2967	Age-standardized	Rate	Ischemic heart disease	DALYs	40	Turkmenistan	Male	-1.567
7320	Age-standardized	Rate	Ischemic heart disease	Incidence	72	New Zealand	Both	-2.543
1882	Age-standardized	Rate	Ischemic heart disease	Deaths	40	Turkmenistan	Male	-1.436
7267	Age-standardized	Rate	Ischemic heart disease	Incidence	40	Turkmenistan	Male	-0.481
7268	Age-standardized	Rate	Ischemic heart disease	Incidence	40	Turkmenistan	Female	-0.458
1071	Age-standardized	Rate	Ischemic heart disease	Deaths	95	United Kingdom	Both	-4.668
5043	Age-standardized	Rate	Ischemic heart disease	Prevalence	89	Netherlands	Both	-1.42
4823	Age-standardized	Rate	Ischemic heart disease	Prevalence	40	Turkmenistan	Female	0.202
4822	Age-standardized	Rate	Ischemic heart disease	Prevalence	40	Turkmenistan	Male	0.132
7241	Age-standardized	Rate	Ischemic heart disease	Incidence	41	Uzbekistan	Female	2.881
3452	Age-standardized	Rate	Ischemic heart disease	DALYs	94	Switzerland	Both	-4.569
7240	Age-standardized	Rate	Ischemic heart disease	Incidence	41	Uzbekistan	Male	1.902
4940	Age-standardized	Rate	Ischemic heart disease	Prevalence	41	Uzbekistan	Female	1.014
1224	Age-standardized	Rate	Ischemic heart disease	Deaths	151	Qatar	Both	-4.514
4939	Age-standardized	Rate	Ischemic heart disease	Prevalence	41	Uzbekistan	Male	0.858
46	Age-standardized	Rate	Ischemic heart disease	Deaths	41	Uzbekistan	Male	0.415
7485	Age-standardized	Rate	Ischemic heart disease	Incidence	76	Belgium	Both	-2.496
47	Age-standardized	Rate	Ischemic heart disease	Deaths	41	Uzbekistan	Female	0.201
2682	Age-standardized	Rate	Ischemic heart disease	DALYs	41	Uzbekistan	Male	0.092
5070	Age-standardized	Rate	Ischemic heart disease	Prevalence	84	Ireland	Both	-1.419
2683	Age-standardized	Rate	Ischemic heart disease	DALYs	41	Uzbekistan	Female	-0.005
478	Age-standardized	Rate	Ischemic heart disease	Deaths	43	Albania	Male	-0.991
3273	Age-standardized	Rate	Ischemic heart disease	DALYs	43	Albania	Male	-0.928
479	Age-standardized	Rate	Ischemic heart disease	Deaths	43	Albania	Female	0.804
7329	Age-standardized	Rate	Ischemic heart disease	Incidence	79	Finland	Both	-2.393
4924	Age-standardized	Rate	Ischemic heart disease	Prevalence	43	Albania	Male	-0.264
5100	Age-standardized	Rate	Ischemic heart disease	Prevalence	81	Germany	Both	-1.276
3274	Age-standardized	Rate	Ischemic heart disease	DALYs	43	Albania	Female	0.206
4925	Age-standardized	Rate	Ischemic heart disease	Prevalence	43	Albania	Female	-0.19
7252	Age-standardized	Rate	Ischemic heart disease	Incidence	43	Albania	Male	-0.135
7253	Age-standardized	Rate	Ischemic heart disease	Incidence	43	Albania	Female	0.133
693	Age-standardized	Rate	Ischemic heart disease	Deaths	116	Saint Lucia	Both	-4.248
3506	Age-standardized	Rate	Ischemic heart disease	DALYs	151	Qatar	Both	-4.505
3154	Age-standardized	Rate	Ischemic heart disease	DALYs	44	Bosnia and Herzegovina	Female	-2.007
3153	Age-standardized	Rate	Ischemic heart disease	DALYs	44	Bosnia and Herzegovina	Male	-1.99
2630	Age-standardized	Rate	Ischemic heart disease	DALYs	87	Luxembourg	Both	-4.295
817	Age-standardized	Rate	Ischemic heart disease	Deaths	44	Bosnia and Herzegovina	Male	-1.765
4935	Age-standardized	Rate	Ischemic heart disease	Prevalence	76	Belgium	Both	-1.274
818	Age-standardized	Rate	Ischemic heart disease	Deaths	44	Bosnia and Herzegovina	Female	-1.511
7384	Age-standardized	Rate	Ischemic heart disease	Incidence	44	Bosnia and Herzegovina	Male	-0.766
927	Age-standardized	Rate	Ischemic heart disease	Deaths	94	Switzerland	Both	-4.237
7385	Age-standardized	Rate	Ischemic heart disease	Incidence	44	Bosnia and Herzegovina	Female	-0.496
7470	Age-standardized	Rate	Ischemic heart disease	Incidence	81	Germany	Both	-2.344
4904	Age-standardized	Rate	Ischemic heart disease	Prevalence	44	Bosnia and Herzegovina	Female	0.076
4903	Age-standardized	Rate	Ischemic heart disease	Prevalence	44	Bosnia and Herzegovina	Male	0.042
860	Age-standardized	Rate	Ischemic heart disease	Deaths	45	Bulgaria	Female	-3.247
3355	Age-standardized	Rate	Ischemic heart disease	DALYs	45	Bulgaria	Female	-3.023
4361	Age-standardized	Rate	Ischemic heart disease	DALYs	72	New Zealand	Both	-4.232
198	Age-standardized	Rate	Ischemic heart disease	Deaths	91	Portugal	Both	-4.223
859	Age-standardized	Rate	Ischemic heart disease	Deaths	45	Bulgaria	Male	-2.467
3354	Age-standardized	Rate	Ischemic heart disease	DALYs	45	Bulgaria	Male	-2.175
7277	Age-standardized	Rate	Ischemic heart disease	Incidence	45	Bulgaria	Female	-1.539
7353	Age-standardized	Rate	Ischemic heart disease	Incidence	89	Netherlands	Both	-2.289
7276	Age-standardized	Rate	Ischemic heart disease	Incidence	45	Bulgaria	Male	-1.446
4907	Age-standardized	Rate	Ischemic heart disease	Prevalence	45	Bulgaria	Female	-0.379
5028	Age-standardized	Rate	Ischemic heart disease	Prevalence	91	Portugal	Both	-1.269
4906	Age-standardized	Rate	Ischemic heart disease	Prevalence	45	Bulgaria	Male	-0.285
1393	Age-standardized	Rate	Ischemic heart disease	Deaths	46	Croatia	Male	-3.05
3441	Age-standardized	Rate	Ischemic heart disease	DALYs	46	Croatia	Male	-2.971
3442	Age-standardized	Rate	Ischemic heart disease	DALYs	46	Croatia	Female	-2.814
531	Age-standardized	Rate	Ischemic heart disease	Deaths	305	Bermuda	Both	-4.113
2397	Age-standardized	Rate	Ischemic heart disease	DALYs	76	Belgium	Both	-4.173
1394	Age-standardized	Rate	Ischemic heart disease	Deaths	46	Croatia	Female	-2.431
7579	Age-standardized	Rate	Ischemic heart disease	Incidence	46	Croatia	Male	-1.811
7580	Age-standardized	Rate	Ischemic heart disease	Incidence	46	Croatia	Female	-1.578
7587	Age-standardized	Rate	Ischemic heart disease	Incidence	85	Israel	Both	-2.201
4895	Age-standardized	Rate	Ischemic heart disease	Prevalence	46	Croatia	Female	-0.639
4894	Age-standardized	Rate	Ischemic heart disease	Prevalence	46	Croatia	Male	-0.529
5079	Age-standardized	Rate	Ischemic heart disease	Prevalence	83	Iceland	Both	-1.151
3564	Age-standardized	Rate	Ischemic heart disease	DALYs	47	Czechia	Male	-3.332
3323	Age-standardized	Rate	Ischemic heart disease	DALYs	93	Sweden	Both	-4.149
3565	Age-standardized	Rate	Ischemic heart disease	DALYs	47	Czechia	Female	-3.062
1483	Age-standardized	Rate	Ischemic heart disease	Deaths	47	Czechia	Male	-2.776
570	Age-standardized	Rate	Ischemic heart disease	Deaths	76	Belgium	Both	-4.094
1484	Age-standardized	Rate	Ischemic heart disease	Deaths	47	Czechia	Female	-2.417
7315	Age-standardized	Rate	Ischemic heart disease	Incidence	47	Czechia	Male	-2.062
7380	Age-standardized	Rate	Ischemic heart disease	Incidence	68	Republic of Korea	Both	-2.179
7316	Age-standardized	Rate	Ischemic heart disease	Incidence	47	Czechia	Female	-1.501
4888	Age-standardized	Rate	Ischemic heart disease	Prevalence	47	Czechia	Male	-1.076
4983	Age-standardized	Rate	Ischemic heart disease	Prevalence	68	Republic of Korea	Both	-1.118
4889	Age-standardized	Rate	Ischemic heart disease	Prevalence	47	Czechia	Female	-0.898
4284	Age-standardized	Rate	Ischemic heart disease	DALYs	48	Hungary	Male	-2.303
2510	Age-standardized	Rate	Ischemic heart disease	DALYs	305	Bermuda	Both	-4.123
4285	Age-standardized	Rate	Ischemic heart disease	DALYs	48	Hungary	Female	-2.032
4	Age-standardized	Rate	Ischemic heart disease	Deaths	48	Hungary	Male	-1.856
879	Age-standardized	Rate	Ischemic heart disease	Deaths	77	Cyprus	Both	-4.032
5	Age-standardized	Rate	Ischemic heart disease	Deaths	48	Hungary	Female	-1.563
7264	Age-standardized	Rate	Ischemic heart disease	Incidence	48	Hungary	Male	-1.523
7374	Age-standardized	Rate	Ischemic heart disease	Incidence	95	United Kingdom	Both	-2.125
4885	Age-standardized	Rate	Ischemic heart disease	Prevalence	48	Hungary	Male	-1.142
7265	Age-standardized	Rate	Ischemic heart disease	Incidence	48	Hungary	Female	-1.1
5073	Age-standardized	Rate	Ischemic heart disease	Prevalence	85	Israel	Both	-1.055
4886	Age-standardized	Rate	Ischemic heart disease	Prevalence	48	Hungary	Female	-0.958
527	Age-standardized	Rate	Ischemic heart disease	Deaths	50	Montenegro	Female	1.47
3293	Age-standardized	Rate	Ischemic heart disease	DALYs	69	Singapore	Both	-4.108
4384	Age-standardized	Rate	Ischemic heart disease	DALYs	50	Montenegro	Female	0.746
526	Age-standardized	Rate	Ischemic heart disease	Deaths	50	Montenegro	Male	0.506
1512	Age-standardized	Rate	Ischemic heart disease	Deaths	87	Luxembourg	Both	-4.005
7288	Age-standardized	Rate	Ischemic heart disease	Incidence	50	Montenegro	Male	0.273
7473	Age-standardized	Rate	Ischemic heart disease	Incidence	82	Greece	Both	-1.994
7289	Age-standardized	Rate	Ischemic heart disease	Incidence	50	Montenegro	Female	0.145
4887	Age-standardized	Rate	Ischemic heart disease	Prevalence	48	Hungary	Both	-1.043
4993	Age-standardized	Rate	Ischemic heart disease	Prevalence	50	Montenegro	Male	0.11
4994	Age-standardized	Rate	Ischemic heart disease	Prevalence	50	Montenegro	Female	0.086
4383	Age-standardized	Rate	Ischemic heart disease	DALYs	50	Montenegro	Male	-0.011
3966	Age-standardized	Rate	Ischemic heart disease	DALYs	49	North Macedonia	Male	-1.546
786	Age-standardized	Rate	Ischemic heart disease	Deaths	93	Sweden	Both	-4.003
3967	Age-standardized	Rate	Ischemic heart disease	DALYs	49	North Macedonia	Female	-0.981
82	Age-standardized	Rate	Ischemic heart disease	Deaths	49	North Macedonia	Male	-0.948
3377	Age-standardized	Rate	Ischemic heart disease	DALYs	55	Slovenia	Both	-4.047
4990	Age-standardized	Rate	Ischemic heart disease	Prevalence	49	North Macedonia	Male	-0.17
83	Age-standardized	Rate	Ischemic heart disease	Deaths	49	North Macedonia	Female	-0.163
7297	Age-standardized	Rate	Ischemic heart disease	Incidence	49	North Macedonia	Male	-0.156
7377	Age-standardized	Rate	Ischemic heart disease	Incidence	90	Norway	Both	-1.975
7298	Age-standardized	Rate	Ischemic heart disease	Incidence	49	North Macedonia	Female	0.125
4991	Age-standardized	Rate	Ischemic heart disease	Prevalence	49	North Macedonia	Female	-0.085
5034	Age-standardized	Rate	Ischemic heart disease	Prevalence	90	Norway	Both	-1.042
2490	Age-standardized	Rate	Ischemic heart disease	DALYs	51	Poland	Male	-3.628
3236	Age-standardized	Rate	Ischemic heart disease	DALYs	140	Bahrain	Both	-3.977
7367	Age-standardized	Rate	Ischemic heart disease	Incidence	51	Poland	Female	-3.447
2491	Age-standardized	Rate	Ischemic heart disease	DALYs	51	Poland	Female	-3.424
937	Age-standardized	Rate	Ischemic heart disease	Deaths	51	Poland	Male	-3.213
1434	Age-standardized	Rate	Ischemic heart disease	Deaths	69	Singapore	Both	-3.962
5076	Age-standardized	Rate	Ischemic heart disease	Prevalence	82	Greece	Both	-1.023
938	Age-standardized	Rate	Ischemic heart disease	Deaths	51	Poland	Female	-2.975
7366	Age-standardized	Rate	Ischemic heart disease	Incidence	51	Poland	Male	-2.769
4985	Age-standardized	Rate	Ischemic heart disease	Prevalence	51	Poland	Female	-1.096
7308	Age-standardized	Rate	Ischemic heart disease	Incidence	52	Romania	Both	-1.754
4984	Age-standardized	Rate	Ischemic heart disease	Prevalence	51	Poland	Male	-0.798
2788	Age-standardized	Rate	Ischemic heart disease	DALYs	52	Romania	Female	-2.789
605	Age-standardized	Rate	Ischemic heart disease	Deaths	52	Romania	Female	-2.708
3368	Age-standardized	Rate	Ischemic heart disease	DALYs	91	Portugal	Both	-3.96
1065	Age-standardized	Rate	Ischemic heart disease	Deaths	101	Canada	Both	-3.88
2787	Age-standardized	Rate	Ischemic heart disease	DALYs	52	Romania	Male	-2.223
604	Age-standardized	Rate	Ischemic heart disease	Deaths	52	Romania	Male	-2.205
7307	Age-standardized	Rate	Ischemic heart disease	Incidence	52	Romania	Female	-1.946
7317	Age-standardized	Rate	Ischemic heart disease	Incidence	47	Czechia	Both	-1.735
7306	Age-standardized	Rate	Ischemic heart disease	Incidence	52	Romania	Male	-1.606
4964	Age-standardized	Rate	Ischemic heart disease	Prevalence	52	Romania	Female	-1.084
4890	Age-standardized	Rate	Ischemic heart disease	Prevalence	47	Czechia	Both	-0.909
4963	Age-standardized	Rate	Ischemic heart disease	Prevalence	52	Romania	Male	-0.741
842	Age-standardized	Rate	Ischemic heart disease	Deaths	53	Serbia	Female	-2.862
2725	Age-standardized	Rate	Ischemic heart disease	DALYs	53	Serbia	Female	-2.781
2669	Age-standardized	Rate	Ischemic heart disease	DALYs	101	Canada	Both	-3.884
2052	Age-standardized	Rate	Ischemic heart disease	Deaths	55	Slovenia	Both	-3.846
841	Age-standardized	Rate	Ischemic heart disease	Deaths	53	Serbia	Male	-2.168
2724	Age-standardized	Rate	Ischemic heart disease	DALYs	53	Serbia	Male	-2.118
7522	Age-standardized	Rate	Ischemic heart disease	Incidence	53	Serbia	Male	-1.039
7344	Age-standardized	Rate	Ischemic heart disease	Incidence	86	Italy	Both	-1.712
4975	Age-standardized	Rate	Ischemic heart disease	Prevalence	53	Serbia	Male	-0.578
4965	Age-standardized	Rate	Ischemic heart disease	Prevalence	52	Romania	Both	-0.901
4976	Age-standardized	Rate	Ischemic heart disease	Prevalence	53	Serbia	Female	-0.249
7523	Age-standardized	Rate	Ischemic heart disease	Incidence	53	Serbia	Female	-0.212
2700	Age-standardized	Rate	Ischemic heart disease	DALYs	54	Slovakia	Male	-2.443
630	Age-standardized	Rate	Ischemic heart disease	Deaths	385	Puerto Rico	Both	-3.843
2701	Age-standardized	Rate	Ischemic heart disease	DALYs	54	Slovakia	Female	-2.17
1216	Age-standardized	Rate	Ischemic heart disease	Deaths	54	Slovakia	Male	-1.88
3416	Age-standardized	Rate	Ischemic heart disease	DALYs	81	Germany	Both	-3.857
1217	Age-standardized	Rate	Ischemic heart disease	Deaths	54	Slovakia	Female	-1.617
7345	Age-standardized	Rate	Ischemic heart disease	Incidence	54	Slovakia	Male	-1.346
7518	Age-standardized	Rate	Ischemic heart disease	Incidence	97	Argentina	Both	-1.611
7346	Age-standardized	Rate	Ischemic heart disease	Incidence	54	Slovakia	Female	-0.866
4960	Age-standardized	Rate	Ischemic heart disease	Prevalence	54	Slovakia	Male	-0.693
4986	Age-standardized	Rate	Ischemic heart disease	Prevalence	51	Poland	Both	-0.892
4961	Age-standardized	Rate	Ischemic heart disease	Prevalence	54	Slovakia	Female	-0.572
3376	Age-standardized	Rate	Ischemic heart disease	DALYs	55	Slovenia	Female	-4.729
2051	Age-standardized	Rate	Ischemic heart disease	Deaths	55	Slovenia	Female	-4.519
3284	Age-standardized	Rate	Ischemic heart disease	DALYs	116	Saint Lucia	Both	-3.834
1821	Age-standardized	Rate	Ischemic heart disease	Deaths	72	New Zealand	Both	-3.807
3375	Age-standardized	Rate	Ischemic heart disease	DALYs	55	Slovenia	Male	-3.802
2050	Age-standardized	Rate	Ischemic heart disease	Deaths	55	Slovenia	Male	-3.341
7283	Age-standardized	Rate	Ischemic heart disease	Incidence	55	Slovenia	Female	-1.534
7282	Age-standardized	Rate	Ischemic heart disease	Incidence	55	Slovenia	Male	-1.342
7350	Age-standardized	Rate	Ischemic heart disease	Incidence	83	Iceland	Both	-1.591
4958	Age-standardized	Rate	Ischemic heart disease	Prevalence	55	Slovenia	Female	-0.748
4957	Age-standardized	Rate	Ischemic heart disease	Prevalence	55	Slovenia	Male	-0.686
5055	Age-standardized	Rate	Ischemic heart disease	Prevalence	86	Italy	Both	-0.885
3310	Age-standardized	Rate	Ischemic heart disease	DALYs	57	Belarus	Female	-0.828
1724	Age-standardized	Rate	Ischemic heart disease	Deaths	57	Belarus	Female	-0.691
2870	Age-standardized	Rate	Ischemic heart disease	DALYs	77	Cyprus	Both	-3.812
7294	Age-standardized	Rate	Ischemic heart disease	Incidence	57	Belarus	Male	0.308
36	Age-standardized	Rate	Ischemic heart disease	Deaths	81	Germany	Both	-3.724
7295	Age-standardized	Rate	Ischemic heart disease	Incidence	57	Belarus	Female	-0.235
1723	Age-standardized	Rate	Ischemic heart disease	Deaths	57	Belarus	Male	0.214
4948	Age-standardized	Rate	Ischemic heart disease	Prevalence	57	Belarus	Male	0.203
7575	Age-standardized	Rate	Ischemic heart disease	Incidence	98	Chile	Both	-1.556
3309	Age-standardized	Rate	Ischemic heart disease	DALYs	57	Belarus	Male	-0.041
5016	Age-standardized	Rate	Ischemic heart disease	Prevalence	94	Switzerland	Both	-0.81
4949	Age-standardized	Rate	Ischemic heart disease	Prevalence	57	Belarus	Female	-0.023
3739	Age-standardized	Rate	Ischemic heart disease	DALYs	58	Estonia	Female	-5.648
176	Age-standardized	Rate	Ischemic heart disease	Deaths	58	Estonia	Female	-5.221
3308	Age-standardized	Rate	Ischemic heart disease	DALYs	79	Finland	Both	-3.77
3738	Age-standardized	Rate	Ischemic heart disease	DALYs	58	Estonia	Male	-4.853
345	Age-standardized	Rate	Ischemic heart disease	Deaths	140	Bahrain	Both	-3.562
175	Age-standardized	Rate	Ischemic heart disease	Deaths	58	Estonia	Male	-4.491
7438	Age-standardized	Rate	Ischemic heart disease	Incidence	58	Estonia	Male	-0.933
5004	Age-standardized	Rate	Ischemic heart disease	Prevalence	80	France	Both	-0.782
7439	Age-standardized	Rate	Ischemic heart disease	Incidence	58	Estonia	Female	-0.531
4943	Age-standardized	Rate	Ischemic heart disease	Prevalence	58	Estonia	Female	0.48
7581	Age-standardized	Rate	Ischemic heart disease	Incidence	46	Croatia	Both	-1.55
4942	Age-standardized	Rate	Ischemic heart disease	Prevalence	58	Estonia	Male	-0.064
3601	Age-standardized	Rate	Ischemic heart disease	DALYs	59	Latvia	Female	-3.225
3737	Age-standardized	Rate	Ischemic heart disease	DALYs	83	Iceland	Both	-3.73
3600	Age-standardized	Rate	Ischemic heart disease	DALYs	59	Latvia	Male	-2.974
284	Age-standardized	Rate	Ischemic heart disease	Deaths	59	Latvia	Female	-2.891
54	Age-standardized	Rate	Ischemic heart disease	Deaths	35	Georgia	Both	-3.543
283	Age-standardized	Rate	Ischemic heart disease	Deaths	59	Latvia	Male	-2.608
7340	Age-standardized	Rate	Ischemic heart disease	Incidence	59	Latvia	Female	-1.358
7339	Age-standardized	Rate	Ischemic heart disease	Incidence	59	Latvia	Male	-1.308
7278	Age-standardized	Rate	Ischemic heart disease	Incidence	45	Bulgaria	Both	-1.488
4919	Age-standardized	Rate	Ischemic heart disease	Prevalence	59	Latvia	Female	-0.638
4918	Age-standardized	Rate	Ischemic heart disease	Prevalence	59	Latvia	Male	-0.6
5001	Age-standardized	Rate	Ischemic heart disease	Prevalence	67	Japan	Both	-0.774
4508	Age-standardized	Rate	Ischemic heart disease	DALYs	60	Lithuania	Female	-2.577
845	Age-standardized	Rate	Ischemic heart disease	Deaths	60	Lithuania	Female	-2.242
2663	Age-standardized	Rate	Ischemic heart disease	DALYs	75	Austria	Both	-3.544
53	Age-standardized	Rate	Ischemic heart disease	Deaths	533	Georgia	Both	-3.543
4507	Age-standardized	Rate	Ischemic heart disease	DALYs	60	Lithuania	Male	-1.932
844	Age-standardized	Rate	Ischemic heart disease	Deaths	60	Lithuania	Male	-1.638
7331	Age-standardized	Rate	Ischemic heart disease	Incidence	60	Lithuania	Female	-0.758
7566	Age-standardized	Rate	Ischemic heart disease	Incidence	93	Sweden	Both	-1.483
7330	Age-standardized	Rate	Ischemic heart disease	Incidence	60	Lithuania	Male	-0.647
4922	Age-standardized	Rate	Ischemic heart disease	Prevalence	60	Lithuania	Female	-0.298
4921	Age-standardized	Rate	Ischemic heart disease	Prevalence	60	Lithuania	Male	-0.294
4929	Age-standardized	Rate	Ischemic heart disease	Prevalence	77	Cyprus	Both	-0.772
791	Age-standardized	Rate	Ischemic heart disease	Deaths	61	Republic of Moldova	Female	-2.855
3949	Age-standardized	Rate	Ischemic heart disease	DALYs	61	Republic of Moldova	Female	-2.662
2417	Age-standardized	Rate	Ischemic heart disease	DALYs	88	Malta	Both	-3.533
790	Age-standardized	Rate	Ischemic heart disease	Deaths	61	Republic of Moldova	Male	-2.282
1572	Age-standardized	Rate	Ischemic heart disease	Deaths	80	France	Both	-3.48
3948	Age-standardized	Rate	Ischemic heart disease	DALYs	61	Republic of Moldova	Male	-1.645
7304	Age-standardized	Rate	Ischemic heart disease	Incidence	61	Republic of Moldova	Female	-1.078
7383	Age-standardized	Rate	Ischemic heart disease	Incidence	92	Spain	Both	-1.475
7303	Age-standardized	Rate	Ischemic heart disease	Incidence	61	Republic of Moldova	Male	-0.822
4910	Age-standardized	Rate	Ischemic heart disease	Prevalence	61	Republic of Moldova	Female	-0.163
5109	Age-standardized	Rate	Ischemic heart disease	Prevalence	97	Argentina	Both	-0.733
4909	Age-standardized	Rate	Ischemic heart disease	Prevalence	61	Republic of Moldova	Male	0.01
1072	Age-standardized	Rate	Ischemic heart disease	Deaths	62	Russian Federation	Male	-1.873
2559	Age-standardized	Rate	Ischemic heart disease	DALYs	62	Russian Federation	Male	-1.867
438	Age-standardized	Rate	Ischemic heart disease	Deaths	92	Spain	Both	-3.477
2560	Age-standardized	Rate	Ischemic heart disease	DALYs	62	Russian Federation	Female	-1.729
2492	Age-standardized	Rate	Ischemic heart disease	DALYs	51	Poland	Both	-3.529
1073	Age-standardized	Rate	Ischemic heart disease	Deaths	62	Russian Federation	Female	-1.604
7582	Age-standardized	Rate	Ischemic heart disease	Incidence	62	Russian Federation	Male	-0.642
4913	Age-standardized	Rate	Ischemic heart disease	Prevalence	62	Russian Federation	Female	0.364
7326	Age-standardized	Rate	Ischemic heart disease	Incidence	71	Australia	Both	-1.434
4989	Age-standardized	Rate	Ischemic heart disease	Prevalence	66	Brunei Darussalam	Both	-0.692
7583	Age-standardized	Rate	Ischemic heart disease	Incidence	62	Russian Federation	Female	-0.192
4912	Age-standardized	Rate	Ischemic heart disease	Prevalence	62	Russian Federation	Male	-0.014
2596	Age-standardized	Rate	Ischemic heart disease	DALYs	63	Ukraine	Female	-0.491
1094	Age-standardized	Rate	Ischemic heart disease	Deaths	63	Ukraine	Female	-0.45
2864	Age-standardized	Rate	Ischemic heart disease	DALYs	35	Georgia	Both	-3.514
1815	Age-standardized	Rate	Ischemic heart disease	Deaths	88	Malta	Both	-3.428
7312	Age-standardized	Rate	Ischemic heart disease	Incidence	63	Ukraine	Male	0.24
1093	Age-standardized	Rate	Ischemic heart disease	Deaths	63	Ukraine	Male	-0.215
2595	Age-standardized	Rate	Ischemic heart disease	DALYs	63	Ukraine	Male	-0.191
4900	Age-standardized	Rate	Ischemic heart disease	Prevalence	63	Ukraine	Male	0.143
7602	Age-standardized	Rate	Ischemic heart disease	Incidence	94	Switzerland	Both	-1.402
4974	Age-standardized	Rate	Ischemic heart disease	Prevalence	71	Australia	Both	-0.646
7313	Age-standardized	Rate	Ischemic heart disease	Incidence	63	Ukraine	Female	-0.063
4901	Age-standardized	Rate	Ischemic heart disease	Prevalence	63	Ukraine	Female	0.049
3610	Age-standardized	Rate	Ischemic heart disease	DALYs	71	Australia	Female	-5.273
1599	Age-standardized	Rate	Ischemic heart disease	Deaths	71	Australia	Female	-4.999
2863	Age-standardized	Rate	Ischemic heart disease	DALYs	533	Georgia	Both	-3.514
615	Age-standardized	Rate	Ischemic heart disease	Deaths	83	Iceland	Both	-3.422
3609	Age-standardized	Rate	Ischemic heart disease	DALYs	71	Australia	Male	-4.591
1598	Age-standardized	Rate	Ischemic heart disease	Deaths	71	Australia	Male	-4.546
7324	Age-standardized	Rate	Ischemic heart disease	Incidence	71	Australia	Male	-1.645
7284	Age-standardized	Rate	Ischemic heart disease	Incidence	55	Slovenia	Both	-1.327
7325	Age-standardized	Rate	Ischemic heart disease	Incidence	71	Australia	Female	-1.207
4972	Age-standardized	Rate	Ischemic heart disease	Prevalence	71	Australia	Male	-0.74
4962	Age-standardized	Rate	Ischemic heart disease	Prevalence	54	Slovakia	Both	-0.618
4973	Age-standardized	Rate	Ischemic heart disease	Prevalence	71	Australia	Female	-0.627
4360	Age-standardized	Rate	Ischemic heart disease	DALYs	72	New Zealand	Female	-4.487
2391	Age-standardized	Rate	Ischemic heart disease	DALYs	385	Puerto Rico	Both	-3.509
4359	Age-standardized	Rate	Ischemic heart disease	DALYs	72	New Zealand	Male	-4.17
1820	Age-standardized	Rate	Ischemic heart disease	Deaths	72	New Zealand	Female	-3.919
1819	Age-standardized	Rate	Ischemic heart disease	Deaths	72	New Zealand	Male	-3.842
216	Age-standardized	Rate	Ischemic heart disease	Deaths	98	Chile	Both	-3.405
7319	Age-standardized	Rate	Ischemic heart disease	Incidence	72	New Zealand	Female	-2.699
7503	Age-standardized	Rate	Ischemic heart disease	Incidence	77	Cyprus	Both	-1.311
7318	Age-standardized	Rate	Ischemic heart disease	Incidence	72	New Zealand	Male	-2.502
4970	Age-standardized	Rate	Ischemic heart disease	Prevalence	72	New Zealand	Female	-1.69
4959	Age-standardized	Rate	Ischemic heart disease	Prevalence	55	Slovenia	Both	-0.584
4969	Age-standardized	Rate	Ischemic heart disease	Prevalence	72	New Zealand	Male	-1.471
2695	Age-standardized	Rate	Ischemic heart disease	DALYs	66	Brunei Darussalam	Female	-2.237
365	Age-standardized	Rate	Ischemic heart disease	Deaths	66	Brunei Darussalam	Female	-1.87
4166	Age-standardized	Rate	Ischemic heart disease	DALYs	14	Maldives	Both	-3.503
1467	Age-standardized	Rate	Ischemic heart disease	Deaths	79	Finland	Both	-3.284
2694	Age-standardized	Rate	Ischemic heart disease	DALYs	66	Brunei Darussalam	Male	-1.238
4988	Age-standardized	Rate	Ischemic heart disease	Prevalence	66	Brunei Darussalam	Female	-0.91
364	Age-standardized	Rate	Ischemic heart disease	Deaths	66	Brunei Darussalam	Male	-0.809
7266	Age-standardized	Rate	Ischemic heart disease	Incidence	48	Hungary	Both	-1.296
4987	Age-standardized	Rate	Ischemic heart disease	Prevalence	66	Brunei Darussalam	Male	-0.463
4956	Age-standardized	Rate	Ischemic heart disease	Prevalence	74	Andorra	Both	-0.577
7301	Age-standardized	Rate	Ischemic heart disease	Incidence	66	Brunei Darussalam	Female	-0.339
7300	Age-standardized	Rate	Ischemic heart disease	Incidence	66	Brunei Darussalam	Male	-0.276
761	Age-standardized	Rate	Ischemic heart disease	Deaths	67	Japan	Female	-3.748
3313	Age-standardized	Rate	Ischemic heart disease	DALYs	67	Japan	Female	-3.574
3179	Age-standardized	Rate	Ischemic heart disease	DALYs	92	Spain	Both	-3.403
760	Age-standardized	Rate	Ischemic heart disease	Deaths	67	Japan	Male	-2.623
1188	Age-standardized	Rate	Ischemic heart disease	Deaths	396	San Marino	Both	-3.283
3312	Age-standardized	Rate	Ischemic heart disease	DALYs	67	Japan	Male	-2.164
5000	Age-standardized	Rate	Ischemic heart disease	Prevalence	67	Japan	Female	-1.138
4920	Age-standardized	Rate	Ischemic heart disease	Prevalence	59	Latvia	Both	-0.556
4999	Age-standardized	Rate	Ischemic heart disease	Prevalence	67	Japan	Male	-0.696
7322	Age-standardized	Rate	Ischemic heart disease	Incidence	67	Japan	Female	-0.357
7321	Age-standardized	Rate	Ischemic heart disease	Incidence	67	Japan	Male	-0.334
7341	Age-standardized	Rate	Ischemic heart disease	Incidence	59	Latvia	Both	-1.257
3532	Age-standardized	Rate	Ischemic heart disease	DALYs	68	Republic of Korea	Female	-3.844
839	Age-standardized	Rate	Ischemic heart disease	Deaths	68	Republic of Korea	Female	-3.366
1059	Age-standardized	Rate	Ischemic heart disease	Deaths	183	Mauritius	Both	-3.211
2660	Age-standardized	Rate	Ischemic heart disease	DALYs	146	Lebanon	Both	-3.369
3531	Age-standardized	Rate	Ischemic heart disease	DALYs	68	Republic of Korea	Male	-3.017
838	Age-standardized	Rate	Ischemic heart disease	Deaths	68	Republic of Korea	Male	-2.865
7379	Age-standardized	Rate	Ischemic heart disease	Incidence	68	Republic of Korea	Female	-2.86
5187	Age-standardized	Rate	Ischemic heart disease	Prevalence	155	T¨¹rkiye	Both	-0.555
4982	Age-standardized	Rate	Ischemic heart disease	Prevalence	68	Republic of Korea	Female	-1.771
7378	Age-standardized	Rate	Ischemic heart disease	Incidence	68	Republic of Korea	Male	-1.623
7170	Age-standardized	Rate	Ischemic heart disease	Incidence	18	Thailand	Both	-1.145
4981	Age-standardized	Rate	Ischemic heart disease	Prevalence	68	Republic of Korea	Male	-0.837
3292	Age-standardized	Rate	Ischemic heart disease	DALYs	69	Singapore	Female	-4.989
1433	Age-standardized	Rate	Ischemic heart disease	Deaths	69	Singapore	Female	-4.633
3335	Age-standardized	Rate	Ischemic heart disease	DALYs	80	France	Both	-3.356
780	Age-standardized	Rate	Ischemic heart disease	Deaths	349	Greenland	Both	-3.166
3291	Age-standardized	Rate	Ischemic heart disease	DALYs	69	Singapore	Male	-3.773
1432	Age-standardized	Rate	Ischemic heart disease	Deaths	69	Singapore	Male	-3.569
4979	Age-standardized	Rate	Ischemic heart disease	Prevalence	69	Singapore	Female	-0.94
7337	Age-standardized	Rate	Ischemic heart disease	Incidence	69	Singapore	Female	-0.904
7336	Age-standardized	Rate	Ischemic heart disease	Incidence	69	Singapore	Male	-0.654
7452	Age-standardized	Rate	Ischemic heart disease	Incidence	139	Algeria	Both	-1.135
5457	Age-standardized	Rate	Ischemic heart disease	Prevalence	183	Mauritius	Both	-0.521
4978	Age-standardized	Rate	Ischemic heart disease	Prevalence	69	Singapore	Male	-0.186
2668	Age-standardized	Rate	Ischemic heart disease	DALYs	101	Canada	Female	-4.091
1064	Age-standardized	Rate	Ischemic heart disease	Deaths	101	Canada	Female	-4.046
2501	Age-standardized	Rate	Ischemic heart disease	DALYs	86	Italy	Both	-3.325
309	Age-standardized	Rate	Ischemic heart disease	Deaths	75	Austria	Both	-3.163
1063	Age-standardized	Rate	Ischemic heart disease	Deaths	101	Canada	Male	-3.874
2667	Age-standardized	Rate	Ischemic heart disease	DALYs	101	Canada	Male	-3.862
7546	Age-standardized	Rate	Ischemic heart disease	Incidence	101	Canada	Male	-2.844
7590	Age-standardized	Rate	Ischemic heart disease	Incidence	183	Mauritius	Both	-1.12
7547	Age-standardized	Rate	Ischemic heart disease	Incidence	101	Canada	Female	-2.507
5083	Age-standardized	Rate	Ischemic heart disease	Prevalence	101	Canada	Male	-1.659
5040	Age-standardized	Rate	Ischemic heart disease	Prevalence	88	Malta	Both	-0.51
5084	Age-standardized	Rate	Ischemic heart disease	Prevalence	101	Canada	Female	-1.404
2974	Age-standardized	Rate	Ischemic heart disease	DALYs	349	Greenland	Female	-3.919
779	Age-standardized	Rate	Ischemic heart disease	Deaths	349	Greenland	Female	-3.836
3533	Age-standardized	Rate	Ischemic heart disease	DALYs	68	Republic of Korea	Both	-3.262
1242	Age-standardized	Rate	Ischemic heart disease	Deaths	119	Trinidad and Tobago	Both	-3.116
2973	Age-standardized	Rate	Ischemic heart disease	DALYs	349	Greenland	Male	-2.885
778	Age-standardized	Rate	Ischemic heart disease	Deaths	349	Greenland	Male	-2.81
7919	Age-standardized	Rate	Ischemic heart disease	Incidence	349	Greenland	Female	-0.653
7918	Age-standardized	Rate	Ischemic heart disease	Incidence	349	Greenland	Male	-0.612
7398	Age-standardized	Rate	Ischemic heart disease	Incidence	109	Cuba	Both	-1.111
5366	Age-standardized	Rate	Ischemic heart disease	Prevalence	349	Greenland	Female	-0.334
5365	Age-standardized	Rate	Ischemic heart disease	Prevalence	349	Greenland	Male	-0.316
5022	Age-standardized	Rate	Ischemic heart disease	Prevalence	92	Spain	Both	-0.472
7399	Age-standardized	Rate	Ischemic heart disease	Incidence	102	United States of America	Male	-3.839
2957	Age-standardized	Rate	Ischemic heart disease	DALYs	183	Mauritius	Both	-3.185
7400	Age-standardized	Rate	Ischemic heart disease	Incidence	102	United States of America	Female	-3.488
1632	Age-standardized	Rate	Ischemic heart disease	Deaths	102	United States of America	Female	-3.209
2857	Age-standardized	Rate	Ischemic heart disease	DALYs	102	United States of America	Female	-3.058
45	Age-standardized	Rate	Ischemic heart disease	Deaths	146	Lebanon	Both	-3.087
1631	Age-standardized	Rate	Ischemic heart disease	Deaths	102	United States of America	Male	-2.968
2856	Age-standardized	Rate	Ischemic heart disease	DALYs	102	United States of America	Male	-2.904
7347	Age-standardized	Rate	Ischemic heart disease	Incidence	54	Slovakia	Both	-1.093
5080	Age-standardized	Rate	Ischemic heart disease	Prevalence	102	United States of America	Male	-2.797
5118	Age-standardized	Rate	Ischemic heart disease	Prevalence	125	Colombia	Both	-0.448
5081	Age-standardized	Rate	Ischemic heart disease	Prevalence	102	United States of America	Female	-2.374
7569	Age-standardized	Rate	Ischemic heart disease	Incidence	88	Malta	Both	-1.059
3972	Age-standardized	Rate	Ischemic heart disease	DALYs	97	Argentina	Male	-2.74
3973	Age-standardized	Rate	Ischemic heart disease	DALYs	97	Argentina	Female	-2.734
98	Age-standardized	Rate	Ischemic heart disease	Deaths	97	Argentina	Female	-2.734
939	Age-standardized	Rate	Ischemic heart disease	Deaths	51	Poland	Both	-3.078
97	Age-standardized	Rate	Ischemic heart disease	Deaths	97	Argentina	Male	-2.629
7516	Age-standardized	Rate	Ischemic heart disease	Incidence	97	Argentina	Male	-1.651
2975	Age-standardized	Rate	Ischemic heart disease	DALYs	349	Greenland	Both	-3.184
7517	Age-standardized	Rate	Ischemic heart disease	Incidence	97	Argentina	Female	-1.608
5108	Age-standardized	Rate	Ischemic heart disease	Prevalence	97	Argentina	Female	-0.927
4896	Age-standardized	Rate	Ischemic heart disease	Prevalence	46	Croatia	Both	-0.443
5107	Age-standardized	Rate	Ischemic heart disease	Prevalence	97	Argentina	Male	-0.672
215	Age-standardized	Rate	Ischemic heart disease	Deaths	98	Chile	Female	-4.162
2431	Age-standardized	Rate	Ischemic heart disease	DALYs	98	Chile	Female	-3.843
3566	Age-standardized	Rate	Ischemic heart disease	DALYs	47	Czechia	Both	-3.164
214	Age-standardized	Rate	Ischemic heart disease	Deaths	98	Chile	Male	-2.917
585	Age-standardized	Rate	Ischemic heart disease	Deaths	99	Uruguay	Both	-3.039
2430	Age-standardized	Rate	Ischemic heart disease	DALYs	98	Chile	Male	-2.437
7574	Age-standardized	Rate	Ischemic heart disease	Incidence	98	Chile	Female	-1.653
7573	Age-standardized	Rate	Ischemic heart disease	Incidence	98	Chile	Male	-1.566
7428	Age-standardized	Rate	Ischemic heart disease	Incidence	80	France	Both	-0.983
5096	Age-standardized	Rate	Ischemic heart disease	Prevalence	98	Chile	Female	-0.832
5019	Age-standardized	Rate	Ischemic heart disease	Prevalence	93	Sweden	Both	-0.435
5095	Age-standardized	Rate	Ischemic heart disease	Prevalence	98	Chile	Male	-0.176
2671	Age-standardized	Rate	Ischemic heart disease	DALYs	99	Uruguay	Female	-3.335
584	Age-standardized	Rate	Ischemic heart disease	Deaths	99	Uruguay	Female	-3.333
1167	Age-standardized	Rate	Ischemic heart disease	Deaths	86	Italy	Both	-3.039
2732	Age-standardized	Rate	Ischemic heart disease	DALYs	396	San Marino	Both	-3.138
2670	Age-standardized	Rate	Ischemic heart disease	DALYs	99	Uruguay	Male	-2.766
583	Age-standardized	Rate	Ischemic heart disease	Deaths	99	Uruguay	Male	-2.765
7727	Age-standardized	Rate	Ischemic heart disease	Incidence	99	Uruguay	Female	-1.001
7728	Age-standardized	Rate	Ischemic heart disease	Incidence	99	Uruguay	Both	-0.963
7726	Age-standardized	Rate	Ischemic heart disease	Incidence	99	Uruguay	Male	-0.942
5093	Age-standardized	Rate	Ischemic heart disease	Prevalence	99	Uruguay	Female	-0.649
4977	Age-standardized	Rate	Ischemic heart disease	Prevalence	53	Serbia	Both	-0.431
5092	Age-standardized	Rate	Ischemic heart disease	Prevalence	99	Uruguay	Male	-0.244
2517	Age-standardized	Rate	Ischemic heart disease	DALYs	74	Andorra	Male	-2.388
840	Age-standardized	Rate	Ischemic heart disease	Deaths	68	Republic of Korea	Both	-3.025
172	Age-standardized	Rate	Ischemic heart disease	Deaths	74	Andorra	Male	-2.224
4283	Age-standardized	Rate	Ischemic heart disease	DALYs	144	Jordan	Both	-3.089
2518	Age-standardized	Rate	Ischemic heart disease	DALYs	74	Andorra	Female	-2.04
173	Age-standardized	Rate	Ischemic heart disease	Deaths	74	Andorra	Female	-1.826
7508	Age-standardized	Rate	Ischemic heart disease	Incidence	74	Andorra	Female	-0.883
4955	Age-standardized	Rate	Ischemic heart disease	Prevalence	74	Andorra	Female	-0.754
7449	Age-standardized	Rate	Ischemic heart disease	Incidence	125	Colombia	Both	-0.929
7507	Age-standardized	Rate	Ischemic heart disease	Incidence	74	Andorra	Male	-0.601
5037	Age-standardized	Rate	Ischemic heart disease	Prevalence	109	Cuba	Both	-0.43
4954	Age-standardized	Rate	Ischemic heart disease	Prevalence	74	Andorra	Male	-0.459
2662	Age-standardized	Rate	Ischemic heart disease	DALYs	75	Austria	Female	-3.782
2661	Age-standardized	Rate	Ischemic heart disease	DALYs	75	Austria	Male	-3.595
3602	Age-standardized	Rate	Ischemic heart disease	DALYs	59	Latvia	Both	-3.067
308	Age-standardized	Rate	Ischemic heart disease	Deaths	75	Austria	Female	-3.321
307	Age-standardized	Rate	Ischemic heart disease	Deaths	75	Austria	Male	-3.244
1633	Age-standardized	Rate	Ischemic heart disease	Deaths	102	United States of America	Both	-3.005
7430	Age-standardized	Rate	Ischemic heart disease	Incidence	75	Austria	Female	-1.039
7429	Age-standardized	Rate	Ischemic heart disease	Incidence	75	Austria	Male	-0.821
7305	Age-standardized	Rate	Ischemic heart disease	Incidence	61	Republic of Moldova	Both	-0.904
4937	Age-standardized	Rate	Ischemic heart disease	Prevalence	75	Austria	Female	-0.532
5337	Age-standardized	Rate	Ischemic heart disease	Prevalence	367	Monaco	Both	-0.406
4936	Age-standardized	Rate	Ischemic heart disease	Prevalence	75	Austria	Male	0.208
2396	Age-standardized	Rate	Ischemic heart disease	DALYs	76	Belgium	Female	-4.495
569	Age-standardized	Rate	Ischemic heart disease	Deaths	76	Belgium	Female	-4.425
2648	Age-standardized	Rate	Ischemic heart disease	DALYs	393	Saint Kitts and Nevis	Both	-3.05
2395	Age-standardized	Rate	Ischemic heart disease	DALYs	76	Belgium	Male	-4.106
762	Age-standardized	Rate	Ischemic heart disease	Deaths	67	Japan	Both	-2.955
568	Age-standardized	Rate	Ischemic heart disease	Deaths	76	Belgium	Male	-3.997
7484	Age-standardized	Rate	Ischemic heart disease	Incidence	76	Belgium	Female	-2.642
7483	Age-standardized	Rate	Ischemic heart disease	Incidence	76	Belgium	Male	-2.576
7248	Age-standardized	Rate	Ischemic heart disease	Incidence	38	Mongolia	Both	-0.895
4934	Age-standardized	Rate	Ischemic heart disease	Prevalence	76	Belgium	Female	-1.453
4933	Age-standardized	Rate	Ischemic heart disease	Prevalence	76	Belgium	Male	-1.357
4932	Age-standardized	Rate	Ischemic heart disease	Prevalence	78	Denmark	Both	-0.403
2869	Age-standardized	Rate	Ischemic heart disease	DALYs	77	Cyprus	Female	-4.945
878	Age-standardized	Rate	Ischemic heart disease	Deaths	77	Cyprus	Female	-4.862
2672	Age-standardized	Rate	Ischemic heart disease	DALYs	99	Uruguay	Both	-2.987
861	Age-standardized	Rate	Ischemic heart disease	Deaths	45	Bulgaria	Both	-2.847
877	Age-standardized	Rate	Ischemic heart disease	Deaths	77	Cyprus	Male	-3.262
2868	Age-standardized	Rate	Ischemic heart disease	DALYs	77	Cyprus	Male	-3.129
7502	Age-standardized	Rate	Ischemic heart disease	Incidence	77	Cyprus	Female	-1.578
7443	Age-standardized	Rate	Ischemic heart disease	Incidence	142	Iran (Islamic Republic of)	Both	-0.852
7501	Age-standardized	Rate	Ischemic heart disease	Incidence	77	Cyprus	Male	-1.189
4928	Age-standardized	Rate	Ischemic heart disease	Prevalence	77	Cyprus	Female	-1.102
4773	Age-standardized	Rate	Ischemic heart disease	Prevalence	16	Philippines	Both	-0.401
4927	Age-standardized	Rate	Ischemic heart disease	Prevalence	77	Cyprus	Male	-0.694
2707	Age-standardized	Rate	Ischemic heart disease	DALYs	78	Denmark	Female	-6.218
1262	Age-standardized	Rate	Ischemic heart disease	Deaths	78	Denmark	Female	-6.135
1383	Age-standardized	Rate	Ischemic heart disease	Deaths	144	Jordan	Both	-2.832
3854	Age-standardized	Rate	Ischemic heart disease	DALYs	119	Trinidad and Tobago	Both	-2.979
1261	Age-standardized	Rate	Ischemic heart disease	Deaths	78	Denmark	Male	-5.742
2706	Age-standardized	Rate	Ischemic heart disease	DALYs	78	Denmark	Male	-5.726
7571	Age-standardized	Rate	Ischemic heart disease	Incidence	78	Denmark	Female	-0.934
7570	Age-standardized	Rate	Ischemic heart disease	Incidence	78	Denmark	Male	-0.82
4931	Age-standardized	Rate	Ischemic heart disease	Prevalence	78	Denmark	Female	-0.774
7506	Age-standardized	Rate	Ischemic heart disease	Incidence	160	Afghanistan	Both	-0.776
4930	Age-standardized	Rate	Ischemic heart disease	Prevalence	78	Denmark	Male	-0.433
5094	Age-standardized	Rate	Ischemic heart disease	Prevalence	99	Uruguay	Both	-0.387
3307	Age-standardized	Rate	Ischemic heart disease	DALYs	79	Finland	Female	-3.992
3306	Age-standardized	Rate	Ischemic heart disease	DALYs	79	Finland	Male	-3.819
1314	Age-standardized	Rate	Ischemic heart disease	Deaths	14	Maldives	Both	-2.799
1466	Age-standardized	Rate	Ischemic heart disease	Deaths	79	Finland	Female	-3.466
1465	Age-standardized	Rate	Ischemic heart disease	Deaths	79	Finland	Male	-3.331
2432	Age-standardized	Rate	Ischemic heart disease	DALYs	98	Chile	Both	-2.902
7327	Age-standardized	Rate	Ischemic heart disease	Incidence	79	Finland	Male	-2.622
7446	Age-standardized	Rate	Ischemic heart disease	Incidence	155	T¨¹rkiye	Both	-0.753
7328	Age-standardized	Rate	Ischemic heart disease	Incidence	79	Finland	Female	-2.278
5006	Age-standardized	Rate	Ischemic heart disease	Prevalence	79	Finland	Female	-1.673
5005	Age-standardized	Rate	Ischemic heart disease	Prevalence	79	Finland	Male	-1.647
5391	Age-standardized	Rate	Ischemic heart disease	Prevalence	396	San Marino	Both	-0.367
1571	Age-standardized	Rate	Ischemic heart disease	Deaths	80	France	Female	-3.863
3334	Age-standardized	Rate	Ischemic heart disease	DALYs	80	France	Female	-3.748
2858	Age-standardized	Rate	Ischemic heart disease	DALYs	102	United States of America	Both	-2.898
1570	Age-standardized	Rate	Ischemic heart disease	Deaths	80	France	Male	-3.357
978	Age-standardized	Rate	Ischemic heart disease	Deaths	393	Saint Kitts and Nevis	Both	-2.765
3333	Age-standardized	Rate	Ischemic heart disease	DALYs	80	France	Male	-3.273
7427	Age-standardized	Rate	Ischemic heart disease	Incidence	80	France	Female	-1.532
5003	Age-standardized	Rate	Ischemic heart disease	Prevalence	80	France	Female	-1.303
7431	Age-standardized	Rate	Ischemic heart disease	Incidence	75	Austria	Both	-0.74
7426	Age-standardized	Rate	Ischemic heart disease	Incidence	80	France	Male	-0.841
4908	Age-standardized	Rate	Ischemic heart disease	Prevalence	45	Bulgaria	Both	-0.362
5002	Age-standardized	Rate	Ischemic heart disease	Prevalence	80	France	Male	-0.674
3415	Age-standardized	Rate	Ischemic heart disease	DALYs	81	Germany	Female	-4.322
35	Age-standardized	Rate	Ischemic heart disease	Deaths	81	Germany	Female	-4.107
285	Age-standardized	Rate	Ischemic heart disease	Deaths	59	Latvia	Both	-2.749
3414	Age-standardized	Rate	Ischemic heart disease	DALYs	81	Germany	Male	-3.831
3443	Age-standardized	Rate	Ischemic heart disease	DALYs	46	Croatia	Both	-2.764
34	Age-standardized	Rate	Ischemic heart disease	Deaths	81	Germany	Male	-3.7
7469	Age-standardized	Rate	Ischemic heart disease	Incidence	81	Germany	Female	-2.709
7468	Age-standardized	Rate	Ischemic heart disease	Incidence	81	Germany	Male	-2.475
7572	Age-standardized	Rate	Ischemic heart disease	Incidence	78	Denmark	Both	-0.73
5099	Age-standardized	Rate	Ischemic heart disease	Prevalence	81	Germany	Female	-1.754
5098	Age-standardized	Rate	Ischemic heart disease	Prevalence	81	Germany	Male	-1.426
5445	Age-standardized	Rate	Ischemic heart disease	Prevalence	171	Democratic Republic of the Congo	Both	-0.358
3616	Age-standardized	Rate	Ischemic heart disease	DALYs	82	Greece	Female	-2.549
203	Age-standardized	Rate	Ischemic heart disease	Deaths	82	Greece	Female	-2.438
3974	Age-standardized	Rate	Ischemic heart disease	DALYs	97	Argentina	Both	-2.745
7472	Age-standardized	Rate	Ischemic heart disease	Incidence	82	Greece	Female	-2.326
202	Age-standardized	Rate	Ischemic heart disease	Deaths	82	Greece	Male	-2.147
99	Age-standardized	Rate	Ischemic heart disease	Deaths	97	Argentina	Both	-2.684
7509	Age-standardized	Rate	Ischemic heart disease	Incidence	74	Andorra	Both	-0.729
7471	Age-standardized	Rate	Ischemic heart disease	Incidence	82	Greece	Male	-1.869
3615	Age-standardized	Rate	Ischemic heart disease	DALYs	82	Greece	Male	-1.839
5075	Age-standardized	Rate	Ischemic heart disease	Prevalence	82	Greece	Female	-1.611
5097	Age-standardized	Rate	Ischemic heart disease	Prevalence	98	Chile	Both	-0.357
5074	Age-standardized	Rate	Ischemic heart disease	Prevalence	82	Greece	Male	-0.842
3736	Age-standardized	Rate	Ischemic heart disease	DALYs	83	Iceland	Female	-4.059
1149	Age-standardized	Rate	Ischemic heart disease	Deaths	126	Costa Rica	Both	-2.649
614	Age-standardized	Rate	Ischemic heart disease	Deaths	83	Iceland	Female	-3.632
3735	Age-standardized	Rate	Ischemic heart disease	DALYs	83	Iceland	Male	-3.623
3095	Age-standardized	Rate	Ischemic heart disease	DALYs	185	Rwanda	Both	-2.685
613	Age-standardized	Rate	Ischemic heart disease	Deaths	83	Iceland	Male	-3.304
7348	Age-standardized	Rate	Ischemic heart disease	Incidence	83	Iceland	Male	-1.694
7191	Age-standardized	Rate	Ischemic heart disease	Incidence	8	Taiwan (Province of China)	Both	-0.718
7349	Age-standardized	Rate	Ischemic heart disease	Incidence	83	Iceland	Female	-1.473
5077	Age-standardized	Rate	Ischemic heart disease	Prevalence	83	Iceland	Male	-1.256
5151	Age-standardized	Rate	Ischemic heart disease	Prevalence	139	Algeria	Both	-0.341
5078	Age-standardized	Rate	Ischemic heart disease	Prevalence	83	Iceland	Female	-1.12
4216	Age-standardized	Rate	Ischemic heart disease	DALYs	84	Ireland	Female	-5.241
3473	Age-standardized	Rate	Ischemic heart disease	DALYs	367	Monaco	Both	-2.586
4215	Age-standardized	Rate	Ischemic heart disease	DALYs	84	Ireland	Male	-5.022
623	Age-standardized	Rate	Ischemic heart disease	Deaths	84	Ireland	Female	-4.863
622	Age-standardized	Rate	Ischemic heart disease	Deaths	84	Ireland	Male	-4.801
1395	Age-standardized	Rate	Ischemic heart disease	Deaths	46	Croatia	Both	-2.597
7333	Age-standardized	Rate	Ischemic heart disease	Incidence	84	Ireland	Male	-2.766
7332	Age-standardized	Rate	Ischemic heart disease	Incidence	60	Lithuania	Both	-0.68
7334	Age-standardized	Rate	Ischemic heart disease	Incidence	84	Ireland	Female	-2.643
5069	Age-standardized	Rate	Ischemic heart disease	Prevalence	84	Ireland	Female	-1.619
5068	Age-standardized	Rate	Ischemic heart disease	Prevalence	84	Ireland	Male	-1.48
5184	Age-standardized	Rate	Ischemic heart disease	Prevalence	133	Venezuela (Bolivarian Republic of)	Both	-0.316
4123	Age-standardized	Rate	Ischemic heart disease	DALYs	85	Israel	Female	-6.6
893	Age-standardized	Rate	Ischemic heart disease	Deaths	85	Israel	Female	-6.264
3314	Age-standardized	Rate	Ischemic heart disease	DALYs	67	Japan	Both	-2.512
492	Age-standardized	Rate	Ischemic heart disease	Deaths	109	Cuba	Both	-2.565
4122	Age-standardized	Rate	Ischemic heart disease	DALYs	85	Israel	Male	-5.389
892	Age-standardized	Rate	Ischemic heart disease	Deaths	85	Israel	Male	-5.261
7586	Age-standardized	Rate	Ischemic heart disease	Incidence	85	Israel	Female	-2.543
7161	Age-standardized	Rate	Ischemic heart disease	Incidence	16	Philippines	Both	-0.673
7585	Age-standardized	Rate	Ischemic heart disease	Incidence	85	Israel	Male	-2.099
5072	Age-standardized	Rate	Ischemic heart disease	Prevalence	85	Israel	Female	-1.27
5052	Age-standardized	Rate	Ischemic heart disease	Prevalence	87	Luxembourg	Both	-0.314
5071	Age-standardized	Rate	Ischemic heart disease	Prevalence	85	Israel	Male	-1.031
2500	Age-standardized	Rate	Ischemic heart disease	DALYs	86	Italy	Female	-3.518
4427	Age-standardized	Rate	Ischemic heart disease	DALYs	108	Belize	Both	-2.511
2499	Age-standardized	Rate	Ischemic heart disease	DALYs	86	Italy	Male	-3.262
1166	Age-standardized	Rate	Ischemic heart disease	Deaths	86	Italy	Female	-3.223
1485	Age-standardized	Rate	Ischemic heart disease	Deaths	47	Czechia	Both	-2.556
1165	Age-standardized	Rate	Ischemic heart disease	Deaths	86	Italy	Male	-2.905
7343	Age-standardized	Rate	Ischemic heart disease	Incidence	86	Italy	Female	-2.171
7236	Age-standardized	Rate	Ischemic heart disease	Incidence	36	Kazakhstan	Both	-0.669
7342	Age-standardized	Rate	Ischemic heart disease	Incidence	86	Italy	Male	-1.637
5054	Age-standardized	Rate	Ischemic heart disease	Prevalence	86	Italy	Female	-1.219
5436	Age-standardized	Rate	Ischemic heart disease	Prevalence	196	South Africa	Both	-0.312
5053	Age-standardized	Rate	Ischemic heart disease	Prevalence	86	Italy	Male	-0.864
2628	Age-standardized	Rate	Ischemic heart disease	DALYs	87	Luxembourg	Male	-4.4
2629	Age-standardized	Rate	Ischemic heart disease	DALYs	87	Luxembourg	Female	-4.328
3356	Age-standardized	Rate	Ischemic heart disease	DALYs	45	Bulgaria	Both	-2.505
1511	Age-standardized	Rate	Ischemic heart disease	Deaths	87	Luxembourg	Female	-4.13
843	Age-standardized	Rate	Ischemic heart disease	Deaths	53	Serbia	Both	-2.556
1510	Age-standardized	Rate	Ischemic heart disease	Deaths	87	Luxembourg	Male	-4.004
7418	Age-standardized	Rate	Ischemic heart disease	Incidence	87	Luxembourg	Female	-0.906
7417	Age-standardized	Rate	Ischemic heart disease	Incidence	87	Luxembourg	Male	-0.761
5051	Age-standardized	Rate	Ischemic heart disease	Prevalence	87	Luxembourg	Female	-0.692
7419	Age-standardized	Rate	Ischemic heart disease	Incidence	87	Luxembourg	Both	-0.648
5050	Age-standardized	Rate	Ischemic heart disease	Prevalence	87	Luxembourg	Male	-0.401
5160	Age-standardized	Rate	Ischemic heart disease	Prevalence	160	Afghanistan	Both	-0.304
2416	Age-standardized	Rate	Ischemic heart disease	DALYs	88	Malta	Female	-3.693
2415	Age-standardized	Rate	Ischemic heart disease	DALYs	88	Malta	Male	-3.565
4247	Age-standardized	Rate	Ischemic heart disease	DALYs	36	Kazakhstan	Both	-2.497
1813	Age-standardized	Rate	Ischemic heart disease	Deaths	88	Malta	Male	-3.517
1814	Age-standardized	Rate	Ischemic heart disease	Deaths	88	Malta	Female	-3.45
687	Age-standardized	Rate	Ischemic heart disease	Deaths	18	Thailand	Both	-2.536
7568	Age-standardized	Rate	Ischemic heart disease	Incidence	88	Malta	Female	-1.348
7567	Age-standardized	Rate	Ischemic heart disease	Incidence	88	Malta	Male	-1.129
7440	Age-standardized	Rate	Ischemic heart disease	Incidence	58	Estonia	Both	-0.642
5039	Age-standardized	Rate	Ischemic heart disease	Prevalence	88	Malta	Female	-0.949
5038	Age-standardized	Rate	Ischemic heart disease	Prevalence	88	Malta	Male	-0.521
4980	Age-standardized	Rate	Ischemic heart disease	Prevalence	69	Singapore	Both	-0.292
1522	Age-standardized	Rate	Ischemic heart disease	Deaths	367	Monaco	Male	-2.798
3471	Age-standardized	Rate	Ischemic heart disease	DALYs	367	Monaco	Male	-2.77
3353	Age-standardized	Rate	Ischemic heart disease	DALYs	105	Antigua and Barbuda	Both	-2.489
3472	Age-standardized	Rate	Ischemic heart disease	DALYs	367	Monaco	Female	-2.488
792	Age-standardized	Rate	Ischemic heart disease	Deaths	61	Republic of Moldova	Both	-2.522
1523	Age-standardized	Rate	Ischemic heart disease	Deaths	367	Monaco	Female	-2.274
7967	Age-standardized	Rate	Ischemic heart disease	Incidence	367	Monaco	Female	-0.893
5336	Age-standardized	Rate	Ischemic heart disease	Prevalence	367	Monaco	Female	-0.728
7966	Age-standardized	Rate	Ischemic heart disease	Incidence	367	Monaco	Male	-0.632
7338	Age-standardized	Rate	Ischemic heart disease	Incidence	69	Singapore	Both	-0.631
5335	Age-standardized	Rate	Ischemic heart disease	Prevalence	367	Monaco	Male	-0.427
4875	Age-standardized	Rate	Ischemic heart disease	Prevalence	18	Thailand	Both	-0.289
2808	Age-standardized	Rate	Ischemic heart disease	DALYs	89	Netherlands	Male	-5.357
2789	Age-standardized	Rate	Ischemic heart disease	DALYs	52	Romania	Both	-2.45
2809	Age-standardized	Rate	Ischemic heart disease	DALYs	89	Netherlands	Female	-5.234
1711	Age-standardized	Rate	Ischemic heart disease	Deaths	89	Netherlands	Male	-4.926
1524	Age-standardized	Rate	Ischemic heart disease	Deaths	367	Monaco	Both	-2.48
1712	Age-standardized	Rate	Ischemic heart disease	Deaths	89	Netherlands	Female	-4.788
7352	Age-standardized	Rate	Ischemic heart disease	Incidence	89	Netherlands	Female	-2.475
7351	Age-standardized	Rate	Ischemic heart disease	Incidence	89	Netherlands	Male	-2.375
7968	Age-standardized	Rate	Ischemic heart disease	Incidence	367	Monaco	Both	-0.619
5042	Age-standardized	Rate	Ischemic heart disease	Prevalence	89	Netherlands	Female	-1.809
5041	Age-standardized	Rate	Ischemic heart disease	Prevalence	89	Netherlands	Male	-1.47
4923	Age-standardized	Rate	Ischemic heart disease	Prevalence	60	Lithuania	Both	-0.28
2748	Age-standardized	Rate	Ischemic heart disease	DALYs	90	Norway	Male	-5.465
2726	Age-standardized	Rate	Ischemic heart disease	DALYs	53	Serbia	Both	-2.433
28	Age-standardized	Rate	Ischemic heart disease	Deaths	90	Norway	Male	-5.191
2749	Age-standardized	Rate	Ischemic heart disease	DALYs	90	Norway	Female	-5.152
2157	Age-standardized	Rate	Ischemic heart disease	Deaths	8	Taiwan (Province of China)	Both	-2.46
29	Age-standardized	Rate	Ischemic heart disease	Deaths	90	Norway	Female	-4.757
7375	Age-standardized	Rate	Ischemic heart disease	Incidence	90	Norway	Male	-2.211
7524	Age-standardized	Rate	Ischemic heart disease	Incidence	53	Serbia	Both	-0.6
7376	Age-standardized	Rate	Ischemic heart disease	Incidence	90	Norway	Female	-1.928
5033	Age-standardized	Rate	Ischemic heart disease	Prevalence	90	Norway	Female	-1.25
5032	Age-standardized	Rate	Ischemic heart disease	Prevalence	90	Norway	Male	-1.15
4785	Age-standardized	Rate	Ischemic heart disease	Prevalence	14	Maldives	Both	-0.26
197	Age-standardized	Rate	Ischemic heart disease	Deaths	91	Portugal	Female	-4.676
3367	Age-standardized	Rate	Ischemic heart disease	DALYs	91	Portugal	Female	-4.632
4265	Age-standardized	Rate	Ischemic heart disease	DALYs	109	Cuba	Both	-2.428
7562	Age-standardized	Rate	Ischemic heart disease	Incidence	91	Portugal	Female	-4.055
606	Age-standardized	Rate	Ischemic heart disease	Deaths	52	Romania	Both	-2.448
196	Age-standardized	Rate	Ischemic heart disease	Deaths	91	Portugal	Male	-3.95
3366	Age-standardized	Rate	Ischemic heart disease	DALYs	91	Portugal	Male	-3.656
7386	Age-standardized	Rate	Ischemic heart disease	Incidence	44	Bosnia and Herzegovina	Both	-0.594
7561	Age-standardized	Rate	Ischemic heart disease	Incidence	91	Portugal	Male	-3.235
5027	Age-standardized	Rate	Ischemic heart disease	Prevalence	91	Portugal	Female	-1.682
4926	Age-standardized	Rate	Ischemic heart disease	Prevalence	43	Albania	Both	-0.224
5026	Age-standardized	Rate	Ischemic heart disease	Prevalence	91	Portugal	Male	-1.177
1187	Age-standardized	Rate	Ischemic heart disease	Deaths	396	San Marino	Female	-3.629
2731	Age-standardized	Rate	Ischemic heart disease	DALYs	396	San Marino	Female	-3.341
507	Age-standardized	Rate	Ischemic heart disease	Deaths	108	Belize	Both	-2.417
1186	Age-standardized	Rate	Ischemic heart disease	Deaths	396	San Marino	Male	-3.154
2930	Age-standardized	Rate	Ischemic heart disease	DALYs	126	Costa Rica	Both	-2.422
2730	Age-standardized	Rate	Ischemic heart disease	DALYs	396	San Marino	Male	-3.068
7793	Age-standardized	Rate	Ischemic heart disease	Incidence	396	San Marino	Female	-0.816
5390	Age-standardized	Rate	Ischemic heart disease	Prevalence	396	San Marino	Female	-0.639
7794	Age-standardized	Rate	Ischemic heart disease	Incidence	396	San Marino	Both	-0.571
7792	Age-standardized	Rate	Ischemic heart disease	Incidence	396	San Marino	Male	-0.488
4860	Age-standardized	Rate	Ischemic heart disease	Prevalence	37	Kyrgyzstan	Both	-0.212
5389	Age-standardized	Rate	Ischemic heart disease	Prevalence	396	San Marino	Male	-0.338
437	Age-standardized	Rate	Ischemic heart disease	Deaths	92	Spain	Female	-4.05
3178	Age-standardized	Rate	Ischemic heart disease	DALYs	92	Spain	Female	-3.998
204	Age-standardized	Rate	Ischemic heart disease	Deaths	82	Greece	Both	-2.334
2825	Age-standardized	Rate	Ischemic heart disease	DALYs	125	Colombia	Both	-2.377
3177	Age-standardized	Rate	Ischemic heart disease	DALYs	92	Spain	Male	-3.175
436	Age-standardized	Rate	Ischemic heart disease	Deaths	92	Spain	Male	-3.118
7382	Age-standardized	Rate	Ischemic heart disease	Incidence	92	Spain	Female	-1.708
7381	Age-standardized	Rate	Ischemic heart disease	Incidence	92	Spain	Male	-1.496
7824	Age-standardized	Rate	Ischemic heart disease	Incidence	385	Puerto Rico	Both	-0.563
5021	Age-standardized	Rate	Ischemic heart disease	Prevalence	92	Spain	Female	-0.668
5020	Age-standardized	Rate	Ischemic heart disease	Prevalence	92	Spain	Male	-0.526
4866	Age-standardized	Rate	Ischemic heart disease	Prevalence	36	Kazakhstan	Both	-0.21
3321	Age-standardized	Rate	Ischemic heart disease	DALYs	93	Sweden	Male	-4.334
784	Age-standardized	Rate	Ischemic heart disease	Deaths	93	Sweden	Male	-4.228
1455	Age-standardized	Rate	Ischemic heart disease	Deaths	135	Brazil	Both	-2.317
3322	Age-standardized	Rate	Ischemic heart disease	DALYs	93	Sweden	Female	-4.035
2702	Age-standardized	Rate	Ischemic heart disease	DALYs	54	Slovakia	Both	-2.328
785	Age-standardized	Rate	Ischemic heart disease	Deaths	93	Sweden	Female	-3.889
7564	Age-standardized	Rate	Ischemic heart disease	Incidence	93	Sweden	Male	-1.675
7455	Age-standardized	Rate	Ischemic heart disease	Incidence	133	Venezuela (Bolivarian Republic of)	Both	-0.562
7565	Age-standardized	Rate	Ischemic heart disease	Incidence	93	Sweden	Female	-1.376
5018	Age-standardized	Rate	Ischemic heart disease	Prevalence	93	Sweden	Female	-0.623
5017	Age-standardized	Rate	Ischemic heart disease	Prevalence	93	Sweden	Male	-0.468
4839	Age-standardized	Rate	Ischemic heart disease	Prevalence	38	Mongolia	Both	-0.196
3451	Age-standardized	Rate	Ischemic heart disease	DALYs	94	Switzerland	Female	-4.8
3752	Age-standardized	Rate	Ischemic heart disease	DALYs	107	Barbados	Both	-2.321
3450	Age-standardized	Rate	Ischemic heart disease	DALYs	94	Switzerland	Male	-4.568
926	Age-standardized	Rate	Ischemic heart disease	Deaths	94	Switzerland	Female	-4.409
249	Age-standardized	Rate	Ischemic heart disease	Deaths	107	Barbados	Both	-2.261
925	Age-standardized	Rate	Ischemic heart disease	Deaths	94	Switzerland	Male	-4.22
7600	Age-standardized	Rate	Ischemic heart disease	Incidence	94	Switzerland	Male	-1.579
7601	Age-standardized	Rate	Ischemic heart disease	Incidence	94	Switzerland	Female	-1.414
7695	Age-standardized	Rate	Ischemic heart disease	Incidence	179	Ethiopia	Both	-0.523
5014	Age-standardized	Rate	Ischemic heart disease	Prevalence	94	Switzerland	Male	-0.971
5015	Age-standardized	Rate	Ischemic heart disease	Prevalence	94	Switzerland	Female	-0.926
5136	Age-standardized	Rate	Ischemic heart disease	Prevalence	140	Bahrain	Both	-0.192
3730	Age-standardized	Rate	Ischemic heart disease	DALYs	95	United Kingdom	Female	-5.161
1070	Age-standardized	Rate	Ischemic heart disease	Deaths	95	United Kingdom	Female	-5.008
2519	Age-standardized	Rate	Ischemic heart disease	DALYs	74	Andorra	Both	-2.281
3729	Age-standardized	Rate	Ischemic heart disease	DALYs	95	United Kingdom	Male	-4.687
120	Age-standardized	Rate	Ischemic heart disease	Deaths	123	Peru	Both	-2.254
1069	Age-standardized	Rate	Ischemic heart disease	Deaths	95	United Kingdom	Male	-4.608
7373	Age-standardized	Rate	Ischemic heart disease	Incidence	95	United Kingdom	Female	-2.267
7372	Age-standardized	Rate	Ischemic heart disease	Incidence	95	United Kingdom	Male	-2.214
7770	Age-standardized	Rate	Ischemic heart disease	Incidence	196	South Africa	Both	-0.522
5012	Age-standardized	Rate	Ischemic heart disease	Prevalence	95	United Kingdom	Female	-1.594
5011	Age-standardized	Rate	Ischemic heart disease	Prevalence	95	United Kingdom	Male	-1.582
5130	Age-standardized	Rate	Ischemic heart disease	Prevalence	142	Iran (Islamic Republic of)	Both	-0.184
4231	Age-standardized	Rate	Ischemic heart disease	DALYs	121	Bolivia (Plurinational State of)	Female	-2.184
3689	Age-standardized	Rate	Ischemic heart disease	DALYs	142	Iran (Islamic Republic of)	Both	-2.264
2069	Age-standardized	Rate	Ischemic heart disease	Deaths	121	Bolivia (Plurinational State of)	Female	-1.833
237	Age-standardized	Rate	Ischemic heart disease	Deaths	422	United States Virgin Islands	Both	-2.248
4230	Age-standardized	Rate	Ischemic heart disease	DALYs	121	Bolivia (Plurinational State of)	Male	-1.589
2068	Age-standardized	Rate	Ischemic heart disease	Deaths	121	Bolivia (Plurinational State of)	Male	-1.38
5137	Age-standardized	Rate	Ischemic heart disease	Prevalence	121	Bolivia (Plurinational State of)	Male	0.233
7920	Age-standardized	Rate	Ischemic heart disease	Incidence	349	Greenland	Both	-0.521
5138	Age-standardized	Rate	Ischemic heart disease	Prevalence	121	Bolivia (Plurinational State of)	Female	0.17
7405	Age-standardized	Rate	Ischemic heart disease	Incidence	121	Bolivia (Plurinational State of)	Male	-0.128
4782	Age-standardized	Rate	Ischemic heart disease	Prevalence	15	Myanmar	Both	-0.184
7406	Age-standardized	Rate	Ischemic heart disease	Incidence	121	Bolivia (Plurinational State of)	Female	-0.052
2632	Age-standardized	Rate	Ischemic heart disease	DALYs	122	Ecuador	Female	-1.493
2006	Age-standardized	Rate	Ischemic heart disease	Deaths	122	Ecuador	Female	-1.301
3263	Age-standardized	Rate	Ischemic heart disease	DALYs	422	United States Virgin Islands	Both	-2.248
1603	Age-standardized	Rate	Ischemic heart disease	Deaths	185	Rwanda	Both	-2.225
2631	Age-standardized	Rate	Ischemic heart disease	DALYs	122	Ecuador	Male	-0.688
2005	Age-standardized	Rate	Ischemic heart disease	Deaths	122	Ecuador	Male	-0.527
5242	Age-standardized	Rate	Ischemic heart disease	Prevalence	122	Ecuador	Male	0.359
4821	Age-standardized	Rate	Ischemic heart disease	Prevalence	8	Taiwan (Province of China)	Both	-0.181
5243	Age-standardized	Rate	Ischemic heart disease	Prevalence	122	Ecuador	Female	0.247
7619	Age-standardized	Rate	Ischemic heart disease	Incidence	122	Ecuador	Female	-0.088
7618	Age-standardized	Rate	Ischemic heart disease	Incidence	122	Ecuador	Male	0.057
7632	Age-standardized	Rate	Ischemic heart disease	Incidence	144	Jordan	Both	-0.519
119	Age-standardized	Rate	Ischemic heart disease	Deaths	123	Peru	Female	-2.635
2407	Age-standardized	Rate	Ischemic heart disease	DALYs	123	Peru	Female	-2.62
2639	Age-standardized	Rate	Ischemic heart disease	DALYs	18	Thailand	Both	-2.228
1899	Age-standardized	Rate	Ischemic heart disease	Deaths	105	Antigua and Barbuda	Both	-2.174
118	Age-standardized	Rate	Ischemic heart disease	Deaths	123	Peru	Male	-1.933
2406	Age-standardized	Rate	Ischemic heart disease	DALYs	123	Peru	Male	-1.835
7549	Age-standardized	Rate	Ischemic heart disease	Incidence	123	Peru	Male	-0.519
5202	Age-standardized	Rate	Ischemic heart disease	Prevalence	151	Qatar	Both	-0.165
5104	Age-standardized	Rate	Ischemic heart disease	Prevalence	123	Peru	Male	0.419
7197	Age-standardized	Rate	Ischemic heart disease	Incidence	15	Myanmar	Both	-0.505
7550	Age-standardized	Rate	Ischemic heart disease	Incidence	123	Peru	Female	-0.394
5105	Age-standardized	Rate	Ischemic heart disease	Prevalence	123	Peru	Female	0.383
3351	Age-standardized	Rate	Ischemic heart disease	DALYs	105	Antigua and Barbuda	Male	-2.714
654	Age-standardized	Rate	Ischemic heart disease	Deaths	125	Colombia	Both	-2.125
1897	Age-standardized	Rate	Ischemic heart disease	Deaths	105	Antigua and Barbuda	Male	-2.328
3352	Age-standardized	Rate	Ischemic heart disease	DALYs	105	Antigua and Barbuda	Female	-2.205
4509	Age-standardized	Rate	Ischemic heart disease	DALYs	60	Lithuania	Both	-2.203
1898	Age-standardized	Rate	Ischemic heart disease	Deaths	105	Antigua and Barbuda	Female	-1.959
5060	Age-standardized	Rate	Ischemic heart disease	Prevalence	105	Antigua and Barbuda	Female	0.267
7668	Age-standardized	Rate	Ischemic heart disease	Incidence	168	Angola	Both	-0.499
7577	Age-standardized	Rate	Ischemic heart disease	Incidence	105	Antigua and Barbuda	Female	0.161
5059	Age-standardized	Rate	Ischemic heart disease	Prevalence	105	Antigua and Barbuda	Male	0.155
5367	Age-standardized	Rate	Ischemic heart disease	Prevalence	349	Greenland	Both	-0.155
7576	Age-standardized	Rate	Ischemic heart disease	Incidence	105	Antigua and Barbuda	Male	0.072
2014	Age-standardized	Rate	Ischemic heart disease	Deaths	106	Bahamas	Male	-2.205
3498	Age-standardized	Rate	Ischemic heart disease	DALYs	106	Bahamas	Male	-2.1
3434	Age-standardized	Rate	Ischemic heart disease	DALYs	117	Saint Vincent and the Grenadines	Both	-2.202
801	Age-standardized	Rate	Ischemic heart disease	Deaths	142	Iran (Islamic Republic of)	Both	-2.078
3499	Age-standardized	Rate	Ischemic heart disease	DALYs	106	Bahamas	Female	-1.866
2015	Age-standardized	Rate	Ischemic heart disease	Deaths	106	Bahamas	Female	-1.624
5063	Age-standardized	Rate	Ischemic heart disease	Prevalence	106	Bahamas	Female	0.278
5472	Age-standardized	Rate	Ischemic heart disease	Prevalence	168	Angola	Both	-0.14
5062	Age-standardized	Rate	Ischemic heart disease	Prevalence	106	Bahamas	Male	0.18
7409	Age-standardized	Rate	Ischemic heart disease	Incidence	106	Bahamas	Female	0.171
7257	Age-standardized	Rate	Ischemic heart disease	Incidence	33	Armenia	Both	-0.492
7408	Age-standardized	Rate	Ischemic heart disease	Incidence	106	Bahamas	Male	0.075
3750	Age-standardized	Rate	Ischemic heart disease	DALYs	107	Barbados	Male	-2.682
247	Age-standardized	Rate	Ischemic heart disease	Deaths	107	Barbados	Male	-2.629
4286	Age-standardized	Rate	Ischemic heart disease	DALYs	48	Hungary	Both	-2.197
174	Age-standardized	Rate	Ischemic heart disease	Deaths	74	Andorra	Both	-2.061
3751	Age-standardized	Rate	Ischemic heart disease	DALYs	107	Barbados	Female	-1.913
248	Age-standardized	Rate	Ischemic heart disease	Deaths	107	Barbados	Female	-1.892
5057	Age-standardized	Rate	Ischemic heart disease	Prevalence	107	Barbados	Female	0.361
4992	Age-standardized	Rate	Ischemic heart disease	Prevalence	49	North Macedonia	Both	-0.132
5056	Age-standardized	Rate	Ischemic heart disease	Prevalence	107	Barbados	Male	0.268
7364	Age-standardized	Rate	Ischemic heart disease	Incidence	107	Barbados	Female	0.232
7779	Age-standardized	Rate	Ischemic heart disease	Incidence	207	Ghana	Both	-0.482
7363	Age-standardized	Rate	Ischemic heart disease	Incidence	107	Barbados	Male	0.167
4426	Age-standardized	Rate	Ischemic heart disease	DALYs	108	Belize	Female	-2.621
2474	Age-standardized	Rate	Ischemic heart disease	DALYs	135	Brazil	Both	-2.164
506	Age-standardized	Rate	Ischemic heart disease	Deaths	108	Belize	Female	-2.442
4425	Age-standardized	Rate	Ischemic heart disease	DALYs	108	Belize	Male	-2.426
720	Age-standardized	Rate	Ischemic heart disease	Deaths	117	Saint Vincent and the Grenadines	Both	-2.034
505	Age-standardized	Rate	Ischemic heart disease	Deaths	108	Belize	Male	-2.409
5048	Age-standardized	Rate	Ischemic heart disease	Prevalence	108	Belize	Female	0.427
5325	Age-standardized	Rate	Ischemic heart disease	Prevalence	217	Sierra Leone	Both	-0.124
5047	Age-standardized	Rate	Ischemic heart disease	Prevalence	108	Belize	Male	0.33
7394	Age-standardized	Rate	Ischemic heart disease	Incidence	108	Belize	Female	0.268
7461	Age-standardized	Rate	Ischemic heart disease	Incidence	140	Bahrain	Both	-0.474
7393	Age-standardized	Rate	Ischemic heart disease	Incidence	108	Belize	Male	0.166
2509	Age-standardized	Rate	Ischemic heart disease	DALYs	305	Bermuda	Female	-5.209
530	Age-standardized	Rate	Ischemic heart disease	Deaths	305	Bermuda	Female	-5.052
2408	Age-standardized	Rate	Ischemic heart disease	DALYs	123	Peru	Both	-2.155
219	Age-standardized	Rate	Ischemic heart disease	Deaths	33	Armenia	Both	-1.977
2508	Age-standardized	Rate	Ischemic heart disease	DALYs	305	Bermuda	Male	-3.69
529	Age-standardized	Rate	Ischemic heart disease	Deaths	305	Bermuda	Male	-3.606
5375	Age-standardized	Rate	Ischemic heart disease	Prevalence	305	Bermuda	Female	0.271
5280	Age-standardized	Rate	Ischemic heart disease	Prevalence	164	Nepal	Both	-0.115
5374	Age-standardized	Rate	Ischemic heart disease	Prevalence	305	Bermuda	Male	0.17
8024	Age-standardized	Rate	Ischemic heart disease	Incidence	305	Bermuda	Female	0.094
7551	Age-standardized	Rate	Ischemic heart disease	Incidence	123	Peru	Both	-0.47
8023	Age-standardized	Rate	Ischemic heart disease	Incidence	305	Bermuda	Male	-0.022
491	Age-standardized	Rate	Ischemic heart disease	Deaths	109	Cuba	Female	-2.716
4264	Age-standardized	Rate	Ischemic heart disease	DALYs	109	Cuba	Female	-2.696
3617	Age-standardized	Rate	Ischemic heart disease	DALYs	82	Greece	Both	-2.09
846	Age-standardized	Rate	Ischemic heart disease	Deaths	60	Lithuania	Both	-1.966
490	Age-standardized	Rate	Ischemic heart disease	Deaths	109	Cuba	Male	-2.427
4263	Age-standardized	Rate	Ischemic heart disease	DALYs	109	Cuba	Male	-2.22
7396	Age-standardized	Rate	Ischemic heart disease	Incidence	109	Cuba	Male	-1.143
5559	Age-standardized	Rate	Ischemic heart disease	Prevalence	195	Namibia	Both	-0.115
7397	Age-standardized	Rate	Ischemic heart disease	Incidence	109	Cuba	Female	-1.068
5035	Age-standardized	Rate	Ischemic heart disease	Prevalence	109	Cuba	Male	-0.431
7269	Age-standardized	Rate	Ischemic heart disease	Incidence	40	Turkmenistan	Both	-0.443
5036	Age-standardized	Rate	Ischemic heart disease	Prevalence	109	Cuba	Female	-0.382
997	Age-standardized	Rate	Ischemic heart disease	Deaths	110	Dominica	Male	-2.165
2457	Age-standardized	Rate	Ischemic heart disease	DALYs	110	Dominica	Male	-1.975
549	Age-standardized	Rate	Ischemic heart disease	Deaths	132	Panama	Both	-1.966
998	Age-standardized	Rate	Ischemic heart disease	Deaths	110	Dominica	Female	-1.762
2458	Age-standardized	Rate	Ischemic heart disease	DALYs	110	Dominica	Female	-1.744
3950	Age-standardized	Rate	Ischemic heart disease	DALYs	61	Republic of Moldova	Both	-2.052
7554	Age-standardized	Rate	Ischemic heart disease	Incidence	126	Costa Rica	Both	-0.434
5045	Age-standardized	Rate	Ischemic heart disease	Prevalence	110	Dominica	Female	0.192
5490	Age-standardized	Rate	Ischemic heart disease	Prevalence	190	Uganda	Both	-0.114
5044	Age-standardized	Rate	Ischemic heart disease	Prevalence	110	Dominica	Male	0.097
7613	Age-standardized	Rate	Ischemic heart disease	Incidence	110	Dominica	Female	0.072
7612	Age-standardized	Rate	Ischemic heart disease	Incidence	110	Dominica	Male	0.021
2640	Age-standardized	Rate	Ischemic heart disease	DALYs	111	Dominican Republic	Male	1.105
1258	Age-standardized	Rate	Ischemic heart disease	Deaths	111	Dominican Republic	Male	0.988
972	Age-standardized	Rate	Ischemic heart disease	Deaths	118	Suriname	Both	-1.91
7591	Age-standardized	Rate	Ischemic heart disease	Incidence	111	Dominican Republic	Male	0.564
3101	Age-standardized	Rate	Ischemic heart disease	DALYs	8	Taiwan (Province of China)	Both	-2.037
5433	Age-standardized	Rate	Ischemic heart disease	Prevalence	130	Mexico	Both	-0.076
5029	Age-standardized	Rate	Ischemic heart disease	Prevalence	111	Dominican Republic	Male	0.509
7592	Age-standardized	Rate	Ischemic heart disease	Incidence	111	Dominican Republic	Female	0.501
7674	Age-standardized	Rate	Ischemic heart disease	Incidence	171	Democratic Republic of the Congo	Both	-0.428
5030	Age-standardized	Rate	Ischemic heart disease	Prevalence	111	Dominican Republic	Female	0.467
2641	Age-standardized	Rate	Ischemic heart disease	DALYs	111	Dominican Republic	Female	0.074
1259	Age-standardized	Rate	Ischemic heart disease	Deaths	111	Dominican Republic	Female	-0.048
2426	Age-standardized	Rate	Ischemic heart disease	DALYs	112	Grenada	Both	-1.982
2425	Age-standardized	Rate	Ischemic heart disease	DALYs	112	Grenada	Female	-1.88
7734	Age-standardized	Rate	Ischemic heart disease	Incidence	190	Uganda	Both	-0.406
2424	Age-standardized	Rate	Ischemic heart disease	DALYs	112	Grenada	Male	-1.76
1638	Age-standardized	Rate	Ischemic heart disease	Deaths	112	Grenada	Female	-1.612
1637	Age-standardized	Rate	Ischemic heart disease	Deaths	112	Grenada	Male	-1.285
1488	Age-standardized	Rate	Ischemic heart disease	Deaths	145	Kuwait	Both	-1.89
5024	Age-standardized	Rate	Ischemic heart disease	Prevalence	112	Grenada	Female	0.332
5023	Age-standardized	Rate	Ischemic heart disease	Prevalence	112	Grenada	Male	0.232
5481	Age-standardized	Rate	Ischemic heart disease	Prevalence	126	Costa Rica	Both	-0.071
7388	Age-standardized	Rate	Ischemic heart disease	Incidence	112	Grenada	Female	0.156
7387	Age-standardized	Rate	Ischemic heart disease	Incidence	112	Grenada	Male	0.069
2680	Age-standardized	Rate	Ischemic heart disease	DALYs	113	Guyana	Female	-1.511
2	Age-standardized	Rate	Ischemic heart disease	Deaths	113	Guyana	Female	-1.369
3500	Age-standardized	Rate	Ischemic heart disease	DALYs	106	Bahamas	Both	-1.965
2016	Age-standardized	Rate	Ischemic heart disease	Deaths	106	Bahamas	Both	-1.887
2679	Age-standardized	Rate	Ischemic heart disease	DALYs	113	Guyana	Male	-1.226
1	Age-standardized	Rate	Ischemic heart disease	Deaths	113	Guyana	Male	-1.225
5147	Age-standardized	Rate	Ischemic heart disease	Prevalence	113	Guyana	Female	0.182
7411	Age-standardized	Rate	Ischemic heart disease	Incidence	113	Guyana	Male	-0.149
4884	Age-standardized	Rate	Ischemic heart disease	Prevalence	17	Sri Lanka	Both	-0.068
7854	Age-standardized	Rate	Ischemic heart disease	Incidence	522	Sudan	Both	-0.388
5146	Age-standardized	Rate	Ischemic heart disease	Prevalence	113	Guyana	Male	0.078
7412	Age-standardized	Rate	Ischemic heart disease	Incidence	113	Guyana	Female	-0.045
2854	Age-standardized	Rate	Ischemic heart disease	DALYs	114	Haiti	Female	-0.77
188	Age-standardized	Rate	Ischemic heart disease	Deaths	114	Haiti	Female	-0.655
3242	Age-standardized	Rate	Ischemic heart disease	DALYs	33	Armenia	Both	-1.958
1143	Age-standardized	Rate	Ischemic heart disease	Deaths	36	Kazakhstan	Both	-1.883
2853	Age-standardized	Rate	Ischemic heart disease	DALYs	114	Haiti	Male	-0.423
7369	Age-standardized	Rate	Ischemic heart disease	Incidence	114	Haiti	Male	-0.422
187	Age-standardized	Rate	Ischemic heart disease	Deaths	114	Haiti	Male	-0.393
5163	Age-standardized	Rate	Ischemic heart disease	Prevalence	157	Yemen	Both	-0.062
5144	Age-standardized	Rate	Ischemic heart disease	Prevalence	114	Haiti	Female	0.162
7527	Age-standardized	Rate	Ischemic heart disease	Incidence	119	Trinidad and Tobago	Both	-0.387
5143	Age-standardized	Rate	Ischemic heart disease	Prevalence	114	Haiti	Male	-0.03
7370	Age-standardized	Rate	Ischemic heart disease	Incidence	114	Haiti	Female	-0.023
389	Age-standardized	Rate	Ischemic heart disease	Deaths	115	Jamaica	Female	-0.933
3439	Age-standardized	Rate	Ischemic heart disease	DALYs	115	Jamaica	Female	-0.789
3155	Age-standardized	Rate	Ischemic heart disease	DALYs	44	Bosnia and Herzegovina	Both	-1.955
1639	Age-standardized	Rate	Ischemic heart disease	Deaths	112	Grenada	Both	-1.844
388	Age-standardized	Rate	Ischemic heart disease	Deaths	115	Jamaica	Male	-0.413
5132	Age-standardized	Rate	Ischemic heart disease	Prevalence	115	Jamaica	Female	0.37
3438	Age-standardized	Rate	Ischemic heart disease	DALYs	115	Jamaica	Male	-0.337
7392	Age-standardized	Rate	Ischemic heart disease	Incidence	135	Brazil	Both	-0.371
5131	Age-standardized	Rate	Ischemic heart disease	Prevalence	115	Jamaica	Male	0.275
7415	Age-standardized	Rate	Ischemic heart disease	Incidence	115	Jamaica	Female	0.122
5427	Age-standardized	Rate	Ischemic heart disease	Prevalence	131	Nicaragua	Both	-0.05
7414	Age-standardized	Rate	Ischemic heart disease	Incidence	115	Jamaica	Male	0.054
629	Age-standardized	Rate	Ischemic heart disease	Deaths	385	Puerto Rico	Female	-4.409
2390	Age-standardized	Rate	Ischemic heart disease	DALYs	385	Puerto Rico	Female	-4.192
999	Age-standardized	Rate	Ischemic heart disease	Deaths	110	Dominica	Both	-1.812
2388	Age-standardized	Rate	Ischemic heart disease	DALYs	145	Kuwait	Both	-1.95
628	Age-standardized	Rate	Ischemic heart disease	Deaths	385	Puerto Rico	Male	-3.398
2389	Age-standardized	Rate	Ischemic heart disease	DALYs	385	Puerto Rico	Male	-3.094
7822	Age-standardized	Rate	Ischemic heart disease	Incidence	385	Puerto Rico	Male	-0.647
4911	Age-standardized	Rate	Ischemic heart disease	Prevalence	61	Republic of Moldova	Both	-0.044
7823	Age-standardized	Rate	Ischemic heart disease	Incidence	385	Puerto Rico	Female	-0.478
5330	Age-standardized	Rate	Ischemic heart disease	Prevalence	385	Puerto Rico	Female	0.119
7722	Age-standardized	Rate	Ischemic heart disease	Incidence	185	Rwanda	Both	-0.366
5329	Age-standardized	Rate	Ischemic heart disease	Prevalence	385	Puerto Rico	Male	0.001
2647	Age-standardized	Rate	Ischemic heart disease	DALYs	393	Saint Kitts and Nevis	Female	-3.262
976	Age-standardized	Rate	Ischemic heart disease	Deaths	393	Saint Kitts and Nevis	Male	-3.246
2646	Age-standardized	Rate	Ischemic heart disease	DALYs	393	Saint Kitts and Nevis	Male	-3.147
1218	Age-standardized	Rate	Ischemic heart disease	Deaths	54	Slovakia	Both	-1.77
3986	Age-standardized	Rate	Ischemic heart disease	DALYs	155	T¨¹rkiye	Both	-1.92
977	Age-standardized	Rate	Ischemic heart disease	Deaths	393	Saint Kitts and Nevis	Female	-2.67
7963	Age-standardized	Rate	Ischemic heart disease	Incidence	393	Saint Kitts and Nevis	Male	-0.166
5414	Age-standardized	Rate	Ischemic heart disease	Prevalence	393	Saint Kitts and Nevis	Female	0.094
7302	Age-standardized	Rate	Ischemic heart disease	Incidence	66	Brunei Darussalam	Both	-0.365
7964	Age-standardized	Rate	Ischemic heart disease	Incidence	393	Saint Kitts and Nevis	Female	-0.075
4848	Age-standardized	Rate	Ischemic heart disease	Prevalence	23	Kiribati	Both	-0.037
5413	Age-standardized	Rate	Ischemic heart disease	Prevalence	393	Saint Kitts and Nevis	Male	-0.015
692	Age-standardized	Rate	Ischemic heart disease	Deaths	116	Saint Lucia	Female	-4.968
3283	Age-standardized	Rate	Ischemic heart disease	DALYs	116	Saint Lucia	Female	-4.556
4010	Age-standardized	Rate	Ischemic heart disease	DALYs	179	Ethiopia	Both	-1.913
498	Age-standardized	Rate	Ischemic heart disease	Deaths	207	Ghana	Both	-1.763
691	Age-standardized	Rate	Ischemic heart disease	Deaths	116	Saint Lucia	Male	-3.813
3282	Age-standardized	Rate	Ischemic heart disease	DALYs	116	Saint Lucia	Male	-3.518
7597	Age-standardized	Rate	Ischemic heart disease	Incidence	116	Saint Lucia	Male	-0.117
5111	Age-standardized	Rate	Ischemic heart disease	Prevalence	116	Saint Lucia	Female	0.105
7716	Age-standardized	Rate	Ischemic heart disease	Incidence	191	Zambia	Both	-0.361
5514	Age-standardized	Rate	Ischemic heart disease	Prevalence	169	Central African Republic	Both	-0.036
7598	Age-standardized	Rate	Ischemic heart disease	Incidence	116	Saint Lucia	Female	-0.043
5110	Age-standardized	Rate	Ischemic heart disease	Prevalence	116	Saint Lucia	Male	0.003
3433	Age-standardized	Rate	Ischemic heart disease	DALYs	117	Saint Vincent and the Grenadines	Female	-2.423
1404	Age-standardized	Rate	Ischemic heart disease	Deaths	38	Mongolia	Both	-1.733
719	Age-standardized	Rate	Ischemic heart disease	Deaths	117	Saint Vincent and the Grenadines	Female	-2.147
3432	Age-standardized	Rate	Ischemic heart disease	DALYs	117	Saint Vincent and the Grenadines	Male	-2.145
4169	Age-standardized	Rate	Ischemic heart disease	DALYs	38	Mongolia	Both	-1.885
718	Age-standardized	Rate	Ischemic heart disease	Deaths	117	Saint Vincent and the Grenadines	Male	-2.012
5241	Age-standardized	Rate	Ischemic heart disease	Prevalence	145	Kuwait	Both	-0.035
5126	Age-standardized	Rate	Ischemic heart disease	Prevalence	117	Saint Vincent and the Grenadines	Female	0.19
5125	Age-standardized	Rate	Ischemic heart disease	Prevalence	117	Saint Vincent and the Grenadines	Male	0.091
7556	Age-standardized	Rate	Ischemic heart disease	Incidence	117	Saint Vincent and the Grenadines	Female	0.045
7555	Age-standardized	Rate	Ischemic heart disease	Incidence	117	Saint Vincent and the Grenadines	Male	-0.037
7584	Age-standardized	Rate	Ischemic heart disease	Incidence	62	Russian Federation	Both	-0.345
3520	Age-standardized	Rate	Ischemic heart disease	DALYs	118	Suriname	Female	-2.338
971	Age-standardized	Rate	Ischemic heart disease	Deaths	118	Suriname	Female	-2.242
3521	Age-standardized	Rate	Ischemic heart disease	DALYs	118	Suriname	Both	-1.884
6	Age-standardized	Rate	Ischemic heart disease	Deaths	48	Hungary	Both	-1.712
970	Age-standardized	Rate	Ischemic heart disease	Deaths	118	Suriname	Male	-1.622
3519	Age-standardized	Rate	Ischemic heart disease	DALYs	118	Suriname	Male	-1.57
5264	Age-standardized	Rate	Ischemic heart disease	Prevalence	118	Suriname	Female	0.222
5409	Age-standardized	Rate	Ischemic heart disease	Prevalence	175	Burundi	Both	-0.026
5263	Age-standardized	Rate	Ischemic heart disease	Prevalence	118	Suriname	Male	0.144
7543	Age-standardized	Rate	Ischemic heart disease	Incidence	118	Suriname	Male	-0.051
7644	Age-standardized	Rate	Ischemic heart disease	Incidence	157	Yemen	Both	-0.309
7544	Age-standardized	Rate	Ischemic heart disease	Incidence	118	Suriname	Female	-0.015
3853	Age-standardized	Rate	Ischemic heart disease	DALYs	119	Trinidad and Tobago	Female	-3.462
1241	Age-standardized	Rate	Ischemic heart disease	Deaths	119	Trinidad and Tobago	Female	-3.38
1074	Age-standardized	Rate	Ischemic heart disease	Deaths	62	Russian Federation	Both	-1.614
1240	Age-standardized	Rate	Ischemic heart disease	Deaths	119	Trinidad and Tobago	Male	-2.98
2840	Age-standardized	Rate	Ischemic heart disease	DALYs	150	Oman	Both	-1.875
3852	Age-standardized	Rate	Ischemic heart disease	DALYs	119	Trinidad and Tobago	Male	-2.713
7525	Age-standardized	Rate	Ischemic heart disease	Incidence	119	Trinidad and Tobago	Male	-0.47
5511	Age-standardized	Rate	Ischemic heart disease	Prevalence	187	Somalia	Both	-0.018
7526	Age-standardized	Rate	Ischemic heart disease	Incidence	119	Trinidad and Tobago	Female	-0.313
5423	Age-standardized	Rate	Ischemic heart disease	Prevalence	119	Trinidad and Tobago	Female	0.174
7218	Age-standardized	Rate	Ischemic heart disease	Incidence	17	Sri Lanka	Both	-0.308
5422	Age-standardized	Rate	Ischemic heart disease	Prevalence	119	Trinidad and Tobago	Male	0.062
3262	Age-standardized	Rate	Ischemic heart disease	DALYs	422	United States Virgin Islands	Female	-3.193
236	Age-standardized	Rate	Ischemic heart disease	Deaths	422	United States Virgin Islands	Female	-3.04
819	Age-standardized	Rate	Ischemic heart disease	Deaths	44	Bosnia and Herzegovina	Both	-1.601
4232	Age-standardized	Rate	Ischemic heart disease	DALYs	121	Bolivia (Plurinational State of)	Both	-1.859
3261	Age-standardized	Rate	Ischemic heart disease	DALYs	422	United States Virgin Islands	Male	-1.617
235	Age-standardized	Rate	Ischemic heart disease	Deaths	422	United States Virgin Islands	Male	-1.488
5402	Age-standardized	Rate	Ischemic heart disease	Prevalence	422	United States Virgin Islands	Female	0.427
7434	Age-standardized	Rate	Ischemic heart disease	Incidence	130	Mexico	Both	-0.304
5401	Age-standardized	Rate	Ischemic heart disease	Prevalence	422	United States Virgin Islands	Male	0.358
5121	Age-standardized	Rate	Ischemic heart disease	Prevalence	144	Jordan	Both	-0.015
7843	Age-standardized	Rate	Ischemic heart disease	Incidence	422	United States Virgin Islands	Male	0.283
7844	Age-standardized	Rate	Ischemic heart disease	Incidence	422	United States Virgin Islands	Female	0.277
2824	Age-standardized	Rate	Ischemic heart disease	DALYs	125	Colombia	Female	-2.721
2654	Age-standardized	Rate	Ischemic heart disease	DALYs	207	Ghana	Both	-1.839
653	Age-standardized	Rate	Ischemic heart disease	Deaths	125	Colombia	Female	-2.363
2070	Age-standardized	Rate	Ischemic heart disease	Deaths	121	Bolivia (Plurinational State of)	Both	-1.601
2823	Age-standardized	Rate	Ischemic heart disease	DALYs	125	Colombia	Male	-2.06
652	Age-standardized	Rate	Ischemic heart disease	Deaths	125	Colombia	Male	-1.863
7448	Age-standardized	Rate	Ischemic heart disease	Incidence	125	Colombia	Female	-0.959
5460	Age-standardized	Rate	Ischemic heart disease	Prevalence	179	Ethiopia	Both	-0.013
7447	Age-standardized	Rate	Ischemic heart disease	Incidence	125	Colombia	Male	-0.845
5117	Age-standardized	Rate	Ischemic heart disease	Prevalence	125	Colombia	Female	-0.475
7680	Age-standardized	Rate	Ischemic heart disease	Incidence	145	Kuwait	Both	-0.304
5116	Age-standardized	Rate	Ischemic heart disease	Prevalence	125	Colombia	Male	-0.344
1148	Age-standardized	Rate	Ischemic heart disease	Deaths	126	Costa Rica	Female	-3.19
2929	Age-standardized	Rate	Ischemic heart disease	DALYs	126	Costa Rica	Female	-3.116
4454	Age-standardized	Rate	Ischemic heart disease	DALYs	132	Panama	Both	-1.797
849	Age-standardized	Rate	Ischemic heart disease	Deaths	149	Palestine	Both	-1.512
1147	Age-standardized	Rate	Ischemic heart disease	Deaths	126	Costa Rica	Male	-2.207
2928	Age-standardized	Rate	Ischemic heart disease	DALYs	126	Costa Rica	Male	-1.941
7553	Age-standardized	Rate	Ischemic heart disease	Incidence	126	Costa Rica	Female	-0.436
7323	Age-standardized	Rate	Ischemic heart disease	Incidence	67	Japan	Both	-0.298
7552	Age-standardized	Rate	Ischemic heart disease	Incidence	126	Costa Rica	Male	-0.376
5480	Age-standardized	Rate	Ischemic heart disease	Prevalence	126	Costa Rica	Female	-0.083
5496	Age-standardized	Rate	Ischemic heart disease	Prevalence	191	Zambia	Both	-0.01
5479	Age-standardized	Rate	Ischemic heart disease	Prevalence	126	Costa Rica	Male	0.002
3469	Age-standardized	Rate	Ischemic heart disease	DALYs	127	El Salvador	Female	-1.178
153	Age-standardized	Rate	Ischemic heart disease	Deaths	179	Ethiopia	Both	-1.508
1106	Age-standardized	Rate	Ischemic heart disease	Deaths	127	El Salvador	Female	-0.875
2561	Age-standardized	Rate	Ischemic heart disease	DALYs	62	Russian Federation	Both	-1.749
1105	Age-standardized	Rate	Ischemic heart disease	Deaths	127	El Salvador	Male	-0.619
3468	Age-standardized	Rate	Ischemic heart disease	DALYs	127	El Salvador	Male	-0.616
5101	Age-standardized	Rate	Ischemic heart disease	Prevalence	127	El Salvador	Male	0.389
5102	Age-standardized	Rate	Ischemic heart disease	Prevalence	127	El Salvador	Female	0.286
7542	Age-standardized	Rate	Ischemic heart disease	Incidence	184	Mozambique	Both	-0.298
7609	Age-standardized	Rate	Ischemic heart disease	Incidence	127	El Salvador	Male	0.103
7610	Age-standardized	Rate	Ischemic heart disease	Incidence	127	El Salvador	Female	0.076
5361	Age-standardized	Rate	Ischemic heart disease	Prevalence	369	Nauru	Both	-0.009
3223	Age-standardized	Rate	Ischemic heart disease	DALYs	128	Guatemala	Female	-1.865
2696	Age-standardized	Rate	Ischemic heart disease	DALYs	66	Brunei Darussalam	Both	-1.691
1280	Age-standardized	Rate	Ischemic heart disease	Deaths	128	Guatemala	Female	-1.505
3222	Age-standardized	Rate	Ischemic heart disease	DALYs	128	Guatemala	Male	-1.461
1884	Age-standardized	Rate	Ischemic heart disease	Deaths	40	Turkmenistan	Both	-1.504
1279	Age-standardized	Rate	Ischemic heart disease	Deaths	128	Guatemala	Male	-1.169
5371	Age-standardized	Rate	Ischemic heart disease	Prevalence	128	Guatemala	Male	0.442
5190	Age-standardized	Rate	Ischemic heart disease	Prevalence	154	Tunisia	Both	-0.006
5372	Age-standardized	Rate	Ischemic heart disease	Prevalence	128	Guatemala	Female	0.309
7606	Age-standardized	Rate	Ischemic heart disease	Incidence	128	Guatemala	Male	0.115
7788	Age-standardized	Rate	Ischemic heart disease	Incidence	217	Sierra Leone	Both	-0.293
7607	Age-standardized	Rate	Ischemic heart disease	Incidence	128	Guatemala	Female	0.04
1108	Age-standardized	Rate	Ischemic heart disease	Deaths	129	Honduras	Male	1.536
3419	Age-standardized	Rate	Ischemic heart disease	DALYs	139	Algeria	Both	-1.682
1109	Age-standardized	Rate	Ischemic heart disease	Deaths	129	Honduras	Female	1.419
3486	Age-standardized	Rate	Ischemic heart disease	DALYs	129	Honduras	Male	1.331
366	Age-standardized	Rate	Ischemic heart disease	Deaths	66	Brunei Darussalam	Both	-1.416
3487	Age-standardized	Rate	Ischemic heart disease	DALYs	129	Honduras	Female	1.128
7627	Age-standardized	Rate	Ischemic heart disease	Incidence	129	Honduras	Male	0.562
5208	Age-standardized	Rate	Ischemic heart disease	Prevalence	149	Palestine	Both	-0.002
7628	Age-standardized	Rate	Ischemic heart disease	Incidence	129	Honduras	Female	0.477
5473	Age-standardized	Rate	Ischemic heart disease	Prevalence	129	Honduras	Male	0.306
7737	Age-standardized	Rate	Ischemic heart disease	Incidence	216	Senegal	Both	-0.281
5474	Age-standardized	Rate	Ischemic heart disease	Prevalence	129	Honduras	Female	0.245
92	Age-standardized	Rate	Ischemic heart disease	Deaths	130	Mexico	Female	-0.697
3979	Age-standardized	Rate	Ischemic heart disease	DALYs	130	Mexico	Female	-0.645
7433	Age-standardized	Rate	Ischemic heart disease	Incidence	130	Mexico	Female	-0.441
3978	Age-standardized	Rate	Ischemic heart disease	DALYs	130	Mexico	Male	0.384
91	Age-standardized	Rate	Ischemic heart disease	Deaths	130	Mexico	Male	0.375
930	Age-standardized	Rate	Ischemic heart disease	Deaths	150	Oman	Both	-1.4
5432	Age-standardized	Rate	Ischemic heart disease	Prevalence	130	Mexico	Female	-0.213
7432	Age-standardized	Rate	Ischemic heart disease	Incidence	130	Mexico	Male	-0.174
3224	Age-standardized	Rate	Ischemic heart disease	DALYs	128	Guatemala	Both	-1.674
7239	Age-standardized	Rate	Ischemic heart disease	Incidence	14	Maldives	Both	-0.265
5431	Age-standardized	Rate	Ischemic heart disease	Prevalence	130	Mexico	Male	0.057
5418	Age-standardized	Rate	Ischemic heart disease	Prevalence	185	Rwanda	Both	0.007
265	Age-standardized	Rate	Ischemic heart disease	Deaths	131	Nicaragua	Male	-0.481
3855	Age-standardized	Rate	Ischemic heart disease	DALYs	131	Nicaragua	Male	-0.402
266	Age-standardized	Rate	Ischemic heart disease	Deaths	131	Nicaragua	Female	0.343
7560	Age-standardized	Rate	Ischemic heart disease	Incidence	151	Qatar	Both	-0.264
7699	Age-standardized	Rate	Ischemic heart disease	Incidence	131	Nicaragua	Male	-0.146
1281	Age-standardized	Rate	Ischemic heart disease	Deaths	128	Guatemala	Both	-1.359
3856	Age-standardized	Rate	Ischemic heart disease	DALYs	131	Nicaragua	Female	-0.079
5426	Age-standardized	Rate	Ischemic heart disease	Prevalence	131	Nicaragua	Female	-0.061
7700	Age-standardized	Rate	Ischemic heart disease	Incidence	131	Nicaragua	Female	-0.06
5319	Age-standardized	Rate	Ischemic heart disease	Prevalence	218	Togo	Both	0.028
2906	Age-standardized	Rate	Ischemic heart disease	DALYs	149	Palestine	Both	-1.659
5425	Age-standardized	Rate	Ischemic heart disease	Prevalence	131	Nicaragua	Male	0.007
548	Age-standardized	Rate	Ischemic heart disease	Deaths	132	Panama	Female	-2.263
4453	Age-standardized	Rate	Ischemic heart disease	DALYs	132	Panama	Female	-2.183
2459	Age-standardized	Rate	Ischemic heart disease	DALYs	110	Dominica	Both	-1.651
7371	Age-standardized	Rate	Ischemic heart disease	Incidence	114	Haiti	Both	-0.256
547	Age-standardized	Rate	Ischemic heart disease	Deaths	132	Panama	Male	-1.737
4452	Age-standardized	Rate	Ischemic heart disease	DALYs	132	Panama	Male	-1.532
5191	Age-standardized	Rate	Ischemic heart disease	Prevalence	132	Panama	Male	0.224
7616	Age-standardized	Rate	Ischemic heart disease	Incidence	132	Panama	Female	-0.199
3	Age-standardized	Rate	Ischemic heart disease	Deaths	113	Guyana	Both	-1.298
5172	Age-standardized	Rate	Ischemic heart disease	Prevalence	136	Paraguay	Both	0.033
7615	Age-standardized	Rate	Ischemic heart disease	Incidence	132	Panama	Male	-0.149
5192	Age-standardized	Rate	Ischemic heart disease	Prevalence	132	Panama	Female	0.118
4117	Age-standardized	Rate	Ischemic heart disease	DALYs	133	Venezuela (Bolivarian Republic of)	Female	-1.344
782	Age-standardized	Rate	Ischemic heart disease	Deaths	133	Venezuela (Bolivarian Republic of)	Female	-1.211
1764	Age-standardized	Rate	Ischemic heart disease	Deaths	155	T¨¹rkiye	Both	-1.287
2498	Age-standardized	Rate	Ischemic heart disease	DALYs	15	Myanmar	Both	-1.641
4116	Age-standardized	Rate	Ischemic heart disease	DALYs	133	Venezuela (Bolivarian Republic of)	Male	-0.907
781	Age-standardized	Rate	Ischemic heart disease	Deaths	133	Venezuela (Bolivarian Republic of)	Male	-0.779
7454	Age-standardized	Rate	Ischemic heart disease	Incidence	133	Venezuela (Bolivarian Republic of)	Female	-0.703
7647	Age-standardized	Rate	Ischemic heart disease	Incidence	154	Tunisia	Both	-0.243
7453	Age-standardized	Rate	Ischemic heart disease	Incidence	133	Venezuela (Bolivarian Republic of)	Male	-0.446
5183	Age-standardized	Rate	Ischemic heart disease	Prevalence	133	Venezuela (Bolivarian Republic of)	Female	-0.424
5343	Age-standardized	Rate	Ischemic heart disease	Prevalence	216	Senegal	Both	0.035
5182	Age-standardized	Rate	Ischemic heart disease	Prevalence	133	Venezuela (Bolivarian Republic of)	Male	-0.221
1454	Age-standardized	Rate	Ischemic heart disease	Deaths	135	Brazil	Female	-2.64
2473	Age-standardized	Rate	Ischemic heart disease	DALYs	135	Brazil	Female	-2.452
3848	Age-standardized	Rate	Ischemic heart disease	DALYs	186	Seychelles	Both	-1.575
1621	Age-standardized	Rate	Ischemic heart disease	Deaths	186	Seychelles	Both	-1.272
1453	Age-standardized	Rate	Ischemic heart disease	Deaths	135	Brazil	Male	-2.013
2472	Age-standardized	Rate	Ischemic heart disease	DALYs	135	Brazil	Male	-1.939
7391	Age-standardized	Rate	Ischemic heart disease	Incidence	135	Brazil	Female	-0.609
7707	Age-standardized	Rate	Ischemic heart disease	Incidence	195	Namibia	Both	-0.243
5173	Age-standardized	Rate	Ischemic heart disease	Prevalence	135	Brazil	Male	0.217
7390	Age-standardized	Rate	Ischemic heart disease	Incidence	135	Brazil	Male	-0.189
5174	Age-standardized	Rate	Ischemic heart disease	Prevalence	135	Brazil	Female	-0.1
5145	Age-standardized	Rate	Ischemic heart disease	Prevalence	114	Haiti	Both	0.036
2461	Age-standardized	Rate	Ischemic heart disease	DALYs	136	Paraguay	Female	-1.095
1517	Age-standardized	Rate	Ischemic heart disease	Deaths	136	Paraguay	Female	-0.987
459	Age-standardized	Rate	Ischemic heart disease	Deaths	320	Cook Islands	Both	-1.247
2969	Age-standardized	Rate	Ischemic heart disease	DALYs	40	Turkmenistan	Both	-1.57
7682	Age-standardized	Rate	Ischemic heart disease	Incidence	136	Paraguay	Female	-0.166
7662	Age-standardized	Rate	Ischemic heart disease	Incidence	175	Burundi	Both	-0.239
7681	Age-standardized	Rate	Ischemic heart disease	Incidence	136	Paraguay	Male	-0.132
2460	Age-standardized	Rate	Ischemic heart disease	DALYs	136	Paraguay	Male	-0.091
5171	Age-standardized	Rate	Ischemic heart disease	Prevalence	136	Paraguay	Female	0.058
5211	Age-standardized	Rate	Ischemic heart disease	Prevalence	148	Morocco	Both	0.039
5170	Age-standardized	Rate	Ischemic heart disease	Prevalence	136	Paraguay	Male	0.022
1516	Age-standardized	Rate	Ischemic heart disease	Deaths	136	Paraguay	Male	0.013
2463	Age-standardized	Rate	Ischemic heart disease	DALYs	160	Afghanistan	Male	-1.258
4271	Age-standardized	Rate	Ischemic heart disease	DALYs	12	Lao People's Democratic Republic	Both	-1.438
1036	Age-standardized	Rate	Ischemic heart disease	Deaths	160	Afghanistan	Male	-1.052
1386	Age-standardized	Rate	Ischemic heart disease	Deaths	15	Myanmar	Both	-1.247
2464	Age-standardized	Rate	Ischemic heart disease	DALYs	160	Afghanistan	Female	-0.971
7743	Age-standardized	Rate	Ischemic heart disease	Incidence	213	Niger	Both	-0.233
1037	Age-standardized	Rate	Ischemic heart disease	Deaths	160	Afghanistan	Female	-0.761
7504	Age-standardized	Rate	Ischemic heart disease	Incidence	160	Afghanistan	Male	-0.761
7505	Age-standardized	Rate	Ischemic heart disease	Incidence	160	Afghanistan	Female	-0.489
5553	Age-standardized	Rate	Ischemic heart disease	Prevalence	522	Sudan	Both	0.046
5159	Age-standardized	Rate	Ischemic heart disease	Prevalence	160	Afghanistan	Female	-0.171
5158	Age-standardized	Rate	Ischemic heart disease	Prevalence	160	Afghanistan	Male	-0.155
3417	Age-standardized	Rate	Ischemic heart disease	DALYs	139	Algeria	Male	-2.018
70	Age-standardized	Rate	Ischemic heart disease	Deaths	139	Algeria	Male	-1.695
3647	Age-standardized	Rate	Ischemic heart disease	DALYs	154	Tunisia	Both	-1.353
7450	Age-standardized	Rate	Ischemic heart disease	Incidence	139	Algeria	Male	-1.255
2076	Age-standardized	Rate	Ischemic heart disease	Deaths	154	Tunisia	Both	-1.243
3418	Age-standardized	Rate	Ischemic heart disease	DALYs	139	Algeria	Female	-1.14
7698	Age-standardized	Rate	Ischemic heart disease	Incidence	146	Lebanon	Both	-0.227
7451	Age-standardized	Rate	Ischemic heart disease	Incidence	139	Algeria	Female	-0.912
71	Age-standardized	Rate	Ischemic heart disease	Deaths	139	Algeria	Female	-0.452
5149	Age-standardized	Rate	Ischemic heart disease	Prevalence	139	Algeria	Male	-0.374
5150	Age-standardized	Rate	Ischemic heart disease	Prevalence	139	Algeria	Female	-0.358
5331	Age-standardized	Rate	Ischemic heart disease	Prevalence	385	Puerto Rico	Both	0.047
3235	Age-standardized	Rate	Ischemic heart disease	DALYs	140	Bahrain	Female	-4.118
2681	Age-standardized	Rate	Ischemic heart disease	DALYs	113	Guyana	Both	-1.352
3234	Age-standardized	Rate	Ischemic heart disease	DALYs	140	Bahrain	Male	-3.931
344	Age-standardized	Rate	Ischemic heart disease	Deaths	140	Bahrain	Female	-3.611
72	Age-standardized	Rate	Ischemic heart disease	Deaths	139	Algeria	Both	-1.21
343	Age-standardized	Rate	Ischemic heart disease	Deaths	140	Bahrain	Male	-3.532
7459	Age-standardized	Rate	Ischemic heart disease	Incidence	140	Bahrain	Male	-0.549
7460	Age-standardized	Rate	Ischemic heart disease	Incidence	140	Bahrain	Female	-0.524
7818	Age-standardized	Rate	Ischemic heart disease	Incidence	205	C?te d'Ivoire	Both	-0.214
5135	Age-standardized	Rate	Ischemic heart disease	Prevalence	140	Bahrain	Female	-0.251
5134	Age-standardized	Rate	Ischemic heart disease	Prevalence	140	Bahrain	Male	-0.232
5532	Age-standardized	Rate	Ischemic heart disease	Prevalence	180	Kenya	Both	0.048
572	Age-standardized	Rate	Ischemic heart disease	Deaths	141	Egypt	Female	0.994
3358	Age-standardized	Rate	Ischemic heart disease	DALYs	141	Egypt	Female	0.498
3587	Age-standardized	Rate	Ischemic heart disease	DALYs	175	Burundi	Both	-1.342
5141	Age-standardized	Rate	Ischemic heart disease	Prevalence	141	Egypt	Female	0.449
5140	Age-standardized	Rate	Ischemic heart disease	Prevalence	141	Egypt	Male	0.395
7466	Age-standardized	Rate	Ischemic heart disease	Incidence	141	Egypt	Female	0.375
666	Age-standardized	Rate	Ischemic heart disease	Deaths	175	Burundi	Both	-1.173
7719	Age-standardized	Rate	Ischemic heart disease	Incidence	182	Malawi	Both	-0.196
571	Age-standardized	Rate	Ischemic heart disease	Deaths	141	Egypt	Male	0.095
7465	Age-standardized	Rate	Ischemic heart disease	Incidence	141	Egypt	Male	0.092
5352	Age-standardized	Rate	Ischemic heart disease	Prevalence	213	Niger	Both	0.049
3357	Age-standardized	Rate	Ischemic heart disease	DALYs	141	Egypt	Male	0.024
3688	Age-standardized	Rate	Ischemic heart disease	DALYs	142	Iran (Islamic Republic of)	Female	-2.379
4797	Age-standardized	Rate	Ischemic heart disease	Prevalence	12	Lao People's Democratic Republic	Both	0.052
3687	Age-standardized	Rate	Ischemic heart disease	DALYs	142	Iran (Islamic Republic of)	Male	-2.085
753	Age-standardized	Rate	Ischemic heart disease	Deaths	522	Sudan	Both	-1.081
800	Age-standardized	Rate	Ischemic heart disease	Deaths	142	Iran (Islamic Republic of)	Female	-2.035
799	Age-standardized	Rate	Ischemic heart disease	Deaths	142	Iran (Islamic Republic of)	Male	-1.993
7441	Age-standardized	Rate	Ischemic heart disease	Incidence	142	Iran (Islamic Republic of)	Male	-0.881
7491	Age-standardized	Rate	Ischemic heart disease	Incidence	164	Nepal	Both	-0.193
7442	Age-standardized	Rate	Ischemic heart disease	Incidence	142	Iran (Islamic Republic of)	Female	-0.71
2762	Age-standardized	Rate	Ischemic heart disease	DALYs	522	Sudan	Both	-1.3
5129	Age-standardized	Rate	Ischemic heart disease	Prevalence	142	Iran (Islamic Republic of)	Female	-0.168
5128	Age-standardized	Rate	Ischemic heart disease	Prevalence	142	Iran (Islamic Republic of)	Male	-0.142
3778	Age-standardized	Rate	Ischemic heart disease	DALYs	143	Iraq	Female	-1.073
2486	Age-standardized	Rate	Ischemic heart disease	DALYs	39	Tajikistan	Both	-1.299
3777	Age-standardized	Rate	Ischemic heart disease	DALYs	143	Iraq	Male	-0.676
983	Age-standardized	Rate	Ischemic heart disease	Deaths	143	Iraq	Female	-0.616
960	Age-standardized	Rate	Ischemic heart disease	Deaths	12	Lao People's Democratic Republic	Both	-1.066
982	Age-standardized	Rate	Ischemic heart disease	Deaths	143	Iraq	Male	-0.275
7685	Age-standardized	Rate	Ischemic heart disease	Incidence	143	Iraq	Female	-0.193
5122	Age-standardized	Rate	Ischemic heart disease	Prevalence	143	Iraq	Male	0.133
7617	Age-standardized	Rate	Ischemic heart disease	Incidence	132	Panama	Both	-0.183
5123	Age-standardized	Rate	Ischemic heart disease	Prevalence	143	Iraq	Female	0.085
5415	Age-standardized	Rate	Ischemic heart disease	Prevalence	393	Saint Kitts and Nevis	Both	0.063
7684	Age-standardized	Rate	Ischemic heart disease	Incidence	143	Iraq	Male	0.009
4282	Age-standardized	Rate	Ischemic heart disease	DALYs	144	Jordan	Female	-3.424
3968	Age-standardized	Rate	Ischemic heart disease	DALYs	49	North Macedonia	Both	-1.298
1382	Age-standardized	Rate	Ischemic heart disease	Deaths	144	Jordan	Female	-2.851
1038	Age-standardized	Rate	Ischemic heart disease	Deaths	160	Afghanistan	Both	-0.983
4281	Age-standardized	Rate	Ischemic heart disease	DALYs	144	Jordan	Male	-2.821
1381	Age-standardized	Rate	Ischemic heart disease	Deaths	144	Jordan	Male	-2.672
7631	Age-standardized	Rate	Ischemic heart disease	Incidence	144	Jordan	Female	-0.616
5175	Age-standardized	Rate	Ischemic heart disease	Prevalence	135	Brazil	Both	0.068
7630	Age-standardized	Rate	Ischemic heart disease	Incidence	144	Jordan	Male	-0.487
5120	Age-standardized	Rate	Ischemic heart disease	Prevalence	144	Jordan	Female	-0.049
5119	Age-standardized	Rate	Ischemic heart disease	Prevalence	144	Jordan	Male	-0.029
7785	Age-standardized	Rate	Ischemic heart disease	Incidence	211	Mali	Both	-0.175
2387	Age-standardized	Rate	Ischemic heart disease	DALYs	145	Kuwait	Female	-4.228
1487	Age-standardized	Rate	Ischemic heart disease	Deaths	145	Kuwait	Female	-3.985
2894	Age-standardized	Rate	Ischemic heart disease	DALYs	320	Cook Islands	Both	-1.226
783	Age-standardized	Rate	Ischemic heart disease	Deaths	133	Venezuela (Bolivarian Republic of)	Both	-0.981
1486	Age-standardized	Rate	Ischemic heart disease	Deaths	145	Kuwait	Male	-1.245
2386	Age-standardized	Rate	Ischemic heart disease	DALYs	145	Kuwait	Male	-1.21
7782	Age-standardized	Rate	Ischemic heart disease	Incidence	212	Mauritania	Both	-0.168
7678	Age-standardized	Rate	Ischemic heart disease	Incidence	145	Kuwait	Male	-0.277
7679	Age-standardized	Rate	Ischemic heart disease	Incidence	145	Kuwait	Female	-0.173
4818	Age-standardized	Rate	Ischemic heart disease	Prevalence	25	Micronesia (Federated States of)	Both	0.068
5239	Age-standardized	Rate	Ischemic heart disease	Prevalence	145	Kuwait	Male	0.01
5240	Age-standardized	Rate	Ischemic heart disease	Prevalence	145	Kuwait	Female	0.005
2659	Age-standardized	Rate	Ischemic heart disease	DALYs	146	Lebanon	Female	-3.829
44	Age-standardized	Rate	Ischemic heart disease	Deaths	146	Lebanon	Female	-3.408
2465	Age-standardized	Rate	Ischemic heart disease	DALYs	160	Afghanistan	Both	-1.2
1575	Age-standardized	Rate	Ischemic heart disease	Deaths	39	Tajikistan	Both	-0.971
2658	Age-standardized	Rate	Ischemic heart disease	DALYs	146	Lebanon	Male	-3.015
43	Age-standardized	Rate	Ischemic heart disease	Deaths	146	Lebanon	Male	-2.821
5215	Age-standardized	Rate	Ischemic heart disease	Prevalence	146	Lebanon	Male	0.312
7697	Age-standardized	Rate	Ischemic heart disease	Incidence	146	Lebanon	Female	-0.27
5216	Age-standardized	Rate	Ischemic heart disease	Prevalence	146	Lebanon	Female	0.269
7536	Age-standardized	Rate	Ischemic heart disease	Incidence	187	Somalia	Both	-0.163
5199	Age-standardized	Rate	Ischemic heart disease	Prevalence	153	Syrian Arab Republic	Both	0.069
7696	Age-standardized	Rate	Ischemic heart disease	Incidence	146	Lebanon	Male	-0.129
205	Age-standardized	Rate	Ischemic heart disease	Deaths	147	Libya	Male	1.005
2481	Age-standardized	Rate	Ischemic heart disease	DALYs	147	Libya	Male	0.91
3644	Age-standardized	Rate	Ischemic heart disease	DALYs	212	Mauritania	Both	-1.156
12	Age-standardized	Rate	Ischemic heart disease	Deaths	212	Mauritania	Both	-0.95
206	Age-standardized	Rate	Ischemic heart disease	Deaths	147	Libya	Female	0.631
2482	Age-standardized	Rate	Ischemic heart disease	DALYs	147	Libya	Female	0.41
5212	Age-standardized	Rate	Ischemic heart disease	Prevalence	147	Libya	Male	0.149
5213	Age-standardized	Rate	Ischemic heart disease	Prevalence	147	Libya	Female	0.098
5478	Age-standardized	Rate	Ischemic heart disease	Prevalence	176	Comoros	Both	0.073
7675	Age-standardized	Rate	Ischemic heart disease	Incidence	147	Libya	Male	0.036
7476	Age-standardized	Rate	Ischemic heart disease	Incidence	149	Palestine	Both	-0.154
7676	Age-standardized	Rate	Ischemic heart disease	Incidence	147	Libya	Female	-0.001
2520	Age-standardized	Rate	Ischemic heart disease	DALYs	148	Morocco	Male	-0.826
2007	Age-standardized	Rate	Ischemic heart disease	Deaths	122	Ecuador	Both	-0.891
2521	Age-standardized	Rate	Ischemic heart disease	DALYs	148	Morocco	Female	-0.529
430	Age-standardized	Rate	Ischemic heart disease	Deaths	148	Morocco	Male	-0.453
2420	Age-standardized	Rate	Ischemic heart disease	DALYs	157	Yemen	Both	-1.107
431	Age-standardized	Rate	Ischemic heart disease	Deaths	148	Morocco	Female	-0.243
7463	Age-standardized	Rate	Ischemic heart disease	Incidence	148	Morocco	Female	-0.106
5209	Age-standardized	Rate	Ischemic heart disease	Prevalence	148	Morocco	Male	0.064
7462	Age-standardized	Rate	Ischemic heart disease	Incidence	148	Morocco	Male	0.064
5529	Age-standardized	Rate	Ischemic heart disease	Prevalence	178	Eritrea	Both	0.089
5210	Age-standardized	Rate	Ischemic heart disease	Prevalence	148	Morocco	Female	0.014
7635	Age-standardized	Rate	Ischemic heart disease	Incidence	150	Oman	Both	-0.151
2839	Age-standardized	Rate	Ischemic heart disease	DALYs	150	Oman	Female	-1.885
4118	Age-standardized	Rate	Ischemic heart disease	DALYs	133	Venezuela (Bolivarian Republic of)	Both	-1.084
2838	Age-standardized	Rate	Ischemic heart disease	DALYs	150	Oman	Male	-1.762
929	Age-standardized	Rate	Ischemic heart disease	Deaths	150	Oman	Female	-1.473
888	Age-standardized	Rate	Ischemic heart disease	Deaths	193	Botswana	Both	-0.86
928	Age-standardized	Rate	Ischemic heart disease	Deaths	150	Oman	Male	-1.21
5195	Age-standardized	Rate	Ischemic heart disease	Prevalence	150	Oman	Female	0.383
5112	Age-standardized	Rate	Ischemic heart disease	Prevalence	116	Saint Lucia	Both	0.096
5194	Age-standardized	Rate	Ischemic heart disease	Prevalence	150	Oman	Male	0.265
7633	Age-standardized	Rate	Ischemic heart disease	Incidence	150	Oman	Male	-0.152
7683	Age-standardized	Rate	Ischemic heart disease	Incidence	136	Paraguay	Both	-0.148
7634	Age-standardized	Rate	Ischemic heart disease	Incidence	150	Oman	Female	-0.086
2905	Age-standardized	Rate	Ischemic heart disease	DALYs	149	Palestine	Female	-1.688
2904	Age-standardized	Rate	Ischemic heart disease	DALYs	149	Palestine	Male	-1.677
4250	Age-standardized	Rate	Ischemic heart disease	DALYs	193	Botswana	Both	-1.06
357	Age-standardized	Rate	Ischemic heart disease	Deaths	157	Yemen	Both	-0.846
848	Age-standardized	Rate	Ischemic heart disease	Deaths	149	Palestine	Female	-1.445
847	Age-standardized	Rate	Ischemic heart disease	Deaths	149	Palestine	Male	-1.442
7475	Age-standardized	Rate	Ischemic heart disease	Incidence	149	Palestine	Female	-0.211
5214	Age-standardized	Rate	Ischemic heart disease	Prevalence	147	Libya	Both	0.096
5207	Age-standardized	Rate	Ischemic heart disease	Prevalence	149	Palestine	Female	-0.059
5206	Age-standardized	Rate	Ischemic heart disease	Prevalence	149	Palestine	Male	-0.019
7474	Age-standardized	Rate	Ischemic heart disease	Incidence	149	Palestine	Male	0.015
7659	Age-standardized	Rate	Ischemic heart disease	Incidence	161	Bangladesh	Both	-0.147
3504	Age-standardized	Rate	Ischemic heart disease	DALYs	151	Qatar	Male	-4.539
2645	Age-standardized	Rate	Ischemic heart disease	DALYs	170	Congo	Both	-1.029
429	Age-standardized	Rate	Ischemic heart disease	Deaths	17	Sri Lanka	Both	-0.809
1222	Age-standardized	Rate	Ischemic heart disease	Deaths	151	Qatar	Male	-4.478
3505	Age-standardized	Rate	Ischemic heart disease	DALYs	151	Qatar	Female	-4.355
1223	Age-standardized	Rate	Ischemic heart disease	Deaths	151	Qatar	Female	-4.253
7558	Age-standardized	Rate	Ischemic heart disease	Incidence	151	Qatar	Male	-0.318
7482	Age-standardized	Rate	Ischemic heart disease	Incidence	163	India	Both	-0.144
5200	Age-standardized	Rate	Ischemic heart disease	Prevalence	151	Qatar	Male	-0.181
7559	Age-standardized	Rate	Ischemic heart disease	Incidence	151	Qatar	Female	-0.18
5201	Age-standardized	Rate	Ischemic heart disease	Prevalence	151	Qatar	Female	-0.166
5520	Age-standardized	Rate	Ischemic heart disease	Prevalence	182	Malawi	Both	0.101
1370	Age-standardized	Rate	Ischemic heart disease	Deaths	152	Saudi Arabia	Female	-1.066
3115	Age-standardized	Rate	Ischemic heart disease	DALYs	152	Saudi Arabia	Female	-0.971
1584	Age-standardized	Rate	Ischemic heart disease	Deaths	170	Congo	Both	-0.803
2633	Age-standardized	Rate	Ischemic heart disease	DALYs	122	Ecuador	Both	-1.023
5203	Age-standardized	Rate	Ischemic heart disease	Prevalence	152	Saudi Arabia	Male	0.584
1369	Age-standardized	Rate	Ischemic heart disease	Deaths	152	Saudi Arabia	Male	-0.545
5204	Age-standardized	Rate	Ischemic heart disease	Prevalence	152	Saudi Arabia	Female	0.458
7650	Age-standardized	Rate	Ischemic heart disease	Incidence	178	Eritrea	Both	-0.135
7477	Age-standardized	Rate	Ischemic heart disease	Incidence	152	Saudi Arabia	Male	0.163
4803	Age-standardized	Rate	Ischemic heart disease	Prevalence	27	Samoa	Both	0.107
3114	Age-standardized	Rate	Ischemic heart disease	DALYs	152	Saudi Arabia	Male	-0.158
7478	Age-standardized	Rate	Ischemic heart disease	Incidence	152	Saudi Arabia	Female	0.03
2761	Age-standardized	Rate	Ischemic heart disease	DALYs	522	Sudan	Female	-1.468
1107	Age-standardized	Rate	Ischemic heart disease	Deaths	127	El Salvador	Both	-0.788
752	Age-standardized	Rate	Ischemic heart disease	Deaths	522	Sudan	Female	-1.198
2760	Age-standardized	Rate	Ischemic heart disease	DALYs	522	Sudan	Male	-1.179
4905	Age-standardized	Rate	Ischemic heart disease	Prevalence	44	Bosnia and Herzegovina	Both	0.108
751	Age-standardized	Rate	Ischemic heart disease	Deaths	522	Sudan	Male	-1
7852	Age-standardized	Rate	Ischemic heart disease	Incidence	522	Sudan	Male	-0.521
2564	Age-standardized	Rate	Ischemic heart disease	DALYs	172	Equatorial Guinea	Both	-0.993
7853	Age-standardized	Rate	Ischemic heart disease	Incidence	522	Sudan	Female	-0.236
5552	Age-standardized	Rate	Ischemic heart disease	Prevalence	522	Sudan	Female	0.072
7791	Age-standardized	Rate	Ischemic heart disease	Incidence	218	Togo	Both	-0.128
5551	Age-standardized	Rate	Ischemic heart disease	Prevalence	522	Sudan	Male	-0.023
3514	Age-standardized	Rate	Ischemic heart disease	DALYs	153	Syrian Arab Republic	Female	-0.92
2606	Age-standardized	Rate	Ischemic heart disease	DALYs	17	Sri Lanka	Both	-0.965
3513	Age-standardized	Rate	Ischemic heart disease	DALYs	153	Syrian Arab Republic	Male	-0.724
648	Age-standardized	Rate	Ischemic heart disease	Deaths	351	Guam	Both	-0.738
1550	Age-standardized	Rate	Ischemic heart disease	Deaths	153	Syrian Arab Republic	Female	-0.36
1549	Age-standardized	Rate	Ischemic heart disease	Deaths	153	Syrian Arab Republic	Male	-0.345
7730	Age-standardized	Rate	Ischemic heart disease	Incidence	153	Syrian Arab Republic	Female	0.305
5197	Age-standardized	Rate	Ischemic heart disease	Prevalence	153	Syrian Arab Republic	Male	0.096
5198	Age-standardized	Rate	Ischemic heart disease	Prevalence	153	Syrian Arab Republic	Female	0.089
7725	Age-standardized	Rate	Ischemic heart disease	Incidence	200	Benin	Both	-0.119
5148	Age-standardized	Rate	Ischemic heart disease	Prevalence	113	Guyana	Both	0.108
7729	Age-standardized	Rate	Ischemic heart disease	Incidence	153	Syrian Arab Republic	Male	-0.004
3646	Age-standardized	Rate	Ischemic heart disease	DALYs	154	Tunisia	Female	-1.538
2075	Age-standardized	Rate	Ischemic heart disease	Deaths	154	Tunisia	Female	-1.365
3788	Age-standardized	Rate	Ischemic heart disease	DALYs	34	Azerbaijan	Both	-0.954
1371	Age-standardized	Rate	Ischemic heart disease	Deaths	152	Saudi Arabia	Both	-0.715
3645	Age-standardized	Rate	Ischemic heart disease	DALYs	154	Tunisia	Male	-1.176
2074	Age-standardized	Rate	Ischemic heart disease	Deaths	154	Tunisia	Male	-1.082
7646	Age-standardized	Rate	Ischemic heart disease	Incidence	154	Tunisia	Female	-0.296
4950	Age-standardized	Rate	Ischemic heart disease	Prevalence	57	Belarus	Both	0.112
7645	Age-standardized	Rate	Ischemic heart disease	Incidence	154	Tunisia	Male	-0.138
5188	Age-standardized	Rate	Ischemic heart disease	Prevalence	154	Tunisia	Male	0.076
5189	Age-standardized	Rate	Ischemic heart disease	Prevalence	154	Tunisia	Female	-0.026
7689	Age-standardized	Rate	Ischemic heart disease	Incidence	156	United Arab Emirates	Both	-0.111
3984	Age-standardized	Rate	Ischemic heart disease	DALYs	155	T¨¹rkiye	Male	-2.188
3470	Age-standardized	Rate	Ischemic heart disease	DALYs	127	El Salvador	Both	-0.927
1762	Age-standardized	Rate	Ischemic heart disease	Deaths	155	T¨¹rkiye	Male	-1.759
3985	Age-standardized	Rate	Ischemic heart disease	DALYs	155	T¨¹rkiye	Female	-1.481
1917	Age-standardized	Rate	Ischemic heart disease	Deaths	171	Democratic Republic of the Congo	Both	-0.647
7445	Age-standardized	Rate	Ischemic heart disease	Incidence	155	T¨¹rkiye	Female	-0.776
7701	Age-standardized	Rate	Ischemic heart disease	Incidence	131	Nicaragua	Both	-0.11
7444	Age-standardized	Rate	Ischemic heart disease	Incidence	155	T¨¹rkiye	Male	-0.729
1763	Age-standardized	Rate	Ischemic heart disease	Deaths	155	T¨¹rkiye	Female	-0.703
5186	Age-standardized	Rate	Ischemic heart disease	Prevalence	155	T¨¹rkiye	Female	-0.585
5424	Age-standardized	Rate	Ischemic heart disease	Prevalence	119	Trinidad and Tobago	Both	0.115
5185	Age-standardized	Rate	Ischemic heart disease	Prevalence	155	T¨¹rkiye	Male	-0.527
149	Age-standardized	Rate	Ischemic heart disease	Deaths	156	United Arab Emirates	Female	4.134
4423	Age-standardized	Rate	Ischemic heart disease	DALYs	156	United Arab Emirates	Female	2.843
4422	Age-standardized	Rate	Ischemic heart disease	DALYs	156	United Arab Emirates	Male	-2.607
148	Age-standardized	Rate	Ischemic heart disease	Deaths	156	United Arab Emirates	Male	-1.891
3515	Age-standardized	Rate	Ischemic heart disease	DALYs	153	Syrian Arab Republic	Both	-0.874
7687	Age-standardized	Rate	Ischemic heart disease	Incidence	156	United Arab Emirates	Male	-0.361
1287	Age-standardized	Rate	Ischemic heart disease	Deaths	13	Malaysia	Both	-0.644
7413	Age-standardized	Rate	Ischemic heart disease	Incidence	113	Guyana	Both	-0.106
5124	Age-standardized	Rate	Ischemic heart disease	Prevalence	143	Iraq	Both	0.116
5179	Age-standardized	Rate	Ischemic heart disease	Prevalence	156	United Arab Emirates	Male	-0.111
7688	Age-standardized	Rate	Ischemic heart disease	Incidence	156	United Arab Emirates	Female	0.072
5180	Age-standardized	Rate	Ischemic heart disease	Prevalence	156	United Arab Emirates	Female	0.02
2419	Age-standardized	Rate	Ischemic heart disease	DALYs	157	Yemen	Female	-1.264
4424	Age-standardized	Rate	Ischemic heart disease	DALYs	156	United Arab Emirates	Both	-0.86
356	Age-standardized	Rate	Ischemic heart disease	Deaths	157	Yemen	Female	-1.001
2418	Age-standardized	Rate	Ischemic heart disease	DALYs	157	Yemen	Male	-0.964
390	Age-standardized	Rate	Ischemic heart disease	Deaths	115	Jamaica	Both	-0.641
355	Age-standardized	Rate	Ischemic heart disease	Deaths	157	Yemen	Male	-0.713
7642	Age-standardized	Rate	Ischemic heart disease	Incidence	157	Yemen	Male	-0.384
5181	Age-standardized	Rate	Ischemic heart disease	Prevalence	156	United Arab Emirates	Both	0.116
7643	Age-standardized	Rate	Ischemic heart disease	Incidence	157	Yemen	Female	-0.238
5161	Age-standardized	Rate	Ischemic heart disease	Prevalence	157	Yemen	Male	-0.097
5162	Age-standardized	Rate	Ischemic heart disease	Prevalence	157	Yemen	Female	-0.086
7182	Age-standardized	Rate	Ischemic heart disease	Incidence	13	Malaysia	Both	-0.094
3779	Age-standardized	Rate	Ischemic heart disease	DALYs	143	Iraq	Both	-0.836
2821	Age-standardized	Rate	Ischemic heart disease	DALYs	161	Bangladesh	Female	-0.502
2820	Age-standardized	Rate	Ischemic heart disease	DALYs	161	Bangladesh	Male	-0.425
5227	Age-standardized	Rate	Ischemic heart disease	Prevalence	161	Bangladesh	Male	0.263
270	Age-standardized	Rate	Ischemic heart disease	Deaths	190	Uganda	Both	-0.612
5228	Age-standardized	Rate	Ischemic heart disease	Prevalence	161	Bangladesh	Female	0.158
7965	Age-standardized	Rate	Ischemic heart disease	Incidence	393	Saint Kitts and Nevis	Both	-0.093
1439	Age-standardized	Rate	Ischemic heart disease	Deaths	161	Bangladesh	Female	-0.153
5349	Age-standardized	Rate	Ischemic heart disease	Prevalence	376	Northern Mariana Islands	Both	0.12
7658	Age-standardized	Rate	Ischemic heart disease	Incidence	161	Bangladesh	Female	-0.115
1438	Age-standardized	Rate	Ischemic heart disease	Deaths	161	Bangladesh	Male	-0.105
7657	Age-standardized	Rate	Ischemic heart disease	Incidence	161	Bangladesh	Male	-0.043
2977	Age-standardized	Rate	Ischemic heart disease	DALYs	162	Bhutan	Female	-1.128
1951	Age-standardized	Rate	Ischemic heart disease	Deaths	162	Bhutan	Male	0.666
1952	Age-standardized	Rate	Ischemic heart disease	Deaths	162	Bhutan	Female	-0.608
2976	Age-standardized	Rate	Ischemic heart disease	DALYs	162	Bhutan	Male	0.257
4049	Age-standardized	Rate	Ischemic heart disease	DALYs	190	Uganda	Both	-0.713
84	Age-standardized	Rate	Ischemic heart disease	Deaths	49	North Macedonia	Both	-0.575
5448	Age-standardized	Rate	Ischemic heart disease	Prevalence	435	South Sudan	Both	0.122
5221	Age-standardized	Rate	Ischemic heart disease	Prevalence	162	Bhutan	Male	0.175
5222	Age-standardized	Rate	Ischemic heart disease	Prevalence	162	Bhutan	Female	0.157
7487	Age-standardized	Rate	Ischemic heart disease	Incidence	162	Bhutan	Female	-0.067
7486	Age-standardized	Rate	Ischemic heart disease	Incidence	162	Bhutan	Male	-0.036
7407	Age-standardized	Rate	Ischemic heart disease	Incidence	121	Bolivia (Plurinational State of)	Both	-0.08
169	Age-standardized	Rate	Ischemic heart disease	Deaths	163	India	Male	0.811
2522	Age-standardized	Rate	Ischemic heart disease	DALYs	148	Morocco	Both	-0.685
3489	Age-standardized	Rate	Ischemic heart disease	DALYs	163	India	Male	0.453
5230	Age-standardized	Rate	Ischemic heart disease	Prevalence	163	India	Male	0.366
330	Age-standardized	Rate	Ischemic heart disease	Deaths	172	Equatorial Guinea	Both	-0.57
7481	Age-standardized	Rate	Ischemic heart disease	Incidence	163	India	Female	-0.243
5231	Age-standardized	Rate	Ischemic heart disease	Prevalence	163	India	Female	0.23
5256	Age-standardized	Rate	Ischemic heart disease	Prevalence	207	Ghana	Both	0.122
170	Age-standardized	Rate	Ischemic heart disease	Deaths	163	India	Female	0.172
7512	Age-standardized	Rate	Ischemic heart disease	Incidence	170	Congo	Both	-0.077
3490	Age-standardized	Rate	Ischemic heart disease	DALYs	163	India	Female	-0.111
7480	Age-standardized	Rate	Ischemic heart disease	Incidence	163	India	Male	-0.003
310	Age-standardized	Rate	Ischemic heart disease	Deaths	164	Nepal	Male	1.267
3232	Age-standardized	Rate	Ischemic heart disease	DALYs	164	Nepal	Female	-0.974
3231	Age-standardized	Rate	Ischemic heart disease	DALYs	164	Nepal	Male	0.956
311	Age-standardized	Rate	Ischemic heart disease	Deaths	164	Nepal	Female	-0.575
189	Age-standardized	Rate	Ischemic heart disease	Deaths	114	Haiti	Both	-0.565
7490	Age-standardized	Rate	Ischemic heart disease	Incidence	164	Nepal	Female	-0.414
5279	Age-standardized	Rate	Ischemic heart disease	Prevalence	164	Nepal	Female	-0.208
4902	Age-standardized	Rate	Ischemic heart disease	Prevalence	63	Ukraine	Both	0.123
4202	Age-standardized	Rate	Ischemic heart disease	DALYs	13	Malaysia	Both	-0.676
7686	Age-standardized	Rate	Ischemic heart disease	Incidence	143	Iraq	Both	-0.073
7489	Age-standardized	Rate	Ischemic heart disease	Incidence	164	Nepal	Male	0.047
5278	Age-standardized	Rate	Ischemic heart disease	Prevalence	164	Nepal	Male	0.033
511	Age-standardized	Rate	Ischemic heart disease	Deaths	165	Pakistan	Male	1.275
4050	Age-standardized	Rate	Ischemic heart disease	DALYs	165	Pakistan	Male	1.19
1578	Age-standardized	Rate	Ischemic heart disease	Deaths	22	Fiji	Both	-0.497
7773	Age-standardized	Rate	Ischemic heart disease	Incidence	204	Chad	Both	-0.06
7519	Age-standardized	Rate	Ischemic heart disease	Incidence	165	Pakistan	Male	0.268
512	Age-standardized	Rate	Ischemic heart disease	Deaths	165	Pakistan	Female	0.234
5428	Age-standardized	Rate	Ischemic heart disease	Prevalence	165	Pakistan	Male	0.21
5429	Age-standardized	Rate	Ischemic heart disease	Prevalence	165	Pakistan	Female	0.177
4836	Age-standardized	Rate	Ischemic heart disease	Prevalence	24	Marshall Islands	Both	0.124
2405	Age-standardized	Rate	Ischemic heart disease	DALYs	171	Democratic Republic of the Congo	Both	-0.673
4051	Age-standardized	Rate	Ischemic heart disease	DALYs	165	Pakistan	Female	0.119
7520	Age-standardized	Rate	Ischemic heart disease	Incidence	165	Pakistan	Female	0.037
1444	Age-standardized	Rate	Ischemic heart disease	Deaths	6	China	Male	1.407
2556	Age-standardized	Rate	Ischemic heart disease	DALYs	6	China	Male	0.985
1551	Age-standardized	Rate	Ischemic heart disease	Deaths	153	Syrian Arab Republic	Both	-0.467
7177	Age-standardized	Rate	Ischemic heart disease	Incidence	6	China	Male	0.731
4825	Age-standardized	Rate	Ischemic heart disease	Prevalence	6	China	Male	0.669
3653	Age-standardized	Rate	Ischemic heart disease	DALYs	22	Fiji	Both	-0.641
7599	Age-standardized	Rate	Ischemic heart disease	Incidence	116	Saint Lucia	Both	-0.057
4826	Age-standardized	Rate	Ischemic heart disease	Prevalence	6	China	Female	0.607
7178	Age-standardized	Rate	Ischemic heart disease	Incidence	6	China	Female	0.567
4830	Age-standardized	Rate	Ischemic heart disease	Prevalence	7	Democratic People's Republic of Korea	Both	0.127
1445	Age-standardized	Rate	Ischemic heart disease	Deaths	6	China	Female	0.507
2557	Age-standardized	Rate	Ischemic heart disease	DALYs	6	China	Female	-0.089
2874	Age-standardized	Rate	Ischemic heart disease	DALYs	7	Democratic People's Republic of Korea	Male	0.844
1604	Age-standardized	Rate	Ischemic heart disease	Deaths	7	Democratic People's Republic of Korea	Male	0.795
864	Age-standardized	Rate	Ischemic heart disease	Deaths	176	Comoros	Both	-0.443
7656	Age-standardized	Rate	Ischemic heart disease	Incidence	169	Central African Republic	Both	-0.05
7156	Age-standardized	Rate	Ischemic heart disease	Incidence	7	Democratic People's Republic of Korea	Male	0.149
4842	Age-standardized	Rate	Ischemic heart disease	Prevalence	22	Fiji	Both	0.13
2875	Age-standardized	Rate	Ischemic heart disease	DALYs	7	Democratic People's Republic of Korea	Female	-0.13
3218	Age-standardized	Rate	Ischemic heart disease	DALYs	176	Comoros	Both	-0.638
4828	Age-standardized	Rate	Ischemic heart disease	Prevalence	7	Democratic People's Republic of Korea	Male	0.092
4829	Age-standardized	Rate	Ischemic heart disease	Prevalence	7	Democratic People's Republic of Korea	Female	0.055
7157	Age-standardized	Rate	Ischemic heart disease	Incidence	7	Democratic People's Republic of Korea	Female	0.053
1605	Age-standardized	Rate	Ischemic heart disease	Deaths	7	Democratic People's Republic of Korea	Female	-0.016
2156	Age-standardized	Rate	Ischemic heart disease	Deaths	8	Taiwan (Province of China)	Female	-3.362
3100	Age-standardized	Rate	Ischemic heart disease	DALYs	8	Taiwan (Province of China)	Female	-3.137
2855	Age-standardized	Rate	Ischemic heart disease	DALYs	114	Haiti	Both	-0.622
1518	Age-standardized	Rate	Ischemic heart disease	Deaths	136	Paraguay	Both	-0.434
2155	Age-standardized	Rate	Ischemic heart disease	Deaths	8	Taiwan (Province of China)	Male	-1.667
3099	Age-standardized	Rate	Ischemic heart disease	DALYs	8	Taiwan (Province of China)	Male	-1.284
7665	Age-standardized	Rate	Ischemic heart disease	Incidence	180	Kenya	Both	-0.042
7189	Age-standardized	Rate	Ischemic heart disease	Incidence	8	Taiwan (Province of China)	Male	-0.69
7190	Age-standardized	Rate	Ischemic heart disease	Incidence	8	Taiwan (Province of China)	Female	-0.661
4995	Age-standardized	Rate	Ischemic heart disease	Prevalence	50	Montenegro	Both	0.132
4819	Age-standardized	Rate	Ischemic heart disease	Prevalence	8	Taiwan (Province of China)	Male	-0.146
4820	Age-standardized	Rate	Ischemic heart disease	Prevalence	8	Taiwan (Province of China)	Female	-0.087
2398	Age-standardized	Rate	Ischemic heart disease	DALYs	298	American Samoa	Female	1.029
32	Age-standardized	Rate	Ischemic heart disease	Deaths	298	American Samoa	Female	0.877
984	Age-standardized	Rate	Ischemic heart disease	Deaths	143	Iraq	Both	-0.434
3896	Age-standardized	Rate	Ischemic heart disease	DALYs	10	Cambodia	Both	-0.581
8188	Age-standardized	Rate	Ischemic heart disease	Incidence	298	American Samoa	Male	0.215
8189	Age-standardized	Rate	Ischemic heart disease	Incidence	298	American Samoa	Female	0.198
7533	Age-standardized	Rate	Ischemic heart disease	Incidence	181	Madagascar	Both	-0.041
5382	Age-standardized	Rate	Ischemic heart disease	Prevalence	298	American Samoa	Both	0.137
5380	Age-standardized	Rate	Ischemic heart disease	Prevalence	298	American Samoa	Male	0.137
5381	Age-standardized	Rate	Ischemic heart disease	Prevalence	298	American Samoa	Female	0.132
31	Age-standardized	Rate	Ischemic heart disease	Deaths	298	American Samoa	Male	0.07
4461	Age-standardized	Rate	Ischemic heart disease	DALYs	298	American Samoa	Male	0.064
2893	Age-standardized	Rate	Ischemic heart disease	DALYs	320	Cook Islands	Female	-1.591
458	Age-standardized	Rate	Ischemic heart disease	Deaths	320	Cook Islands	Female	-1.415
1542	Age-standardized	Rate	Ischemic heart disease	Deaths	169	Central African Republic	Both	-0.422
2822	Age-standardized	Rate	Ischemic heart disease	DALYs	161	Bangladesh	Both	-0.545
457	Age-standardized	Rate	Ischemic heart disease	Deaths	320	Cook Islands	Male	-1.022
2892	Age-standardized	Rate	Ischemic heart disease	DALYs	320	Cook Islands	Male	-0.894
5368	Age-standardized	Rate	Ischemic heart disease	Prevalence	320	Cook Islands	Male	0.399
5369	Age-standardized	Rate	Ischemic heart disease	Prevalence	320	Cook Islands	Female	0.392
7957	Age-standardized	Rate	Ischemic heart disease	Incidence	320	Cook Islands	Male	0.356
7958	Age-standardized	Rate	Ischemic heart disease	Incidence	320	Cook Islands	Female	0.343
7254	Age-standardized	Rate	Ischemic heart disease	Incidence	43	Albania	Both	-0.04
4800	Age-standardized	Rate	Ischemic heart disease	Prevalence	29	Tonga	Both	0.141
3651	Age-standardized	Rate	Ischemic heart disease	DALYs	22	Fiji	Male	-0.728
1254	Age-standardized	Rate	Ischemic heart disease	Deaths	216	Senegal	Both	-0.391
1576	Age-standardized	Rate	Ischemic heart disease	Deaths	22	Fiji	Male	-0.588
4677	Age-standardized	Rate	Ischemic heart disease	DALYs	216	Senegal	Both	-0.518
3652	Age-standardized	Rate	Ischemic heart disease	DALYs	22	Fiji	Female	-0.36
1577	Age-standardized	Rate	Ischemic heart disease	Deaths	22	Fiji	Female	-0.201
4840	Age-standardized	Rate	Ischemic heart disease	Prevalence	22	Fiji	Male	0.183
4841	Age-standardized	Rate	Ischemic heart disease	Prevalence	22	Fiji	Female	0.145
7210	Age-standardized	Rate	Ischemic heart disease	Incidence	22	Fiji	Male	0.142
5271	Age-standardized	Rate	Ischemic heart disease	Prevalence	201	Burkina Faso	Both	0.141
7545	Age-standardized	Rate	Ischemic heart disease	Incidence	118	Suriname	Both	-0.035
7211	Age-standardized	Rate	Ischemic heart disease	Incidence	22	Fiji	Female	0.084
647	Age-standardized	Rate	Ischemic heart disease	Deaths	351	Guam	Female	-1.868
3440	Age-standardized	Rate	Ischemic heart disease	DALYs	115	Jamaica	Both	-0.509
3328	Age-standardized	Rate	Ischemic heart disease	DALYs	351	Guam	Female	-0.737
7969	Age-standardized	Rate	Ischemic heart disease	Incidence	351	Guam	Male	0.699
3327	Age-standardized	Rate	Ischemic heart disease	DALYs	351	Guam	Male	0.681
456	Age-standardized	Rate	Ischemic heart disease	Deaths	34	Azerbaijan	Both	-0.373
5362	Age-standardized	Rate	Ischemic heart disease	Prevalence	351	Guam	Male	0.628
7970	Age-standardized	Rate	Ischemic heart disease	Incidence	351	Guam	Female	0.588
5363	Age-standardized	Rate	Ischemic heart disease	Prevalence	351	Guam	Female	0.584
4812	Age-standardized	Rate	Ischemic heart disease	Prevalence	26	Papua New Guinea	Both	0.142
646	Age-standardized	Rate	Ischemic heart disease	Deaths	351	Guam	Male	0.158
7488	Age-standardized	Rate	Ischemic heart disease	Incidence	162	Bhutan	Both	-0.032
1705	Age-standardized	Rate	Ischemic heart disease	Deaths	23	Kiribati	Male	0.398
3501	Age-standardized	Rate	Ischemic heart disease	DALYs	23	Kiribati	Male	0.339
15	Age-standardized	Rate	Ischemic heart disease	Deaths	16	Philippines	Both	-0.353
7227	Age-standardized	Rate	Ischemic heart disease	Incidence	12	Lao People's Democratic Republic	Both	-0.029
1706	Age-standardized	Rate	Ischemic heart disease	Deaths	23	Kiribati	Female	0.146
7171	Age-standardized	Rate	Ischemic heart disease	Incidence	23	Kiribati	Male	0.046
5508	Age-standardized	Rate	Ischemic heart disease	Prevalence	186	Seychelles	Both	0.146
3502	Age-standardized	Rate	Ischemic heart disease	DALYs	23	Kiribati	Female	-0.032
7172	Age-standardized	Rate	Ischemic heart disease	Incidence	23	Kiribati	Female	0.024
4847	Age-standardized	Rate	Ischemic heart disease	Prevalence	23	Kiribati	Female	-0.02
2414	Age-standardized	Rate	Ischemic heart disease	DALYs	169	Central African Republic	Both	-0.482
4846	Age-standardized	Rate	Ischemic heart disease	Prevalence	23	Kiribati	Male	-0.003
4141	Age-standardized	Rate	Ischemic heart disease	DALYs	24	Marshall Islands	Female	0.305
4140	Age-standardized	Rate	Ischemic heart disease	DALYs	24	Marshall Islands	Male	0.295
1861	Age-standardized	Rate	Ischemic heart disease	Deaths	24	Marshall Islands	Male	0.288
1862	Age-standardized	Rate	Ischemic heart disease	Deaths	24	Marshall Islands	Female	0.261
432	Age-standardized	Rate	Ischemic heart disease	Deaths	148	Morocco	Both	-0.352
2462	Age-standardized	Rate	Ischemic heart disease	DALYs	136	Paraguay	Both	-0.48
5265	Age-standardized	Rate	Ischemic heart disease	Prevalence	118	Suriname	Both	0.147
7231	Age-standardized	Rate	Ischemic heart disease	Incidence	24	Marshall Islands	Male	0.116
7251	Age-standardized	Rate	Ischemic heart disease	Incidence	26	Papua New Guinea	Both	-0.024
7232	Age-standardized	Rate	Ischemic heart disease	Incidence	24	Marshall Islands	Female	0.106
4834	Age-standardized	Rate	Ischemic heart disease	Prevalence	24	Marshall Islands	Male	0.079
4835	Age-standardized	Rate	Ischemic heart disease	Prevalence	24	Marshall Islands	Female	0.077
4105	Age-standardized	Rate	Ischemic heart disease	DALYs	25	Micronesia (Federated States of)	Female	-0.374
121	Age-standardized	Rate	Ischemic heart disease	Deaths	25	Micronesia (Federated States of)	Male	0.324
122	Age-standardized	Rate	Ischemic heart disease	Deaths	25	Micronesia (Federated States of)	Female	-0.286
4104	Age-standardized	Rate	Ischemic heart disease	DALYs	25	Micronesia (Federated States of)	Male	0.262
7183	Age-standardized	Rate	Ischemic heart disease	Incidence	25	Micronesia (Federated States of)	Male	0.14
4816	Age-standardized	Rate	Ischemic heart disease	Prevalence	25	Micronesia (Federated States of)	Male	0.108
2903	Age-standardized	Rate	Ischemic heart disease	DALYs	173	Gabon	Both	-0.462
7184	Age-standardized	Rate	Ischemic heart disease	Incidence	25	Micronesia (Federated States of)	Female	0.091
4817	Age-standardized	Rate	Ischemic heart disease	Prevalence	25	Micronesia (Federated States of)	Female	0.087
588	Age-standardized	Rate	Ischemic heart disease	Deaths	173	Gabon	Both	-0.331
5289	Age-standardized	Rate	Ischemic heart disease	Prevalence	198	Zimbabwe	Both	0.147
7620	Age-standardized	Rate	Ischemic heart disease	Incidence	122	Ecuador	Both	-0.022
1879	Age-standardized	Rate	Ischemic heart disease	Deaths	369	Nauru	Male	0.308
3766	Age-standardized	Rate	Ischemic heart disease	DALYs	369	Nauru	Female	0.274
3765	Age-standardized	Rate	Ischemic heart disease	DALYs	369	Nauru	Male	0.27
1880	Age-standardized	Rate	Ischemic heart disease	Deaths	369	Nauru	Female	0.251
7840	Age-standardized	Rate	Ischemic heart disease	Incidence	369	Nauru	Male	0.242
7841	Age-standardized	Rate	Ischemic heart disease	Incidence	369	Nauru	Female	0.203
5359	Age-standardized	Rate	Ischemic heart disease	Prevalence	369	Nauru	Male	0.158
5360	Age-standardized	Rate	Ischemic heart disease	Prevalence	369	Nauru	Female	0.149
7677	Age-standardized	Rate	Ischemic heart disease	Incidence	147	Libya	Both	-0.021
5430	Age-standardized	Rate	Ischemic heart disease	Prevalence	165	Pakistan	Both	0.148
1731	Age-standardized	Rate	Ischemic heart disease	Deaths	413	Tokelau	Both	-0.315
4211	Age-standardized	Rate	Ischemic heart disease	DALYs	168	Angola	Both	-0.438
4450	Age-standardized	Rate	Ischemic heart disease	DALYs	374	Niue	Female	-0.402
80	Age-standardized	Rate	Ischemic heart disease	Deaths	374	Niue	Female	-0.298
1095	Age-standardized	Rate	Ischemic heart disease	Deaths	63	Ukraine	Both	-0.298
7299	Age-standardized	Rate	Ischemic heart disease	Incidence	49	North Macedonia	Both	-0.01
5357	Age-standardized	Rate	Ischemic heart disease	Prevalence	374	Niue	Female	0.144
4449	Age-standardized	Rate	Ischemic heart disease	DALYs	374	Niue	Male	-0.139
5356	Age-standardized	Rate	Ischemic heart disease	Prevalence	374	Niue	Male	0.138
7828	Age-standardized	Rate	Ischemic heart disease	Incidence	374	Niue	Male	0.115
3116	Age-standardized	Rate	Ischemic heart disease	DALYs	152	Saudi Arabia	Both	-0.421
5358	Age-standardized	Rate	Ischemic heart disease	Prevalence	374	Niue	Both	0.151
7829	Age-standardized	Rate	Ischemic heart disease	Incidence	374	Niue	Female	0.098
79	Age-standardized	Rate	Ischemic heart disease	Deaths	374	Niue	Male	0.056
397	Age-standardized	Rate	Ischemic heart disease	Deaths	376	Northern Mariana Islands	Male	1.25
4068	Age-standardized	Rate	Ischemic heart disease	DALYs	376	Northern Mariana Islands	Male	1.143
3311	Age-standardized	Rate	Ischemic heart disease	DALYs	57	Belarus	Both	-0.416
5454	Age-standardized	Rate	Ischemic heart disease	Prevalence	170	Congo	Both	0.154
7813	Age-standardized	Rate	Ischemic heart disease	Incidence	376	Northern Mariana Islands	Male	0.306
7814	Age-standardized	Rate	Ischemic heart disease	Incidence	376	Northern Mariana Islands	Female	0.252
7761	Age-standardized	Rate	Ischemic heart disease	Incidence	210	Liberia	Both	-0.006
5347	Age-standardized	Rate	Ischemic heart disease	Prevalence	376	Northern Mariana Islands	Male	0.202
5348	Age-standardized	Rate	Ischemic heart disease	Prevalence	376	Northern Mariana Islands	Female	0.173
1725	Age-standardized	Rate	Ischemic heart disease	Deaths	57	Belarus	Both	-0.297
398	Age-standardized	Rate	Ischemic heart disease	Deaths	376	Northern Mariana Islands	Female	0.002
4069	Age-standardized	Rate	Ischemic heart disease	DALYs	376	Northern Mariana Islands	Female	0.001
401	Age-standardized	Rate	Ischemic heart disease	Deaths	380	Palau	Female	0.608
400	Age-standardized	Rate	Ischemic heart disease	Deaths	380	Palau	Male	-0.444
1536	Age-standardized	Rate	Ischemic heart disease	Deaths	168	Angola	Both	-0.237
7987	Age-standardized	Rate	Ischemic heart disease	Incidence	380	Palau	Male	0.434
5332	Age-standardized	Rate	Ischemic heart disease	Prevalence	380	Palau	Male	0.432
3275	Age-standardized	Rate	Ischemic heart disease	DALYs	43	Albania	Both	-0.342
5333	Age-standardized	Rate	Ischemic heart disease	Prevalence	380	Palau	Female	0.405
7988	Age-standardized	Rate	Ischemic heart disease	Incidence	380	Palau	Female	0.402
4567	Age-standardized	Rate	Ischemic heart disease	DALYs	380	Palau	Male	-0.313
7464	Age-standardized	Rate	Ischemic heart disease	Incidence	148	Morocco	Both	-0.004
4568	Age-standardized	Rate	Ischemic heart disease	DALYs	380	Palau	Female	0.1
5229	Age-standardized	Rate	Ischemic heart disease	Prevalence	161	Bangladesh	Both	0.157
358	Age-standardized	Rate	Ischemic heart disease	Deaths	26	Papua New Guinea	Male	0.433
4260	Age-standardized	Rate	Ischemic heart disease	DALYs	26	Papua New Guinea	Male	0.312
5193	Age-standardized	Rate	Ischemic heart disease	Prevalence	132	Panama	Both	0.158
7821	Age-standardized	Rate	Ischemic heart disease	Incidence	201	Burkina Faso	Both	-0.004
2960	Age-standardized	Rate	Ischemic heart disease	DALYs	413	Tokelau	Both	-0.339
4261	Age-standardized	Rate	Ischemic heart disease	DALYs	26	Papua New Guinea	Female	-0.133
4810	Age-standardized	Rate	Ischemic heart disease	Prevalence	26	Papua New Guinea	Male	0.126
4811	Age-standardized	Rate	Ischemic heart disease	Prevalence	26	Papua New Guinea	Female	0.096
7250	Age-standardized	Rate	Ischemic heart disease	Incidence	26	Papua New Guinea	Female	-0.064
678	Age-standardized	Rate	Ischemic heart disease	Deaths	28	Solomon Islands	Both	-0.202
7249	Age-standardized	Rate	Ischemic heart disease	Incidence	26	Papua New Guinea	Male	-0.02
359	Age-standardized	Rate	Ischemic heart disease	Deaths	26	Papua New Guinea	Female	-0.001
1440	Age-standardized	Rate	Ischemic heart disease	Deaths	161	Bangladesh	Both	-0.193
2433	Age-standardized	Rate	Ischemic heart disease	DALYs	27	Samoa	Male	0.431
709	Age-standardized	Rate	Ischemic heart disease	Deaths	27	Samoa	Male	0.417
2434	Age-standardized	Rate	Ischemic heart disease	DALYs	27	Samoa	Female	0.413
5250	Age-standardized	Rate	Ischemic heart disease	Prevalence	205	C?te d'Ivoire	Both	0.159
710	Age-standardized	Rate	Ischemic heart disease	Deaths	27	Samoa	Female	0.322
4802	Age-standardized	Rate	Ischemic heart disease	Prevalence	27	Samoa	Female	0.109
2597	Age-standardized	Rate	Ischemic heart disease	DALYs	63	Ukraine	Both	-0.3
4801	Age-standardized	Rate	Ischemic heart disease	Prevalence	27	Samoa	Male	0.102
7199	Age-standardized	Rate	Ischemic heart disease	Incidence	27	Samoa	Female	0.076
7198	Age-standardized	Rate	Ischemic heart disease	Incidence	27	Samoa	Male	0.07
7515	Age-standardized	Rate	Ischemic heart disease	Incidence	172	Equatorial Guinea	Both	0.007
7261	Age-standardized	Rate	Ischemic heart disease	Incidence	28	Solomon Islands	Male	0.456
4792	Age-standardized	Rate	Ischemic heart disease	Prevalence	28	Solomon Islands	Male	0.358
2924	Age-standardized	Rate	Ischemic heart disease	DALYs	196	South Africa	Both	-0.28
7262	Age-standardized	Rate	Ischemic heart disease	Incidence	28	Solomon Islands	Female	0.263
315	Age-standardized	Rate	Ischemic heart disease	Deaths	10	Cambodia	Both	-0.175
2782	Age-standardized	Rate	Ischemic heart disease	DALYs	28	Solomon Islands	Female	-0.205
4793	Age-standardized	Rate	Ischemic heart disease	Prevalence	28	Solomon Islands	Female	0.204
4788	Age-standardized	Rate	Ischemic heart disease	Prevalence	30	Vanuatu	Both	0.162
7704	Age-standardized	Rate	Ischemic heart disease	Incidence	176	Comoros	Both	0.015
677	Age-standardized	Rate	Ischemic heart disease	Deaths	28	Solomon Islands	Female	-0.197
676	Age-standardized	Rate	Ischemic heart disease	Deaths	28	Solomon Islands	Male	-0.103
2781	Age-standardized	Rate	Ischemic heart disease	DALYs	28	Solomon Islands	Male	-0.091
2959	Age-standardized	Rate	Ischemic heart disease	DALYs	413	Tokelau	Female	-0.542
5438	Age-standardized	Rate	Ischemic heart disease	Prevalence	413	Tokelau	Female	0.507
5437	Age-standardized	Rate	Ischemic heart disease	Prevalence	413	Tokelau	Male	0.499
7173	Age-standardized	Rate	Ischemic heart disease	Incidence	23	Kiribati	Both	0.017
1730	Age-standardized	Rate	Ischemic heart disease	Deaths	413	Tokelau	Female	-0.488
7804	Age-standardized	Rate	Ischemic heart disease	Incidence	413	Tokelau	Male	0.44
5286	Age-standardized	Rate	Ischemic heart disease	Prevalence	181	Madagascar	Both	0.164
7805	Age-standardized	Rate	Ischemic heart disease	Incidence	413	Tokelau	Female	0.432
1494	Age-standardized	Rate	Ischemic heart disease	Deaths	195	Namibia	Both	-0.175
2948	Age-standardized	Rate	Ischemic heart disease	DALYs	195	Namibia	Both	-0.277
2958	Age-standardized	Rate	Ischemic heart disease	DALYs	413	Tokelau	Male	-0.265
1729	Age-standardized	Rate	Ischemic heart disease	Deaths	413	Tokelau	Male	-0.19
1160	Age-standardized	Rate	Ischemic heart disease	Deaths	29	Tonga	Female	0.504
2650	Age-standardized	Rate	Ischemic heart disease	DALYs	29	Tonga	Female	0.179
4798	Age-standardized	Rate	Ischemic heart disease	Prevalence	29	Tonga	Male	0.168
7219	Age-standardized	Rate	Ischemic heart disease	Incidence	29	Tonga	Male	0.161
4799	Age-standardized	Rate	Ischemic heart disease	Prevalence	29	Tonga	Female	0.157
5517	Age-standardized	Rate	Ischemic heart disease	Prevalence	184	Mozambique	Both	0.167
7812	Age-standardized	Rate	Ischemic heart disease	Incidence	206	Gambia	Both	0.018
2978	Age-standardized	Rate	Ischemic heart disease	DALYs	162	Bhutan	Both	-0.253
7220	Age-standardized	Rate	Ischemic heart disease	Incidence	29	Tonga	Female	0.134
1473	Age-standardized	Rate	Ischemic heart disease	Deaths	218	Togo	Both	-0.171
2649	Age-standardized	Rate	Ischemic heart disease	DALYs	29	Tonga	Male	0.05
1159	Age-standardized	Rate	Ischemic heart disease	Deaths	29	Tonga	Male	0.025
3202	Age-standardized	Rate	Ischemic heart disease	DALYs	416	Tuvalu	Female	-0.434
1275	Age-standardized	Rate	Ischemic heart disease	Deaths	30	Vanuatu	Both	-0.099
5464	Age-standardized	Rate	Ischemic heart disease	Prevalence	416	Tuvalu	Male	0.304
5253	Age-standardized	Rate	Ischemic heart disease	Prevalence	206	Gambia	Both	0.167
5465	Age-standardized	Rate	Ischemic heart disease	Prevalence	416	Tuvalu	Female	0.298
8221	Age-standardized	Rate	Ischemic heart disease	Incidence	416	Tuvalu	Male	0.285
74	Age-standardized	Rate	Ischemic heart disease	Deaths	416	Tuvalu	Female	-0.276
8222	Age-standardized	Rate	Ischemic heart disease	Incidence	416	Tuvalu	Female	0.271
73	Age-standardized	Rate	Ischemic heart disease	Deaths	416	Tuvalu	Male	0.161
3201	Age-standardized	Rate	Ischemic heart disease	DALYs	416	Tuvalu	Male	0.063
7767	Age-standardized	Rate	Ischemic heart disease	Incidence	214	Nigeria	Both	0.027
3875	Age-standardized	Rate	Ischemic heart disease	DALYs	37	Kyrgyzstan	Both	-0.233
7279	Age-standardized	Rate	Ischemic heart disease	Incidence	30	Vanuatu	Male	0.308
4786	Age-standardized	Rate	Ischemic heart disease	Prevalence	30	Vanuatu	Male	0.242
5223	Age-standardized	Rate	Ischemic heart disease	Prevalence	162	Bhutan	Both	0.19
7280	Age-standardized	Rate	Ischemic heart disease	Incidence	30	Vanuatu	Female	0.238
2686	Age-standardized	Rate	Ischemic heart disease	DALYs	30	Vanuatu	Female	-0.226
1274	Age-standardized	Rate	Ischemic heart disease	Deaths	30	Vanuatu	Female	-0.185
4787	Age-standardized	Rate	Ischemic heart disease	Prevalence	30	Vanuatu	Female	0.181
7611	Age-standardized	Rate	Ischemic heart disease	Incidence	127	El Salvador	Both	0.031
4451	Age-standardized	Rate	Ischemic heart disease	DALYs	374	Niue	Both	-0.219
81	Age-standardized	Rate	Ischemic heart disease	Deaths	374	Niue	Both	-0.098
1273	Age-standardized	Rate	Ischemic heart disease	Deaths	30	Vanuatu	Male	0.059
2685	Age-standardized	Rate	Ischemic heart disease	DALYs	30	Vanuatu	Male	0.018
3895	Age-standardized	Rate	Ischemic heart disease	DALYs	10	Cambodia	Female	-1.09
7296	Age-standardized	Rate	Ischemic heart disease	Incidence	57	Belarus	Both	0.034
314	Age-standardized	Rate	Ischemic heart disease	Deaths	10	Cambodia	Female	-0.547
7213	Age-standardized	Rate	Ischemic heart disease	Incidence	10	Cambodia	Male	0.473
4804	Age-standardized	Rate	Ischemic heart disease	Prevalence	10	Cambodia	Male	0.375
4824	Age-standardized	Rate	Ischemic heart disease	Prevalence	40	Turkmenistan	Both	0.209
7214	Age-standardized	Rate	Ischemic heart disease	Incidence	10	Cambodia	Female	0.302
2783	Age-standardized	Rate	Ischemic heart disease	DALYs	28	Solomon Islands	Both	-0.199
4805	Age-standardized	Rate	Ischemic heart disease	Prevalence	10	Cambodia	Female	0.272
313	Age-standardized	Rate	Ischemic heart disease	Deaths	10	Cambodia	Male	0.265
93	Age-standardized	Rate	Ischemic heart disease	Deaths	130	Mexico	Both	-0.096
3894	Age-standardized	Rate	Ischemic heart disease	DALYs	10	Cambodia	Male	-0.118
559	Age-standardized	Rate	Ischemic heart disease	Deaths	11	Indonesia	Male	1.329
3857	Age-standardized	Rate	Ischemic heart disease	DALYs	131	Nicaragua	Both	-0.193
3453	Age-standardized	Rate	Ischemic heart disease	DALYs	11	Indonesia	Male	1.069
560	Age-standardized	Rate	Ischemic heart disease	Deaths	11	Indonesia	Female	1.032
7557	Age-standardized	Rate	Ischemic heart disease	Incidence	117	Saint Vincent and the Grenadines	Both	0.036
7174	Age-standardized	Rate	Ischemic heart disease	Incidence	11	Indonesia	Male	0.744
4794	Age-standardized	Rate	Ischemic heart disease	Prevalence	28	Solomon Islands	Both	0.212
4807	Age-standardized	Rate	Ischemic heart disease	Prevalence	11	Indonesia	Male	0.595
3454	Age-standardized	Rate	Ischemic heart disease	DALYs	11	Indonesia	Female	0.577
1932	Age-standardized	Rate	Ischemic heart disease	Deaths	205	C?te d'Ivoire	Both	-0.06
7175	Age-standardized	Rate	Ischemic heart disease	Incidence	11	Indonesia	Female	0.41
4808	Age-standardized	Rate	Ischemic heart disease	Prevalence	11	Indonesia	Female	0.359
4270	Age-standardized	Rate	Ischemic heart disease	DALYs	12	Lao People's Democratic Republic	Female	-1.987
959	Age-standardized	Rate	Ischemic heart disease	Deaths	12	Lao People's Democratic Republic	Female	-1.526
1734	Age-standardized	Rate	Ischemic heart disease	Deaths	211	Mali	Both	-0.038
2480	Age-standardized	Rate	Ischemic heart disease	DALYs	218	Togo	Both	-0.184
4269	Age-standardized	Rate	Ischemic heart disease	DALYs	12	Lao People's Democratic Republic	Male	-1.035
958	Age-standardized	Rate	Ischemic heart disease	Deaths	12	Lao People's Democratic Republic	Male	-0.653
8025	Age-standardized	Rate	Ischemic heart disease	Incidence	305	Bermuda	Both	0.05
7225	Age-standardized	Rate	Ischemic heart disease	Incidence	12	Lao People's Democratic Republic	Male	-0.05
4796	Age-standardized	Rate	Ischemic heart disease	Prevalence	12	Lao People's Democratic Republic	Female	0.044
4795	Age-standardized	Rate	Ischemic heart disease	Prevalence	12	Lao People's Democratic Republic	Male	0.04
4938	Age-standardized	Rate	Ischemic heart disease	Prevalence	75	Austria	Both	0.218
7226	Age-standardized	Rate	Ischemic heart disease	Incidence	12	Lao People's Democratic Republic	Female	-0.003
4201	Age-standardized	Rate	Ischemic heart disease	DALYs	13	Malaysia	Female	-1.088
4596	Age-standardized	Rate	Ischemic heart disease	DALYs	205	C?te d'Ivoire	Both	-0.161
1286	Age-standardized	Rate	Ischemic heart disease	Deaths	13	Malaysia	Female	-0.648
402	Age-standardized	Rate	Ischemic heart disease	Deaths	380	Palau	Both	-0.018
1285	Age-standardized	Rate	Ischemic heart disease	Deaths	13	Malaysia	Male	-0.624
4789	Age-standardized	Rate	Ischemic heart disease	Prevalence	13	Malaysia	Male	0.565
5127	Age-standardized	Rate	Ischemic heart disease	Prevalence	117	Saint Vincent and the Grenadines	Both	0.221
4200	Age-standardized	Rate	Ischemic heart disease	DALYs	13	Malaysia	Male	-0.453
4790	Age-standardized	Rate	Ischemic heart disease	Prevalence	13	Malaysia	Female	0.331
7181	Age-standardized	Rate	Ischemic heart disease	Incidence	13	Malaysia	Female	-0.195
7608	Age-standardized	Rate	Ischemic heart disease	Incidence	128	Guatemala	Both	0.052
7180	Age-standardized	Rate	Ischemic heart disease	Incidence	13	Malaysia	Male	-0.063
4165	Age-standardized	Rate	Ischemic heart disease	DALYs	14	Maldives	Female	-4.479
1313	Age-standardized	Rate	Ischemic heart disease	Deaths	14	Maldives	Female	-3.573
2570	Age-standardized	Rate	Ischemic heart disease	DALYs	16	Philippines	Both	-0.159
4164	Age-standardized	Rate	Ischemic heart disease	DALYs	14	Maldives	Male	-3.002
24	Age-standardized	Rate	Ischemic heart disease	Deaths	196	South Africa	Both	0.001
1312	Age-standardized	Rate	Ischemic heart disease	Deaths	14	Maldives	Male	-2.313
5139	Age-standardized	Rate	Ischemic heart disease	Prevalence	121	Bolivia (Plurinational State of)	Both	0.223
7731	Age-standardized	Rate	Ischemic heart disease	Incidence	153	Syrian Arab Republic	Both	0.055
7238	Age-standardized	Rate	Ischemic heart disease	Incidence	14	Maldives	Female	-0.248
7237	Age-standardized	Rate	Ischemic heart disease	Incidence	14	Maldives	Male	-0.198
4783	Age-standardized	Rate	Ischemic heart disease	Prevalence	14	Maldives	Male	-0.145
4784	Age-standardized	Rate	Ischemic heart disease	Prevalence	14	Maldives	Female	-0.138
1057	Age-standardized	Rate	Ischemic heart disease	Deaths	183	Mauritius	Male	-3.304
2956	Age-standardized	Rate	Ischemic heart disease	DALYs	183	Mauritius	Female	-3.245
2687	Age-standardized	Rate	Ischemic heart disease	DALYs	30	Vanuatu	Both	-0.14
2955	Age-standardized	Rate	Ischemic heart disease	DALYs	183	Mauritius	Male	-3.21
75	Age-standardized	Rate	Ischemic heart disease	Deaths	416	Tuvalu	Both	0.013
1058	Age-standardized	Rate	Ischemic heart disease	Deaths	183	Mauritius	Female	-3.165
7588	Age-standardized	Rate	Ischemic heart disease	Incidence	183	Mauritius	Male	-1.231
7200	Age-standardized	Rate	Ischemic heart disease	Incidence	27	Samoa	Both	0.063
7589	Age-standardized	Rate	Ischemic heart disease	Incidence	183	Mauritius	Female	-1.003
5455	Age-standardized	Rate	Ischemic heart disease	Prevalence	183	Mauritius	Male	-0.609
5355	Age-standardized	Rate	Ischemic heart disease	Prevalence	212	Mauritania	Both	0.223
5456	Age-standardized	Rate	Ischemic heart disease	Prevalence	183	Mauritius	Female	-0.467
2497	Age-standardized	Rate	Ischemic heart disease	DALYs	15	Myanmar	Female	-2.346
1385	Age-standardized	Rate	Ischemic heart disease	Deaths	15	Myanmar	Female	-1.824
123	Age-standardized	Rate	Ischemic heart disease	Deaths	25	Micronesia (Federated States of)	Both	0.031
4569	Age-standardized	Rate	Ischemic heart disease	DALYs	380	Palau	Both	-0.118
2496	Age-standardized	Rate	Ischemic heart disease	DALYs	15	Myanmar	Male	-0.735
7196	Age-standardized	Rate	Ischemic heart disease	Incidence	15	Myanmar	Female	-0.603
7539	Age-standardized	Rate	Ischemic heart disease	Incidence	186	Seychelles	Both	0.076
1384	Age-standardized	Rate	Ischemic heart disease	Deaths	15	Myanmar	Male	-0.41
7195	Age-standardized	Rate	Ischemic heart disease	Incidence	15	Myanmar	Male	-0.379
4781	Age-standardized	Rate	Ischemic heart disease	Prevalence	15	Myanmar	Female	-0.257
5400	Age-standardized	Rate	Ischemic heart disease	Prevalence	173	Gabon	Both	0.227
4780	Age-standardized	Rate	Ischemic heart disease	Prevalence	15	Myanmar	Male	-0.043
7160	Age-standardized	Rate	Ischemic heart disease	Incidence	16	Philippines	Female	-0.866
14	Age-standardized	Rate	Ischemic heart disease	Deaths	16	Philippines	Female	-0.806
3995	Age-standardized	Rate	Ischemic heart disease	DALYs	211	Mali	Both	-0.117
7159	Age-standardized	Rate	Ischemic heart disease	Incidence	16	Philippines	Male	-0.508
4772	Age-standardized	Rate	Ischemic heart disease	Prevalence	16	Philippines	Female	-0.505
2569	Age-standardized	Rate	Ischemic heart disease	DALYs	16	Philippines	Female	-0.471
267	Age-standardized	Rate	Ischemic heart disease	Deaths	131	Nicaragua	Both	0.059
7713	Age-standardized	Rate	Ischemic heart disease	Incidence	209	Guinea-Bissau	Both	0.076
4771	Age-standardized	Rate	Ischemic heart disease	Prevalence	16	Philippines	Male	-0.237
4914	Age-standardized	Rate	Ischemic heart disease	Prevalence	62	Russian Federation	Both	0.231
2568	Age-standardized	Rate	Ischemic heart disease	DALYs	16	Philippines	Male	0.05
13	Age-standardized	Rate	Ischemic heart disease	Deaths	16	Philippines	Male	0.001
3846	Age-standardized	Rate	Ischemic heart disease	DALYs	186	Seychelles	Male	-2.099
1619	Age-standardized	Rate	Ischemic heart disease	Deaths	186	Seychelles	Male	-1.901
7212	Age-standardized	Rate	Ischemic heart disease	Incidence	22	Fiji	Both	0.088
5316	Age-standardized	Rate	Ischemic heart disease	Prevalence	211	Mali	Both	0.235
3847	Age-standardized	Rate	Ischemic heart disease	DALYs	186	Seychelles	Female	-0.887
1620	Age-standardized	Rate	Ischemic heart disease	Deaths	186	Seychelles	Female	-0.629
480	Age-standardized	Rate	Ischemic heart disease	Deaths	43	Albania	Both	0.089
5506	Age-standardized	Rate	Ischemic heart disease	Prevalence	186	Seychelles	Male	0.079
3980	Age-standardized	Rate	Ischemic heart disease	DALYs	130	Mexico	Both	-0.035
5507	Age-standardized	Rate	Ischemic heart disease	Prevalence	186	Seychelles	Female	0.075
7538	Age-standardized	Rate	Ischemic heart disease	Incidence	186	Seychelles	Female	0.022
7537	Age-standardized	Rate	Ischemic heart disease	Incidence	186	Seychelles	Male	0.009
2605	Age-standardized	Rate	Ischemic heart disease	DALYs	17	Sri Lanka	Female	-1.159
428	Age-standardized	Rate	Ischemic heart disease	Deaths	17	Sri Lanka	Female	-1.004
4313	Age-standardized	Rate	Ischemic heart disease	DALYs	214	Nigeria	Both	-0.015
150	Age-standardized	Rate	Ischemic heart disease	Deaths	156	United Arab Emirates	Both	0.127
2604	Age-standardized	Rate	Ischemic heart disease	DALYs	17	Sri Lanka	Male	-0.665
427	Age-standardized	Rate	Ischemic heart disease	Deaths	17	Sri Lanka	Male	-0.443
7216	Age-standardized	Rate	Ischemic heart disease	Incidence	17	Sri Lanka	Male	-0.348
5061	Age-standardized	Rate	Ischemic heart disease	Prevalence	105	Antigua and Barbuda	Both	0.241
4883	Age-standardized	Rate	Ischemic heart disease	Prevalence	17	Sri Lanka	Female	0.162
7758	Age-standardized	Rate	Ischemic heart disease	Incidence	215	Sao Tome and Principe	Both	0.09
7217	Age-standardized	Rate	Ischemic heart disease	Incidence	17	Sri Lanka	Female	-0.023
4882	Age-standardized	Rate	Ischemic heart disease	Prevalence	17	Sri Lanka	Male	-0.011
686	Age-standardized	Rate	Ischemic heart disease	Deaths	18	Thailand	Female	-2.842
2638	Age-standardized	Rate	Ischemic heart disease	DALYs	18	Thailand	Female	-2.755
3203	Age-standardized	Rate	Ischemic heart disease	DALYs	416	Tuvalu	Both	-0.014
685	Age-standardized	Rate	Ischemic heart disease	Deaths	18	Thailand	Male	-2.289
1881	Age-standardized	Rate	Ischemic heart disease	Deaths	369	Nauru	Both	0.128
2637	Age-standardized	Rate	Ischemic heart disease	DALYs	18	Thailand	Male	-1.897
7169	Age-standardized	Rate	Ischemic heart disease	Incidence	18	Thailand	Female	-1.199
7416	Age-standardized	Rate	Ischemic heart disease	Incidence	115	Jamaica	Both	0.091
7168	Age-standardized	Rate	Ischemic heart disease	Incidence	18	Thailand	Male	-1.111
4874	Age-standardized	Rate	Ischemic heart disease	Prevalence	18	Thailand	Female	-0.33
5064	Age-standardized	Rate	Ischemic heart disease	Prevalence	106	Bahamas	Both	0.246
4873	Age-standardized	Rate	Ischemic heart disease	Prevalence	18	Thailand	Male	-0.261
802	Age-standardized	Rate	Ischemic heart disease	Deaths	19	Timor-Leste	Male	1.95
2907	Age-standardized	Rate	Ischemic heart disease	DALYs	19	Timor-Leste	Male	1.74
282	Age-standardized	Rate	Ischemic heart disease	Deaths	214	Nigeria	Both	0.142
4106	Age-standardized	Rate	Ischemic heart disease	DALYs	25	Micronesia (Federated States of)	Both	0.005
7228	Age-standardized	Rate	Ischemic heart disease	Incidence	19	Timor-Leste	Male	0.437
8040	Age-standardized	Rate	Ischemic heart disease	Incidence	435	South Sudan	Both	0.095
4876	Age-standardized	Rate	Ischemic heart disease	Prevalence	19	Timor-Leste	Male	0.352
7229	Age-standardized	Rate	Ischemic heart disease	Incidence	19	Timor-Leste	Female	0.346
4877	Age-standardized	Rate	Ischemic heart disease	Prevalence	19	Timor-Leste	Female	0.34
5376	Age-standardized	Rate	Ischemic heart disease	Prevalence	305	Bermuda	Both	0.246
803	Age-standardized	Rate	Ischemic heart disease	Deaths	19	Timor-Leste	Female	0.156
2908	Age-standardized	Rate	Ischemic heart disease	DALYs	19	Timor-Leste	Female	-0.131
1219	Age-standardized	Rate	Ischemic heart disease	Deaths	20	Viet Nam	Male	1.811
3192	Age-standardized	Rate	Ischemic heart disease	DALYs	20	Viet Nam	Male	1.67
1161	Age-standardized	Rate	Ischemic heart disease	Deaths	29	Tonga	Both	0.152
3374	Age-standardized	Rate	Ischemic heart disease	DALYs	209	Guinea-Bissau	Both	0.042
7192	Age-standardized	Rate	Ischemic heart disease	Incidence	20	Viet Nam	Male	0.694
4843	Age-standardized	Rate	Ischemic heart disease	Prevalence	20	Viet Nam	Male	0.677
7185	Age-standardized	Rate	Ischemic heart disease	Incidence	25	Micronesia (Federated States of)	Both	0.097
5283	Age-standardized	Rate	Ischemic heart disease	Prevalence	200	Benin	Both	0.249
4844	Age-standardized	Rate	Ischemic heart disease	Prevalence	20	Viet Nam	Female	0.236
3193	Age-standardized	Rate	Ischemic heart disease	DALYs	20	Viet Nam	Female	-0.224
1220	Age-standardized	Rate	Ischemic heart disease	Deaths	20	Viet Nam	Female	0.094
7193	Age-standardized	Rate	Ischemic heart disease	Incidence	20	Viet Nam	Female	-0.034
7666	Age-standardized	Rate	Ischemic heart disease	Incidence	168	Angola	Male	-0.517
4210	Age-standardized	Rate	Ischemic heart disease	DALYs	168	Angola	Female	-0.514
1212	Age-standardized	Rate	Ischemic heart disease	Deaths	210	Liberia	Both	0.182
2684	Age-standardized	Rate	Ischemic heart disease	DALYs	41	Uzbekistan	Both	0.054
7667	Age-standardized	Rate	Ischemic heart disease	Incidence	168	Angola	Female	-0.411
1535	Age-standardized	Rate	Ischemic heart disease	Deaths	168	Angola	Female	-0.326
4881	Age-standardized	Rate	Ischemic heart disease	Prevalence	33	Armenia	Both	0.25
4209	Age-standardized	Rate	Ischemic heart disease	DALYs	168	Angola	Male	-0.234
7830	Age-standardized	Rate	Ischemic heart disease	Incidence	374	Niue	Both	0.107
5471	Age-standardized	Rate	Ischemic heart disease	Prevalence	168	Angola	Female	-0.093
5470	Age-standardized	Rate	Ischemic heart disease	Prevalence	168	Angola	Male	-0.093
1534	Age-standardized	Rate	Ischemic heart disease	Deaths	168	Angola	Male	-0.021
2413	Age-standardized	Rate	Ischemic heart disease	DALYs	169	Central African Republic	Female	-0.521
7233	Age-standardized	Rate	Ischemic heart disease	Incidence	24	Marshall Islands	Both	0.113
1541	Age-standardized	Rate	Ischemic heart disease	Deaths	169	Central African Republic	Female	-0.459
2412	Age-standardized	Rate	Ischemic heart disease	DALYs	169	Central African Republic	Male	-0.452
3962	Age-standardized	Rate	Ischemic heart disease	DALYs	178	Eritrea	Both	0.059
1540	Age-standardized	Rate	Ischemic heart disease	Deaths	169	Central African Republic	Male	-0.351
7654	Age-standardized	Rate	Ischemic heart disease	Incidence	169	Central African Republic	Male	-0.061
573	Age-standardized	Rate	Ischemic heart disease	Deaths	141	Egypt	Both	0.2
7655	Age-standardized	Rate	Ischemic heart disease	Incidence	169	Central African Republic	Female	-0.039
5475	Age-standardized	Rate	Ischemic heart disease	Prevalence	129	Honduras	Both	0.255
5513	Age-standardized	Rate	Ischemic heart disease	Prevalence	169	Central African Republic	Female	-0.03
5512	Age-standardized	Rate	Ischemic heart disease	Prevalence	169	Central African Republic	Male	-0.018
2643	Age-standardized	Rate	Ischemic heart disease	DALYs	170	Congo	Male	-1.561
1582	Age-standardized	Rate	Ischemic heart disease	Deaths	170	Congo	Male	-1.222
3359	Age-standardized	Rate	Ischemic heart disease	DALYs	141	Egypt	Both	0.068
1827	Age-standardized	Rate	Ischemic heart disease	Deaths	187	Somalia	Both	0.201
2644	Age-standardized	Rate	Ischemic heart disease	DALYs	170	Congo	Female	-0.5
1583	Age-standardized	Rate	Ischemic heart disease	Deaths	170	Congo	Female	-0.44
7510	Age-standardized	Rate	Ischemic heart disease	Incidence	170	Congo	Male	-0.241
7710	Age-standardized	Rate	Ischemic heart disease	Incidence	202	Cameroon	Both	0.119
5453	Age-standardized	Rate	Ischemic heart disease	Prevalence	170	Congo	Female	0.15
5274	Age-standardized	Rate	Ischemic heart disease	Prevalence	209	Guinea-Bissau	Both	0.259
5452	Age-standardized	Rate	Ischemic heart disease	Prevalence	170	Congo	Male	0.062
7511	Age-standardized	Rate	Ischemic heart disease	Incidence	170	Congo	Female	0.012
2404	Age-standardized	Rate	Ischemic heart disease	DALYs	171	Democratic Republic of the Congo	Female	-0.894
1916	Age-standardized	Rate	Ischemic heart disease	Deaths	171	Democratic Republic of the Congo	Female	-0.822
2651	Age-standardized	Rate	Ischemic heart disease	DALYs	29	Tonga	Both	0.078
1056	Age-standardized	Rate	Ischemic heart disease	Deaths	217	Sierra Leone	Both	0.201
7672	Age-standardized	Rate	Ischemic heart disease	Incidence	171	Democratic Republic of the Congo	Male	-0.581
2403	Age-standardized	Rate	Ischemic heart disease	DALYs	171	Democratic Republic of the Congo	Male	-0.532
1915	Age-standardized	Rate	Ischemic heart disease	Deaths	171	Democratic Republic of the Congo	Male	-0.433
5217	Age-standardized	Rate	Ischemic heart disease	Prevalence	146	Lebanon	Both	0.26
5443	Age-standardized	Rate	Ischemic heart disease	Prevalence	171	Democratic Republic of the Congo	Male	-0.396
7410	Age-standardized	Rate	Ischemic heart disease	Incidence	106	Bahamas	Both	0.124
5444	Age-standardized	Rate	Ischemic heart disease	Prevalence	171	Democratic Republic of the Congo	Female	-0.304
7673	Age-standardized	Rate	Ischemic heart disease	Incidence	171	Democratic Republic of the Congo	Female	-0.291
2562	Age-standardized	Rate	Ischemic heart disease	DALYs	172	Equatorial Guinea	Male	-1.311
3767	Age-standardized	Rate	Ischemic heart disease	DALYs	369	Nauru	Both	0.085
328	Age-standardized	Rate	Ischemic heart disease	Deaths	172	Equatorial Guinea	Male	-0.837
5482	Age-standardized	Rate	Ischemic heart disease	Prevalence	172	Equatorial Guinea	Male	0.714
966	Age-standardized	Rate	Ischemic heart disease	Deaths	209	Guinea-Bissau	Both	0.202
5483	Age-standardized	Rate	Ischemic heart disease	Prevalence	172	Equatorial Guinea	Female	0.635
7842	Age-standardized	Rate	Ischemic heart disease	Incidence	369	Nauru	Both	0.125
2563	Age-standardized	Rate	Ischemic heart disease	DALYs	172	Equatorial Guinea	Female	-0.57
329	Age-standardized	Rate	Ischemic heart disease	Deaths	172	Equatorial Guinea	Female	-0.254
7514	Age-standardized	Rate	Ischemic heart disease	Incidence	172	Equatorial Guinea	Female	0.012
7513	Age-standardized	Rate	Ischemic heart disease	Incidence	172	Equatorial Guinea	Male	0.011
4833	Age-standardized	Rate	Ischemic heart disease	Prevalence	39	Tajikistan	Both	0.261
2902	Age-standardized	Rate	Ischemic heart disease	DALYs	173	Gabon	Female	-0.577
2901	Age-standardized	Rate	Ischemic heart disease	DALYs	173	Gabon	Male	-0.474
3620	Age-standardized	Rate	Ischemic heart disease	DALYs	187	Somalia	Both	0.099
587	Age-standardized	Rate	Ischemic heart disease	Deaths	173	Gabon	Female	-0.448
5232	Age-standardized	Rate	Ischemic heart disease	Prevalence	163	India	Both	0.265
586	Age-standardized	Rate	Ischemic heart disease	Deaths	173	Gabon	Male	-0.277
1953	Age-standardized	Rate	Ischemic heart disease	Deaths	162	Bhutan	Both	0.203
5398	Age-standardized	Rate	Ischemic heart disease	Prevalence	173	Gabon	Male	0.214
5399	Age-standardized	Rate	Ischemic heart disease	Prevalence	173	Gabon	Female	0.186
7740	Age-standardized	Rate	Ischemic heart disease	Incidence	193	Botswana	Both	0.128
7670	Age-standardized	Rate	Ischemic heart disease	Incidence	173	Gabon	Female	0.121
7669	Age-standardized	Rate	Ischemic heart disease	Incidence	173	Gabon	Male	0.12
3586	Age-standardized	Rate	Ischemic heart disease	DALYs	175	Burundi	Female	-1.455
665	Age-standardized	Rate	Ischemic heart disease	Deaths	175	Burundi	Female	-1.358
3585	Age-standardized	Rate	Ischemic heart disease	DALYs	175	Burundi	Male	-1.348
3233	Age-standardized	Rate	Ischemic heart disease	DALYs	164	Nepal	Both	0.109
1863	Age-standardized	Rate	Ischemic heart disease	Deaths	24	Marshall Islands	Both	0.234
664	Age-standardized	Rate	Ischemic heart disease	Deaths	175	Burundi	Male	-1.034
7660	Age-standardized	Rate	Ischemic heart disease	Incidence	175	Burundi	Male	-0.381
5103	Age-standardized	Rate	Ischemic heart disease	Prevalence	127	El Salvador	Both	0.276
7661	Age-standardized	Rate	Ischemic heart disease	Incidence	175	Burundi	Female	-0.193
5407	Age-standardized	Rate	Ischemic heart disease	Prevalence	175	Burundi	Male	-0.141
5408	Age-standardized	Rate	Ischemic heart disease	Prevalence	175	Burundi	Female	-0.067
7578	Age-standardized	Rate	Ischemic heart disease	Incidence	105	Antigua and Barbuda	Both	0.129
3217	Age-standardized	Rate	Ischemic heart disease	DALYs	176	Comoros	Female	-0.763
3329	Age-standardized	Rate	Ischemic heart disease	DALYs	351	Guam	Both	0.118
863	Age-standardized	Rate	Ischemic heart disease	Deaths	176	Comoros	Female	-0.62
3216	Age-standardized	Rate	Ischemic heart disease	DALYs	176	Comoros	Male	-0.493
183	Age-standardized	Rate	Ischemic heart disease	Deaths	213	Niger	Both	0.237
862	Age-standardized	Rate	Ischemic heart disease	Deaths	176	Comoros	Male	-0.224
5477	Age-standardized	Rate	Ischemic heart disease	Prevalence	176	Comoros	Female	0.126
5476	Age-standardized	Rate	Ischemic heart disease	Prevalence	176	Comoros	Male	0.09
7314	Age-standardized	Rate	Ischemic heart disease	Incidence	63	Ukraine	Both	0.134
7703	Age-standardized	Rate	Ischemic heart disease	Incidence	176	Comoros	Female	0.066
4944	Age-standardized	Rate	Ischemic heart disease	Prevalence	58	Estonia	Both	0.278
7702	Age-standardized	Rate	Ischemic heart disease	Incidence	176	Comoros	Male	-0.007
1687	Age-standardized	Rate	Ischemic heart disease	Deaths	177	Djibouti	Male	1.049
4110	Age-standardized	Rate	Ischemic heart disease	DALYs	177	Djibouti	Male	0.878
4214	Age-standardized	Rate	Ischemic heart disease	DALYs	200	Benin	Both	0.12
1707	Age-standardized	Rate	Ischemic heart disease	Deaths	23	Kiribati	Both	0.245
1688	Age-standardized	Rate	Ischemic heart disease	Deaths	177	Djibouti	Female	0.376
5322	Age-standardized	Rate	Ischemic heart disease	Prevalence	210	Liberia	Both	0.279
5294	Age-standardized	Rate	Ischemic heart disease	Prevalence	177	Djibouti	Female	0.332
[truncated: 7,541 more rows]
