# Supplementary material for: Trends and predictive research on the global burden of ischemic heart disease from 1990 to 2021: an analysis of the Global Burden of Disease study 2021
Source: Front Public Health. 2025 Sep 19;13:1569179. doi: 10.3389/fpubh.2025.1569179 (PMC12491020; doi:10.3389/fpubh.2025.1569179)
Supplement: Supplementary file 14 [file Data_Sheet_2.csv]

location	year	val	SDI	frontier	eff_diff	trend
Afghanistan	2021	6178.268025	0.337199998	729.4528106	5448.815214	Decrease
Albania	2021	2558.266884	0.706849791	730.2755128	1827.991372	Decrease
Algeria	2021	3451.992557	0.659500924	728.2187574	2723.7738	Decrease
American Samoa	2021	4053.335574	0.723727533	728.2187574	3325.116816	Increase
Andorra	2021	724.4249524	0.869444113	503.3995646	221.0253879	Decrease
Angola	2021	2529.040884	0.453721949	729.2471351	1799.793749	Decrease
Antigua and Barbuda	2021	1306.346288	0.749886887	721.3884791	584.957809	Decrease
Argentina	2021	1179.865615	0.723122973	732.1802273	447.685388	Decrease
Armenia	2021	3788.462944	0.701833194	732.1802273	3056.282716	Decrease
Australia	2021	768.6151452	0.844252814	591.5371172	177.078028	Decrease
Austria	2021	1121.643156	0.853837004	576.7599666	544.8831889	Decrease
Azerbaijan	2021	5496.276404	0.694851274	732.1802273	4764.096177	Decrease
Bahamas	2021	1624.954603	0.805020668	664.0365454	960.9180572	Decrease
Bahrain	2021	2796.557189	0.753043204	725.2839833	2071.273205	Decrease
Bangladesh	2021	2366.916337	0.492420885	729.4528106	1637.463526	Decrease
Barbados	2021	1150.796143	0.746748764	723.416292	427.3798512	Decrease
Belarus	2021	6244.292189	0.784484711	695.4644043	5548.827785	Increase
Belgium	2021	698.8453829	0.853654016	583.9410701	114.9043128	Decrease
Belize	2021	1363.168754	0.610229002	728.2187574	634.9499968	Decrease
Benin	2021	1514.945867	0.373486574	731.5453225	783.4005448	Increase
Bermuda	2021	1283.783556	0.821365422	599.566328	684.2172281	Decrease
Bhutan	2021	2299.541786	0.473062378	730.8597373	1568.682049	Decrease
Bolivia (Plurinational State of)	2021	1602.360133	0.599010799	729.5899277	872.770205	Decrease
Bosnia and Herzegovina	2021	2450.197146	0.723077893	731.5453225	1718.651824	Decrease
Botswana	2021	1574.311612	0.642721629	730.6260475	843.6855647	Decrease
Brazil	2021	1469.715996	0.653043887	730.8597373	738.8562589	Decrease
Brunei Darussalam	2021	1726.318942	0.810234367	599.566328	1126.752614	Decrease
Burkina Faso	2021	1884.273876	0.285118402	730.6260475	1153.647829	Increase
Burundi	2021	1841.443899	0.289374365	731.7992844	1109.644615	Decrease
Cabo Verde	2021	2236.646079	0.533534539	729.2471351	1507.398944	Increase
Cambodia	2021	2251.175295	0.473621491	731.22787	1519.947425	Decrease
Cameroon	2021	2044.681092	0.479691223	728.2187574	1316.462334	Increase
Canada	2021	922.5156593	0.87317068	502.2507251	420.2649341	Decrease
Central African Republic	2021	3256.901719	0.30916769	730.2755128	2526.626206	Decrease
Chad	2021	2128.180935	0.240436019	728.2187574	1399.962178	Increase
Chile	2021	808.364834	0.771514716	695.4042647	112.9605693	Decrease
China	2021	1856.506713	0.72162976	731.3879333	1125.11878	Increase
Colombia	2021	1502.227856	0.655442913	732.7461516	769.4817045	Decrease
Comoros	2021	1526.070278	0.475978688	731.2025299	794.8677482	Decrease
Congo	2021	3210.446248	0.583075236	736.1416972	2474.30455	Decrease
Cook Islands	2021	2344.823786	0.779109955	678.5084462	1666.31534	Decrease
Costa Rica	2021	1157.785443	0.700340477	728.2187574	429.5666855	Decrease
Croatia	2021	2099.578873	0.798341027	682.3216714	1417.257201	Decrease
Cuba	2021	2017.008582	0.668729864	731.0700989	1285.938483	Decrease
Cyprus	2021	1394.962475	0.835630545	591.5371172	803.4253576	Decrease
Czechia	2021	2101.42491	0.828450433	599.566328	1501.858582	Decrease
Cote d'Ivoire	2021	2390.528719	0.425941883	447.5262507	1943.002468	Decrease
Democratic People's Republic of Korea	2021	2594.234928	0.569854634	732.2309076	1862.00402	Increase
Democratic Republic of the Congo	2021	2290.379841	0.383179849	728.7329462	1561.646895	Decrease
Denmark	2021	710.2334228	0.896424204	444.4583068	265.7751159	Decrease
Djibouti	2021	1927.162396	0.487958371	729.8820399	1197.280356	Increase
Dominica	2021	1738.900423	0.746967185	720.7479924	1018.15243	Decrease
Dominican Republic	2021	3104.023805	0.619388201	730.6260475	2373.397757	Increase
Ecuador	2021	1433.673014	0.661017053	728.2187574	705.4542568	Decrease
Egypt	2021	6924.835301	0.606787094	730.2146964	6194.620605	Decrease
El Salvador	2021	1915.925319	0.563775188	730.8597373	1185.065581	Decrease
Equatorial Guinea	2021	2751.443381	0.657857456	730.6260475	2020.817333	Decrease
Eritrea	2021	1974.977848	0.403863943	728.2187574	1246.75909	Increase
Estonia	2021	1547.870245	0.844917787	579.3834418	968.4868029	Decrease
Eswatini	2021	2334.112312	0.585459713	732.8658124	1601.2465	Increase
Ethiopia	2021	1177.382234	0.358823295	732.9725213	444.4097124	Decrease
Fiji	2021	5965.613243	0.675051631	730.0332474	5235.579995	Decrease
Finland	2021	1299.120535	0.859831368	550.5856537	748.5348813	Decrease
Gabon	2021	2479.161713	0.634691393	730.2755128	1748.8862	Decrease
Gambia	2021	2771.498191	0.40971416	732.6944162	2038.803775	Increase
Georgia	2021	2098.126705	0.789518937	720.7479924	1377.378713	Decrease
Germany	2021	1096.627554	0.902957091	442.2276504	654.3999032	Decrease
Ghana	2021	1954.330587	0.56493039	730.6260475	1223.704539	Decrease
Greenland	2021	1632.370014	0.826210336	599.566328	1032.803686	Decrease
Grenada	2021	1924.26837	0.668993028	728.7329462	1195.535424	Decrease
Guam	2021	3413.077501	0.803982203	664.0365454	2749.040956	Decrease
Guatemala	2021	1732.057912	0.539972424	732.6944162	999.3634958	Decrease
Guinea	2021	2209.37608	0.336401293	733.333796	1476.042284	Increase
Guinea-Bissau	2021	3270.216591	0.353109621	731.7992844	2538.417307	Decrease
Guyana	2021	3075.229098	0.650812335	730.1994923	2345.029606	Decrease
Haiti	2021	4370.87607	0.448278285	730.8597373	3640.016333	Decrease
Honduras	2021	3075.051036	0.513037248	731.22787	2343.823166	Increase
Hungary	2021	2780.97665	0.790754768	703.9323601	2077.04429	Decrease
Iceland	2021	990.4586524	0.87636168	502.2507251	488.2079273	Decrease
India	2021	3400.028905	0.575401649	731.888115	2668.14079	Increase
Indonesia	2021	3043.080177	0.656868336	728.2187574	2314.861419	Increase
Iran (Islamic Republic of)	2021	2731.2973	0.697207398	729.3506059	2001.946694	Decrease
Iraq	2021	4905.272335	0.662626231	728.7329462	4176.539389	Decrease
Ireland	2021	924.2470196	0.87375385	507.0553859	417.1916337	Decrease
Israel	2021	599.566328	0.809011652	599.566328	0	Decrease
Italy	2021	747.1359699	0.805773534	659.3434943	87.7924756	Decrease
Jamaica	2021	1054.538069	0.683263064	729.2471351	325.2909335	Decrease
Japan	2021	502.2507251	0.871241813	502.2507251	0	Decrease
Jordan	2021	1947.215511	0.725307227	730.2755128	1216.939998	Decrease
Kazakhstan	2021	3970.501473	0.725144495	729.6444281	3240.857044	Decrease
Kenya	2021	1244.930831	0.523768077	730.7136812	514.2171503	Increase
Kiribati	2021	4969.435652	0.527186583	729.2471351	4240.188517	Increase
Kuwait	2021	2299.441964	0.846651055	576.345023	1723.096941	Decrease
Kyrgyzstan	2021	4780.477016	0.603979328	733.5007173	4046.976299	Decrease
Lao People's Democratic Republic	2021	3667.077582	0.489136091	731.2025299	2935.875052	Decrease
Latvia	2021	2916.546695	0.830663516	599.566328	2316.980367	Decrease
Lebanon	2021	1735.296757	0.744746351	723.416292	1011.880465	Decrease
Lesotho	2021	1949.424639	0.510393066	728.7329462	1220.691693	Increase
Liberia	2021	2264.004999	0.352442452	731.5453225	1532.459676	Increase
Libya	2021	3765.45666	0.725771399	731.3639211	3034.092738	Increase
Lithuania	2021	3332.29526	0.856484049	561.8125526	2770.482707	Decrease
Luxembourg	2021	789.7603062	0.884428955	459.7980262	329.96228	Decrease
Madagascar	2021	2205.880169	0.400246943	732.1802273	1473.699942	Increase
Malawi	2021	1869.895839	0.384553634	731.3639211	1138.531918	Increase
Malaysia	2021	3180.364764	0.742523828	723.9504259	2456.414338	Decrease
Maldives	2021	1481.019021	0.650886627	730.2755128	750.7435079	Decrease
Mali	2021	1439.784736	0.268579941	728.2187574	711.5659785	Decrease
Marshall Islands	2021	6518.176627	0.574091128	729.2091249	5788.967503	Increase
Mauritius	2021	2089.12269	0.718260446	732.6944162	1356.428274	Decrease
Micronesia (Federated States of)	2021	6279.722143	0.587534967	734.1609623	5545.561181	Decrease
Monaco	2021	900.1486838	0.908262831	444.4583068	455.690377	Decrease
Mongolia	2021	3892.305686	0.617621565	731.4469542	3160.858732	Decrease
Montenegro	2021	3538.185814	0.795800584	678.4082135	2859.777601	Increase
Morocco	2021	5211.802349	0.562698301	732.1802273	4479.622122	Decrease
Mozambique	2021	1060.359012	0.326462614	731.7992844	328.5597278	Increase
Myanmar	2021	2773.105157	0.53390084	730.6260475	2042.479109	Decrease
Namibia	2021	2109.098264	0.617564872	729.5899277	1379.508336	Decrease
Nauru	2021	10681.94829	0.625177834	731.3879333	9950.560358	Increase
Nepal	2021	2890.070105	0.433174635	728.9043425	2161.165762	Decrease
Netherlands	2021	633.6062975	0.888464256	446.5973381	187.0089595	Decrease
New Zealand	2021	1048.579969	0.849442499	576.345023	472.2349461	Decrease
Nicaragua	2021	1524.244709	0.523958472	728.2187574	796.0259515	Decrease
Niger	2021	1413.471437	0.168072774	1310.837104	102.6343328	Increase
Nigeria	2021	2031.491376	0.503390833	730.6260475	1300.865328	Decrease
Niue	2021	5269.818952	0.72622205	730.2755128	4539.543439	Decrease
North Macedonia	2021	3156.91343	0.750629703	720.7479924	2436.165438	Decrease
Northern Mariana Islands	2021	3338.975672	0.771535213	720.7479924	2618.227679	Increase
Norway	2021	698.3110631	0.91613281	442.2276504	256.0834127	Decrease
Oman	2021	3393.68777	0.773391602	699.5781029	2694.109667	Decrease
Pakistan	2021	4069.011744	0.504028689	728.2187574	3340.792986	Increase
Palau	2021	5232.973313	0.754046931	723.8165962	4509.156716	Decrease
Palestine	2021	3458.694714	0.631011665	729.9382503	2728.756464	Decrease
Panama	2021	1097.329502	0.708864828	728.2187574	369.1107447	Decrease
Papua New Guinea	2021	3369.293168	0.417797443	730.8597373	2638.433431	Increase
Paraguay	2021	1786.146437	0.635718099	732.2106355	1053.935802	Decrease
Peru	2021	916.0681194	0.662054037	728.2187574	187.8493621	Decrease
Philippines	2021	3326.466412	0.651219329	731.5453225	2594.921089	Decrease
Poland	2021	1991.469924	0.812042809	599.566328	1391.903596	Decrease
Portugal	2021	720.7479924	0.744151851	720.7479924	0	Decrease
Puerto Rico	2021	1139.292685	0.825525847	599.566328	539.7263568	Decrease
Republic of Korea	2021	470.9881179	0.886675267	459.7980262	11.19009167	Decrease
Republic of Moldova	2021	4379.749945	0.732214875	732.2106355	3647.53931	Decrease
Romania	2021	2837.96042	0.768453864	678.4082135	2159.552207	Decrease
Russian Federation	2021	4082.191522	0.808536005	616.0828828	3466.108639	Decrease
Rwanda	2021	1306.886391	0.435588706	729.4528106	577.4335804	Decrease
Saint Kitts and Nevis	2021	1718.246388	0.754987055	722.3492092	995.897179	Decrease
Saint Lucia	2021	922.0707362	0.672509735	731.3879333	190.6828029	Decrease
Saint Vincent and the Grenadines	2021	1822.0433	0.637195963	728.6301085	1093.413192	Decrease
Samoa	2021	4993.885449	0.593392769	728.2187574	4265.666692	Increase
San Marino	2021	429.1185874	0.888005474	429.1185874	0	Decrease
Sao Tome and Principe	2021	2006.422377	0.505413747	731.0373986	1275.384979	Increase
Saudi Arabia	2021	4219.771298	0.815143493	599.566328	3620.20497	Decrease
Senegal	2021	2346.781351	0.408054193	728.2187574	1618.562594	Decrease
Serbia	2021	2952.0212	0.792416294	686.9363089	2265.084891	Decrease
Seychelles	2021	1807.798939	0.730150775	730.2755128	1077.523426	Decrease
Sierra Leone	2021	2597.776867	0.358665881	729.5899277	1868.18694	Increase
Singapore	2021	934.0893155	0.856097766	554.5463174	379.5429981	Decrease
Slovakia	2021	3080.705912	0.81061053	599.566328	2481.139584	Decrease
Slovenia	2021	822.8296579	0.842430731	576.345023	246.4846349	Decrease
Solomon Islands	2021	6228.544949	0.429360316	728.2187574	5500.326192	Decrease
Somalia	2021	1549.454832	0.077688109	1505.466854	43.9879782	Increase
South Africa	2021	1568.45691	0.679626598	730.2755128	838.1813968	Decrease
South Sudan	2021	1783.566154	0.278371125	732.6944162	1050.871737	Increase
Spain	2021	678.7089116	0.769283698	678.483388	0.225523578	Decrease
Sri Lanka	2021	1963.568216	0.701534935	730.8597373	1232.708479	Decrease
Sudan	2021	5338.318898	0.541949735	731.5453225	4606.773575	Decrease
Suriname	2021	2036.82127	0.633665739	731.5453225	1305.275948	Decrease
Sweden	2021	860.8229205	0.886880299	456.228976	404.5939446	Decrease
Switzerland	2021	639.1909011	0.933059111	441.4840983	197.7068028	Decrease
Syrian Arab Republic	2021	6688.798219	0.623004075	729.5899277	5959.208292	Decrease
Taiwan (Province of China)	2021	684.6814956	0.874747053	502.2507251	182.4307705	Decrease
Tajikistan	2021	4400.378733	0.541511187	728.2187574	3672.159976	Decrease
Thailand	2021	1039.666503	0.682547933	730.7136812	308.9528222	Decrease
Timor-Leste	2021	3162.993263	0.444667619	730.1994923	2432.793771	Increase
Togo	2021	2348.160262	0.408533695	733.208605	1614.951657	Increase
Tokelau	2021	4491.077226	0.686425621	731.0700989	3760.007127	Decrease
Tonga	2021	3065.334562	0.626349936	728.2187574	2337.115805	Decrease
Trinidad and Tobago	2021	2270.930406	0.768763254	699.5781029	1571.352303	Decrease
Turkmenistan	2021	6512.701308	0.682160776	728.7329462	5783.968362	Decrease
T��rkiye	2021	2419.277423	0.712692673	429.1185874	1990.158835	Decrease
Uganda	2021	1489.998884	0.423261181	729.8033453	760.1955389	Decrease
Ukraine	2021	6522.687231	0.760773913	723.416292	5799.270939	Increase
United Arab Emirates	2021	2923.669719	0.849317734	583.9410701	2339.728649	Decrease
United Kingdom	2021	983.9325158	0.859000182	551.2457643	432.6867515	Decrease
United States Virgin Islands	2021	1953.388723	0.821830853	599.566328	1353.822395	Decrease
United States of America	2021	1527.328331	0.862448354	532.0604047	995.2679259	Decrease
Uruguay	2021	1196.718951	0.719283445	729.5899277	467.1290238	Decrease
Uzbekistan	2021	6218.80085	0.662621694	731.2025299	5487.59832	Increase
Vanuatu	2021	7189.70493	0.473100706	728.2187574	6461.486173	Decrease
Venezuela (Bolivarian Republic of)	2021	2941.767203	0.596513059	729.8820399	2211.885163	Decrease
Viet Nam	2021	1464.587965	0.627933721	729.8820399	734.7059251	Increase
Yemen	2021	5442.562554	0.450376375	728.9043425	4713.658212	Decrease
Zambia	2021	1937.070288	0.505948954	729.0414595	1208.028829	Increase
Zimbabwe	2021	2404.18461	0.473819486	728.2187574	1675.965853	Increase
